# Supplementary material for: Identification of the Main Active Components and Mechanism of Wang Bi Tablet in Treating Rheumatoid Arthritis Based on Integrative Pharmacology
Source: Front Pharmacol. 2021 Jun 4;12:669551. doi: 10.3389/fphar.2021.669551 (PMC8213436; doi:10.3389/fphar.2021.669551)
Supplement: Supplementary file 1 [file Table2.XLSX]

## Sheet: Sheet1
NO.	RT	Observed (M/Z)	Theoretical (M/Z)	Error (PPM)	Response	Adducts	Formular	Component name	fragments	Category	origination	Remarks
1	0.52	175.119	174.112	0.2	5030000	+H, +K	C6H14N4O2	L-(+)-Arginine	130.0907, 70.0667	Amino acids	SDH	1
2	0.55	219.026	180.063	-0.2	82000	+K, +Na	C6H12O6	Fructose	130.0877, 114.0880, 70.0667	Sugars	SDH	5
3	0.59	205.068	182.079	-0.3	140000	+Na, +K	C6H14O6	L(+)-Rhamnose monohydrate	97.0326, 70.0667	Sugars	FF	2
4	0.62	219.026	180.063	-1.3	266000	+K, +Na	C6H12O6	Inositol	163.0598, 145.0460	Other	YYH	7
5	0.65	343.123	342.116	-1.7	378000	+H	C12H22O11	melibiose	325.1133, 163.0605, 145.0494, 97.0300	Sugars	SDH	8
6	0.82	365.106	342.116	0.8	472000	+Na, +H, +K, +NH4	C12H22O11	Sucrose	163.0580, 145.0367, 127.0283, 97.0136, 85.0260	Sugars	SDH, BS, XD, GSB	9
7	1.02	527.158	504.169	-0.6	157000	+Na, +K	C18H32O16	dextran	487.1670, 325.1130, 163.0598, 145.0431	Sugars	SDH	11
8	1.02	527.158	504.169	-0.1	157000	+Na, +K	C18H32O16	raffinose	487.1670, 325.1130, 163.0598, 145.0432	Sugars	SDH	12
9	1.02	689.21	666.222	-1.4	171000	+Na, +H, +K, +H-Glc	C24H42O21	stachyose	499.0784, 439.0559, 325.1121, 163.0590	Sugars	SDH	10
10	1.02	649.218	828.275	-1.4	38400	+H-Glc, +H	C30H52O26	verbascose	649.2177, 163.0599	Sugars	SDH	13
11	1.5	215.016	192.027	-1	154000	+Na, +H, +NH4	C6H8O7	Citric acid	155.9780, 84.0452	Organic acids	BS, SDH	14
12	1.67	130.05	129.043	-1.3	3970000	+H	C5H7NO3	Pyroglutamic acid	97.0087, 84.0456, 70.0591	Amino acids	SDH	15
13	3.14	268.105	267.097	3.8	2690000	+H	C10H13N5O4	adenosine	136.0681, 119.0331	Nitrogen	SDH, DH, BS, FF	23
14	3.35	136.061	135.054	-2.9	837000	+H	C5H5N5	adenine	119.033	Nitrogen	SDH
15	3.35	284.099	283.092	2.1	433000	+H	C10H13N5O5	guanosine	152.0557, 135.0321, 96.9875, 85.0090	Nitrogen	SDH	24
16	3.63	166.086	165.079	-2.7	567000	+H	C9H11NO2	D-Phenylalanine	106.9947, 96.9838	Flavonoids	HH	25
17	5.51	280.191	279.183	2.1	585000	+H	C16H25NO3	4α,8β-dihydroxylycopodine	262.1758, 163.0378, 96.9748	Lycopodine type alkaloid	SJC
18	5.51	262.181	261.173	1.8	123000	+H	C16H23NO2	8-deoxy-13-dehydroserratinine	201.0407, 133.0412	Fawcettimine alkaloids	SJC
19	5.78	486.269	485.262	-0.4	696000	+H	C24H39NO9	Mesaconitine	436.2198, 246.1593, 113.9757	Alkaloid	FZ
20	5.9	274.181	273.173	1.9	1910000	+H	C17H23NO2	lycojaponicumin C	231.1161, 145.0448, 113.9755	Fawcettimine alkaloids	SJC
21	6.22	197.081	376.137	-1.8	817000	+H-Glc, +Na, +K	C16H24O10	8-epiloganic acid	215.0887, 197.0805, 109.0569	Iridoids	SDH	46
22	6.22	378.264	377.257	0.6	723000	+H	C22H35NO4	Aconicarchamine A	360.2364, 311.0270, 109.0552	Alkaloid	FZ
23	6.22	179.07	178.063	-2.2	1030000	+H, -H2O+H	C10H10O3	coniferyl aldehyde	161.0533, 123.0690	Phenylpropanoids	SDH, GZ
24	6.22	215.091	214.084	-1.7	358000	+H	C10H14O5	guaicylglycerol	197.0762, 169.0420, 93.0599, 79.0528	Phenylpropanoids	SDH
25	6.22	179.07	196.074	-2.2	1030000	-H2O+H, +H	C10H12O4	hydroferulic acid	179.0698, 151.0717, 79.0532	Phenylethanoid glycosides	SDH
	6.22	378.264	377.257	0.6	723000	+H	C22H35NO4	Karacoline	360.2370, 311.0261, 295.0605, 96..9888	Alkaloid	FZ
27	6.22	399.126	376.137	0.2	163000	+Na, +K	C16H24O10	mussaenosidic acid	215.0897, 109.0588	Iridoids	SDH	47
28	6.27	408.275	407.267	1.4	123000	+H	C23H37NO5	Isotalatizidine	390.2559, 311.0360, 163.0390, 113.9730, 96.9799	Alkaloid	FZ
29	6.27	629.172	628.164	0.8	61000	+H, +Na	C27H32O17	Saffloquinoside C	451.1328, 271.0455, 255.0389	Flavonoids	HH	48
30	6.63	358.238	357.23	0.9	999000	+H	C22H31NO3	Songorine	340.2240, 303.0486, 96.9759	Alkaloid	FZ
31	6.67	479.116	456.127	0	46100	+Na, +H, +K	C20H24O12	7-O-β-D-apiofuranosyl-(1→6)-β-D-glucopyranosyl-Umbelliferone	340.2163, 147.0460	Coumarins	DH	54
32	6.74	789.208	788.201	-0.3	206000	+H, +Na	C33H40O22	6-Hydroxykaempferol-3,6,7-triglucoside	779.1956, 465.10385, 303.0508, 287.0577	Flavonoid glycosides	HH
33	6.74	585.146	584.138	1.2	9100000	+H, +Na, +K, +H-Glc	C25H28O16	Neomangiferin	423.0840, 405.0819, 273.0409	Flavonoids	ZM	55
34	6.79	355.103	354.095	1.1	749000	+H, +Na, +K	C16H18O9	Chlorogenic acid, Neochlorogenic acid	327.0470, 273.0388	Phenolic acids	XD, YYH, HH	57
35	6.79	163.039	162.032	0.4	1530000	+H	C9H6O3	Umbelliferone	207.0426, 133.0394, 117.0329	Coumarins	DH	59
36	6.81	291.087	290.079	1.7	139000	+H	C15H14O6	(+)-catechin	273.0384, 227.0474	Flavonoids	BS	56
37	6.82	519.148	496.158	1.1	29900	+Na, +K, +NH4, +H-Glc	C23H28O12	oxypaeoniflorin	409.0310, 273.0413, 145.0294	monoterpene glycoside	BS	60
38	6.84	330.207	329.199	1.2	316000	+H	C20H27NO3	Hetisine	313.0659, 273.0349	Alkaloid	FZ
39	6.84	193.05	192.042	0.4	106000	+H	C10H8O4	scopoletin	175.0505, 147.0515	Coumarins	ZJC	58
40	6.84	395.131	372.142	0.4	57200	+Na, +H, +K	C17H24O9	Syringin	211.0633, 165.0409	Flavonoids	HH	62
41	6.89	275.212	274.205	0.7	1050000	+H	C17H26N2O	α-obscurine	244.1639, 96.9750	Lycodine type alkaloid	SJC
42	7.01	613.177	612.169	1.5	2120000	+H, +Na, +K	C27H32O16	(2R)-4',5-dihydroxyl-6,7-di-O-β-D-giucopyanosyl flavanone	595.1619, 451.1213, 289.0612	Flavonoids	HH	63
43	7.34	454.281	453.273	1.5	2850000	+H	C24H39NO7	Fuziline	436.2669, 404.2354, 96.9757	Alkaloid	FZ
44	7.54	487.144	486.137	-0.2	284000	+H, +Na	C21H26O13	4H-1-benzopyran-4-one,7-[[2-O-(6-deoxy-a-L-mannopyranosyl)-b-D-glucopyranosyl]oxy]-5-hydroxy	459.31833, 341.1039, 179.0347	Flavonoids	GSB	66
45	7.54	1063.29	1062.29	-0.2	14100	+H	C48H54O27	Safflower yellow B	1045.1953, 479.0908, 378.1683	Flavonoid glycosides	HH	65
46	7.55	479.153	456.163	0.8	39300	+Na, +K	C21H28O11	6-[(1R,2R)-1,2-dihydroxy-3-β-D-glucosyloxy-3-methylbutyl]-7-methoxycoumarin	295.0805, 179.0349	Coumarins	DH	67
47	7.55	264.196	263.189	1.1	1130000	+H	C16H25NO2	clavolonine	246.1796, 179.0348, 96.9750	Lycopodine type alkaloid	SJC
48	7.55	264.196	263.189	1.1	1130000	+H	C16H25NO2	lycodoline	246.1796, 179.0348, 96.9750	Lycopodine type alkaloid	SJC
49	7.55	276.196	275.189	1.1	323000	+H	C17H25NO2	lycoflexine	246.1796, 203.0986, 179.0346, 145.0528, 96.9753	Fawcettimine alkaloids	SJC
50	7.73	438.286	437.278	1.5	2600000	+H, +Na	C24H39NO6	Foresticine	420.2716, 388.2439, 356.2079, 154.1103, 96.9734	Alkaloid	FZ
51	7.95	197.081	376.137	0	2660000	+H-Glc	C16H24O10	Debenzoylpaeoniflorin	216.0181, 133.0505, 111.0723	monoterpene glycoside	BS
	7.95	308.222	307.215	0.3	167000	+H	C18H29NO3	fawcettiine	251.0077, 96.9984	Lycopodine type alkaloid	SJC
53	7.95	409.183	386.194	-0.1	50400	+Na, +H, +K	C19H30O8	Roseoside	225.0270, 209.0237	Other	HH	68
54	7.95	359.134	358.126	-0.5	1080000	+H, +Na, +K	C16H22O9	Sweroside	197.0794, 127.0380	Iridoids	XD	69
55	8.04	423.092	422.085	-1.4	2460000	+H	C19H18O11	1,3,6,7-tetrahydroxy-C-glucosylxanthones	339.0404, 327.0499, 273.0403, 261.0410	Glycosides	GJ
56	8.04	420.275	419.267	1	129000	+H	C24H37NO5	14-acetylkarakoline	402.1402, 327.0499, 273.0403, 257.0453, 96.9837	Alkaloid	FZ
57	8.04	469.132	446.142	1	82400	+Na, +H, +K, +NH4	C19H26O12	1'-O-benzoylsucrose	327.0495, 285.0437, 273.0404	Terpenes	BS	70
58	8.04	339.107	338.1	-0.2	111000	+H, +Na, +K	C16H18O8	3-O-(Z)-p-coumaroylquinic acid	273.0403, 257.0455	Organic acids	YYH	75
59	8.04	450.285	449.278	0.2	108000	+H	C25H39NO6	Condelphine	339.0415, 327.0494, 273.0401, 257.0451, 245.0321, 96.9796	Alkaloid	FZ
60	8.04	351.105	328.116	-0.3	66200	+Na, +H	C15H20O8	dihydrocinnacasside	257.0456, 245.0302, 147.0440, 127.0367, 96.9826	Glycosides	GZ	72
61	8.04	423.092	422.085	0.5	2460000	+H, +Na	C19H18O11	isomangiferin, Mangiferin	261.0410, 339.0405, 273.0403, 257.0455	Flavonoids	ZM	73
62	8.04	413.141	390.153	-1.2	205000	+Na	C17H26O10	Loganin	229.082	Iridoids	XD	74
63	8.2	295.118	294.11	2.1	381000	+H, +Na	C15H18O6	Angelitriol	265.0852, 222.0673, 191.0663, 165.0654	Coumarins	DH
64	8.27	319.118	318.11	0.9	279000	+H	C17H18O6	paeonilactoneC	265.0836, 151.0677, 105.0364	monoterpene	BS
65	8.75	567.241	544.252	0.4	47500	+Na, +H	C26H40O12	cinnacaside	383.0946, 165.0341	Diterpenes	GZ	77
66	8.75	463.16	462.153	0.5	164000	+H, +NH4	C23H26O10	lactiflorin	301.093	monoterpene glycoside	BS	78
67	8.75	422.291	421.283	1	382000	+H	C24H39NO5	Talatizamine	179.0677, 96.9757	Alkaloid	FZ
68	9.21	469.172	468.163	3.3	6030000	+H, +Na, +K	C22H28O11	Prim-O-glucosylcimifugin	307.1187, 261.1090, 235.0593, 189.0517	Flavonoids	FF	88
69	9.26	449.108	448.101	1.1	64600	+H	C21H20O11	kaempferol-3-O-β-D-galactoside	307.1164, 235.0550, 123.0664	Flavonoids	YYH	89
70	10.29	464.301	463.293	1.1	148000	+H	C26H41NO6	14-acetyltalatisamine	205.0483, 191.0341, 163.0383, 153.0193, 96.9734	Alkaloid	FZ
71	10.29	433.113	432.106	0.2	120000	+H, +Na	C21H20O10	Afzelin	205.0478, 191.0355, 160.0498	Flavonoids	ZM	105
72	10.29	465.103	464.095	1.3	102000	+H, +Na	C21H20O12	hyperoside	303.0478, 163.0407	Flavonoids	YYH	108
73	10.29	433.113	432.106	0.2	120000	+H, +Na	C21H20O10	isovitexin	205.0478, 191.0355, 160.0498	Glycosides	ZJC	106
74	10.37	597.183	596.174	2	342000	+H, +Na, +K	C27H32O15	neoeriocitrin	273.054	Flavonoid glycosides	GSB	110
75	10.54	463.088	462.08	1.2	118000	+H	C21H18O12	Scutellarin	313.1247, 259.0609, 221.0447	Flavonoids	HH	112
76	10.55	307.118	306.11	2.7	8820000	+H, +Na, +K	C16H18O6	cimifugin	289.1013, 259.0608, 235.0601, 221.0444, 205.0492, 177.0603	Flavonoids	FF
77	10.55	650.209	632.174	1.6	142000	+NH4, +Na, +K	C30H32O15	galloyl-albiflorin	595.2059, 433.1299, 369.0269	Tannins	BS	111
78	11.13	287.055	286.048	0.9	249000	+H	C15H10O6	Kaempferol	273.1070, 231.0611, 197.0759, 163.0392, 84.9976	Flavonoids	HH	120
79	11.13	595.166	594.158	0.8	272000	+H, +Na, +K	C27H30O15	kaempferol-3-O-β-rutinoside	311.0552, 287.0554	Flavonoids	HH	121
80	11.13	587.233	586.226	-1.1	288000	+H	C27H38O14	Laciniatoside VI	425.0952, 215.0444	Iridoid glycoside	XD	122
81	11.36	620.306	619.299	-0.3	164000	+H	C32H45NO11	(-)-(A-b)-14α-benzoyloxy-3α,8β,10β,13β,15α-pentahydroxy-1α,6α,16β,18-tetramethoxy-N-methylaconitane	500.1292, 123.0300, 96.9784	Alkaloid	FZ
82	11.36	517.134	516.127	-0.3	155000	+H, +Na, +K	C25H24O12	3,4-di-O-caffeoylquinic acid	291.1250, 273.1127, 231.0633	Flavonoids	XD	127
83	11.36	453.177	452.168	2.5	12300000	+H, +Na, +K	C22H28O10	4'-O-β-Glucopyranosyl-5-O-methylvisamminol	291.1245, 273.1123, 231.0661, 219.0647, 163.0400	Flavonoids	FF	126
84	11.36	147.044	146.037	-1.4	485000	+H	C9H6O2	coumarin	135.0442, 103.0497, 91.0418, 85.0012	Phenylpropanoids	GZ
85	11.5	287.055	286.048	0.7	107000	+H	C15H10O6	5,7-dihydroxy-4'-Methoxyflavone-7-o-d-apigenin(1→6)-O-β-D-Glucoside	243.0574, 231.0609, 163.0400, 153.0182, 147.0457	Flavonoids	HH
86	11.5	581.187	580.179	0.5	533000	+H, +Na, +K	C27H32O14	naringin	311.0477, 273.0860, 163.0424, 153.0183	Flavonoid glycosides	GSB	130
87	12.06	769.253	746.263	-0.1	436000	+Na, +K	C33H46O19	Cantleyoside	585.2104, 423.1614, 213.0758, 163.0415	Iridoids	XD	138
88	12.06	585.219	584.211	1.9	3590000	+H	C27H36O14	Sylvestroside III	423.1620, 213.0770, 163.0403, 151.0436, 107.0436	Iridoids	XD	137
89	12.17	251.164	430.22	-0.9	78500	+H-Glc, +Na	C21H34O9	frehmaglutin B	269.0653, 163.0428	Violet ketones	SDH	139
90	12.21	590.295	589.289	-1.7	8430000	+H	C31H43NO10	8-OEt-14-benzoylmesaconitine	540.2596, 508.2337, 355.1156, 289.2017, 163.0414, 105.0367	Alkaloid	FZ	140
91	12.21	679.224	678.216	1.2	204000	+H, +Na	C32H38O16	hexandraside E	540.2596, 355.1192	Flavonoids	YYH	141
92	12.28	959.484	936.493	1.9	147000	+Na, +K	C45H76O20	macrostemonoside J	919.48996, 757.43606, 590.29686, 433.32846, 289.21536, 271.2039	Saponins	ZM	142
93	12.28	757.439	756.43	2.9	382000	+H	C39H64O14	timosaponin A Ⅱ	650.3051, 433.3282, 289.2151, 271.2036, 145.0539	Saponins	ZM
94	12.57	825.28	824.274	-1.9	167000	+H, +Na	C38H48O20	sagittasine B	517.1677, 433.2582, 355.1125, 299.0497	Flavonoids	YYH	143
95	12.68	540.296	539.288	0.4	119000	+H	C31H41NO7	12-epi-15-OAc-17-Bz-16-OH-16,17-dihydronapelline	522.2783, 2891858, 277.1009, 96.9727	Alkaloid	FZ
96	12.73	795.27	794.263	-0.3	353000	+H, +Na	C37H46O19	epimedoside E	517.1694, 355.1158, 299.0565	Flavonoids	YYH	144
97	12.84	279.123	278.115	1.7	697000	+H	C15H18O5	MeranzinHydrate	189.0518, 161.0671	Coumarins	DH
98	12.91	361.164	360.157	-1.3	40600	+H	C20H24O6	(+)-dihydrodehydrodiconiferyl alcohol	189.0545, 131.0545	Lignans	WLX	147
99	12.91	809.286	808.279	0.2	72100	+H, +Na	C38H48O19	epimedin B	531.1628, 369.1214, 163.0429	Flavonoids	YYH
100	13.03	604.313	603.304	3	1550000	+H	C32H45NO10	Benzoylaconine	554.2711, 355.1172, 299.0573, 96.9761	Alkaloid	FZ	148
101	13.03	284.129	283.121	1.7	222000	+H, +Na	C17H17NO3	N-para-ferulyl tyramine	273.1864, 255.1733, 147.0474, 96.9733	Alkaloid	ZM	150
102	13.15	809.286	808.279	0.2	75200	+H	C38H48O19	caohuoside B	531.1898, 369.1360, 129.0434	Flavonoids	YYH	151
103	13.15	247.096	246.089	0.2	174000	+H	C14H14O4	marmesin	201.0427, 175.0427, 172.9977	Coumarins	FF
104	13.15	247.097	246.089	1.3	174000	+H	C14H14O4	Nodakenetin	201.0427, 175.0427, 172.9977	Coumarins	DH
105	13.47	219.137	218.131	-2.8	44900	+H	C14H18O2	4-(4-methylphenyl)-4-pentenoic acid ethyl ester	243.0671, 191.0679, 179.0675	volatile oils	GZ	153
106	13.48	1497.51	1474.52	3.5	72300	+Na, +H	C66H90O37	Dipsanoside A	1367.3, 581.2026, 361.1270, 211.0938, 193.0866, 191.0709	Glycosides	XD	154
107	13.48	791.293	790.29	-4.8	165000	+H, +Na, +K	C35H50O20	Sylvestroside Ⅱ	725.2469, 581.2016, 361.1262, 191.0708	Iridoids	XD	155
108	13.48	757.439	936.493	2.5	636000	+H-Glc	C45H76O20	timosaponin E1	581.2031, 511.1759, 361.1267, 211.0940, 191.0706, 179.0687	Saponins	ZM
109	13.63	571.203	570.195	1.3	246000	+H, +Na	C26H34O14	(2'S)-4'-O-β-D-apiofuranosyl-(1→6)-O-β-D-glucopyranosylvisamminol	277.1059, 243.0684, 219.0605, 205.0499	Chromone glycoside	FF	156
110	13.63	571.203	570.195	1.3	246000	+H, +Na	C26H34O14	(3'S)-3'-O-β-D-apiofuranosyl-(1→6)-O-β-D-glucopyranosylhamaudol	277.1059, 243.0684, 219.0605, 205.0500	Chromone glycoside	FF	157
111	13.68	574.301	573.294	0.3	1620000	+H	C31H43NO9	Benzoylhypaconine	542.2756, 175.0367, 96.9705	Alkaloid	FZ
112	13.78	464.249	446.215	0.8	53500	+NH4, +Na, +K, +H-Glc	C21H34O10	(Z)-(1S,5R)-β-pinen-10-yl-β-vicianoside	284.087	monoterpene glycoside	BS	159
113	14.12	305.103	304.095	1.6	499000	+H, +Na	C16H16O6	OxypeucedaninHydrate	273.2256, 255.2169, 163.0664, 145.0584, 127.0494, 85.0297	Coumarins	DH	160
114	14.12	741.443	920.498	1	53600000	+H-Glc, +Na, +K, +H-Glc-Gal	C45H76O19	timosaponin BⅡ	579.3920, 417.3391, 255.2181	Other	ZM	161
115	14.2	943.487	920.498	-0.3	37700000	+Na, +K	C45H76O19	officinalisnin-I	903.5082, 741.4451, 579.3923, 417.3392, 255.2184	Saponins	ZM	162
116	14.39	303.05	302.043	-0.2	91400	+H	C15H10O7	quercetin	285.2119, 273.2182, 255.2100, 145.0530	Flavonoids	ZJC	164
117	14.44	1105.54	1082.55	0	496000	+Na	C51H86O24	Asparagoside G	1065.5487, 903.4960, 741.4430, 579.3889, 417.3314, 255.2084	Saponins	ZM	165
118	14.46	439.16	438.153	-0.2	891000	+H, +Na	C21H26O10	sec-o-glucosylhamaudol	417.3283, 217.0472, 205.0504, 145.0513	Flavonoids	FF	166
119	14.92	387.108	386.1	0.5	65600	+H, +Na	C20H18O8	Cleomiscosin A	369.1332, 273.1956, 255.1868, 129.0178	Lignans	FF
120	15.14	809.288	808.279	1.9	8380000	+H, +Na, +K	C38H48O19	diphylloside B	531.1898, 369.1362, 313.0724	Flavonoids	YYH	169
121	15.31	919.488	918.482	-1.5	236000	+H, +Na	C45H74O19	timosaponin D	757.4364, 433.3274, 369.1324, 289.2076, 271.1922	Saponins	ZM	170
122	15.4	823.302	822.295	0.2	6170000	+H, -H2O+H	C39H50O19	baohuoside VI	531.1888, 369.1354, 313.0716, 129.0464	Flavonoids	YYH	171
123	15.4	531.189	530.179	4.7	876000	+H	C27H30O11	wushanicariin	513.1492, 369.1352, 129.0447	Flavonoids	YYH
124	15.65	662.319	661.31	3	92300	+H	C34H47NO12	Aconifine	644.1324, 524.1018, 96.9744	Alkaloid	FZ
125	15.65	677.246	676.237	3.7	16200000	+H, +Na, +K	C33H40O15	icariin	531.1938, 369.1416, 313.0738, 85.0267	Flavonoids	YYH	173
126	15.65	369.135	548.189	3.7	3870000	+H-Glc	C27H32O12	maohuoside A	531.1902, 313.0736, 243.0656, 135.0443, 85.0260	Flavonoids	YYH	174
127	15.96	217.05	216.042	1	662000	+H	C12H8O4	Xanthotoxin	199.0718, 179.0674, 145.0474	Coumarins	DH
128	16.01	602.223	584.189	-0.3	720000	+NH4, +H, +Na, +K	C30H32O12	4'-O-benzoylpaeoniflorin	567.2078, 471.1731, 455.3178, 378.0256, 309.1185, 279.1053	monoterpene glycoside	BS	175
129	16.17	584.276	583.268	1.6	487000	+H, +Na, +K	C34H37N3O6	N1,N5-(Z)-N10-(E)-tri-p-coumaroylspermidine	438.2392, 369.1315, 204.0964, 147.0479	Lignans	HH	177
130	16.77	616.238	598.205	-1.4	1240000	0	C31H34O12	4-O-methyl-benzoylpaeoniflorin	556.2901, 524.2587, 369.1329, 313.0717, 96.9702	Glycosides	BS
131	16.77	646.324	645.315	3.2	410000	+H	C34H47NO11	Aldohyaconitine	616.3124, 556.2903, 369.1322, 313.0720, 96.9707	Alkaloid	FZ
132	16.85	163.075	162.068	-1.9	123000	+H	C10H10O2	(E)-methyl cinnamate	145.042	volatile oils	GZ
133	16.98	377.159	376.152	0.1	858000	+H, +Na	C20H24O7	(+)-cycloolivil	369.1322, 313.0714, 255.1187, 219.0616, 205.0474	Lignans	YYH
134	17.01	572.323	571.315	2.4	176000	+H	C32H45NO8	(-)-(A-b)-14α-benzoyloxy-N-ethyl-6α,15α-dihydroxy-1α,8β,16β,18-tetramethoxyaconitane	369.1245, 205.0509, 191.0348, 160.0514, 96.9694	Alkaloid	FZ
135	17.03	377.16	376.152	2.5	15400000	+H, +Na	C20H24O7	AngelolA	369.1209, 259.0879, 205.0504, 191.0345, 160.0518	Coumarins	DH	184
136	17.03	1097.55	1074.56	-1.8	16600	+Na, +H, +K	C53H86O22	Dipsacoside B	751.3328, 423.0710, 325.0565, 191.0346	Glycosides	XD	183
137	17.03	600.318	599.309	2	50600	+H	C33H45NO9	Isodelphinine	572.3764, 96.9714	Alkaloid	FZ
138	17.25	951.49	928.503	-2	1060000	+Na, +H, +K	C47H76O18	Akebiasaponin D	605.4074, 473.3631, 455.3547, 325.1171, 295.1087, 145.0653	Triterpene saponin	XD	186
139	17.25	455.352	454.345	0	5840000	+H	C30H46O3	oleanonic acid	325.1171, 295.1087, 203.1734, 189.1568, 163.1011, 145.0651	Diterpenes	SDH
140	17.52	903.495	902.488	0.2	5030000	+H, +Na, +K	C45H74O18	macrostemonoside F	795.3417, 417.3368, 399.3215, 273.2213, 255.2114, 163.0654, 145.0551	Saponins	ZM	188
141	17.52	251.092	250.084	1	63000	+H	C13H14O5	salicifoliol	233.041	Lignans	WLX
142	17.72	247.06	246.053	0.9	360000	+H	C13H10O5	Isopimpinellin	205.0455, 191.0316, 160.0474	Coumarins	DH, FF
143	17.82	489.359	488.35	2.4	562000	+H, +Na	C30H48O5	japonicumin B	471.3336, 273.1629, 255.1726, 205.0498, 191.0445	Triterpenes	SJC	190
144	18.08	377.16	376.152	2.2	2970000	+H, +Na	C20H24O7	AngelolD	231.0960, 219.0640, 205.0476	Coumarins	DH	192
145	18.1	630.328	629.32	1.9	179000	+H	C34H47NO10	Deoxyaconitine	570.2964, 369.1161, 231.0968, 219.0641, 205.0481, 96.9689	Alkaloid	FZ
146	18.24	379.176	378.168	2.6	5190000	+H, +Na	C20H26O7	AngelolC	341.0661, 259.0923, 191.0358	Coumarins	DH	193
147	18.24	633.219	632.211	1.3	61900	+H, +Na	C31H36O14	ikarisoside F	531.1475, 259.0956, 160.0489	Flavonoids	YYH	194
148	19.41	819.45	796.461	-0.4	16800	+Na, +H, +K	C42H68O14	Dipsacussaponin A	635.3297, 473.3029	Triterpene saponin	XD	198
149	19.78	781.434	758.445	0	110000	+Na, +K, +H-Glc-Gal	C39H66O14	anemarrhenasaponin Ⅱ, anemarrhenasaponin I	435.3296, 381.3091, 271.2035, 253.1938, 145.0515	Other	ZM	201
150	20.3	229.086	228.079	1.5	2560000	+H	C14H12O3	Angenomalin	213.0580, 131.0439, 96.9673	Coumarins	DH
151	20.3	187.039	186.032	-0.2	1330000	+H	C11H6O3	Psoralen	175.0383, 131.0488, 96.967272.9392	Coumarins	DH
152	20.3	285.076	284.068	0.1	87100	+H	C16H12O5	Wogonin	255.195	Flavonoids	FF	202
153	21.25	661.249	660.242	-0.6	566000	+H	C33H40O14	2''-O-Rhamnosylicariside II	423.0754, 313.0711, 172.9163	Flavonoids	YYH	206
154	22.21	369.134	368.126	2.4	1330000	+H	C21H20O6	anhydroicaritin	313.0716, 243.0488, 172.9177, 135.0425	Flavonoids	YYH
155	22.21	515.193	514.184	3.5	761000	+H, +Na, +K	C33H40O14	icariside II	423.0470, 313.0717, 187.0638, 135.0435	Flavonoids	YYH	212
156	22.21	515.193	694.247	3.5	761000	+H-Glc	C33H42O16	sagittasine C	423.0470, 313.0717, 187.0638, 135.0435	Flavonoids	YYH	213
157	23.77	319.118	318.11	1.9	193000	+H	C17H18O6	3'-O-Acetylhamaudol	172.9102, 96.9685, 84.9729	Flavonoids	FF
158	24.05	203.034	202.027	1.2	151000	+H	C11H6O4	Xanthotoxol	172.944	Coumarins	FF
159	24.88	417.337	416.329	1.2	957000	+H	C27H44O3	sarsasapogenin	273.2147, 255.2097, 163.0622, 131.0406	Saponins	ZM
160	24.88	763.424	740.435	0	1129000	+Na, +H, +K, +H-Glc-Gal, +H-Glc	C39H64O13	timosaponin A Ⅲ	435.2692, 273.2146, 255.2095	Saponins	ZM	215
161	26.94	423.18	422.173	0.5	69100	+H	C25H26O6	yinyanghuo B	406.115	Flavonoids	YYH	217
162	27.21	407.186	406.178	2.7	287000	+H, -H2O+H	C25H26O5	5,7,4'-trihydroxy-8,3'-diprenylflavone	351.1269, 184.0740	Flavonoids	YYH	218
163	27.53	359.149	358.142	0.7	149000	+H	C20H22O6	3'-O-angeloylhamaudol	184.0745, 149.0304	Flavonoids	FF
164	28.44	429.372	428.365	-0.9	539000	+H	C29H48O2	stigmast-3,6-dione	401.193	Sterols	ZJC
