# Supplementary material for: Identification of the Main Active Components and Mechanism of Wang Bi Tablet in Treating Rheumatoid Arthritis Based on Integrative Pharmacology
Source: Front Pharmacol. 2021 Jun 4;12:669551. doi: 10.3389/fphar.2021.669551 (PMC8213436; doi:10.3389/fphar.2021.669551)
Supplement: Supplementary file 2 [file Table3.XLSX]

## Sheet: Sheet1
NO.	RT	Observed (M/Z)	Theoretical (M/Z)	Error (PPM)	Response	Adducts	Formular	Component name	fragments	Category	origination	Remarks
1	0.52	173.105	174.112	5	362000	-H	C6H14N4O2	L-(+)-Arginine	145.9548, 131.0588, 128.9601, 112.9918	Amino acids	SDH	1
2	0.58	181.072	182.079	-0.9	210000	-H	C6H14O6	L(+)-Rhamnose monohydrate	173.0821, 101.0229, 75.0087	Sugars	FF	3
3	0.6	195.051	150.053	-0.7	2390000	+HCOO	C5H10O5	L(+)-Arabinose	131.0611, 101.0229	Sugars	FF, BS
4	0.6	195.051	150.053	0.2	2390000	+HCOO	C5H10O5	Xylose	131.0611, 101.0229	Sugars	HH
5	0.62	179.056	180.063	-0.7	490000	-H	C6H12O6	Fructose	161.0289, 101.0251, 89.0197	Sugars	SDH	2
6	0.62	179.056	180.063	-0.4	490000	-H	C6H12O6	Galactose	161.0289, 101.0251, 89.0197	Sugars	HH
7	0.62	179.056	180.063	0.8	490000	-H	C6H12O6	Inositol	161.0289, 101.0251, 89.0197	Other	YYH	4
8	0.65	387.114	342.116	-0.7	1740000	+HCOO, -H	C12H22O11	melibiose	323.0970, 179.0554, 161.0422, 101.0245	Sugars	SDH	5
9	0.82	387.114	342.116	-1.5	3430000	+HCOO, -H	C12H22O11	sucrose	323.0970, 179.0554, 161.0422, 101.0246	Sugars	SDH, BS, XD, GSB	6
10	1.02	711.22	666.222	-0.4	369000	+HCOO, -H	C24H42O21	stachyose	485.1501, 383.1194, 341.1083, 179.0529	Sugars	SDH	9
11	1.08	549.168	504.169	1.2	176000	+HCOO, -H	C18H32O16	dextran	383.1184, 341.1070, 221.0658, 179.0511, 89.0177	Sugars	SDH	7
12	1.08	549.167	504.169	-0.3	176000	+HCOO, -H	C18H32O16	raffinose	383.1184, 341.1070, 221.0658, 179.0511, 89.0178	Sugars	SDH	8
13	1.08	873.274	828.275	0.7	389000	+HCOO, -H	C30H52O26	verbascose	665.2142, 503.1615, 221.0658, 179.0509	Sugars	SDH	10
14	1.52	191.02	192.027	0.5	354000	-H, -H-H2O	C6H8O7	Citric acid	183.9732, 179.0100, 155.9560, 87.0086	Phenolic acids	SDH, BS	11
15	1.52	111.009	112.016	0.8	801000	-H	C5H4O3	pyromeconic acid	101.0205, 87.0090, 85.0275, 71.0210	Aromatic compound	GJ	12
16	1.69	128.036	147.053	2	4280000	-H-H2O	C5H9NO4	L-(+)-Glutamic acid	125.9577, 101.0188, 89.0030, 71.0153	Amino acids	SDH
17	2.56	421.134	376.137	-1.8	174000	+HCOO, -H	C16H24O10	Desbenzoylpaeoniflorin	231.0229, 161.0205	Monoterpene glycoesters	BS
18	2.56	243.062	244.07	0	368000	-H, +HCOO	C9H12N2O6	Uridine	221.0428, 111.0251, 101.0183	Alkaloids	DH
19	2.94	407.119	362.121	-1.8	385000	+HCOO	C15H22O10	monomelittoside	199.0359, 162.9711	Iridoids	SDH
20	2.99	169.015	170.022	2.1	950000	-H	C7H6O5	gallic acid	151.0243, 130.0532	Tannins	BS
21	3.03	331.067	332.074	-1.4	170000	-H	C13H16O10	Glucogallin	169.0117, 162.9820	Monoterpene glycosides	BS
22	3.03	125.025	126.032	1.7	137000	-H	C6H6O3	Pyrogallol	102.909	Phenols	BS
23	3.14	312.094	267.097	-1.6	111000	+HCOO, -H	C10H13N5O4	adenosine	221.0513, 179.0318, 101.0209	Nitrogen	SDH, DH, BS, FF	13
24	3.35	282.084	283.092	-1.4	362000	-H	C10H13N5O5	guanosine	150.0360, 133.0128, 124.9931	Nitrogen	SDH	15
25	3.61	164.072	165.079	1.7	177000	-H	C9H11NO2	D-Phenylalanine	128.0103, 113.0217, 101.0210, 89.0125	Flavonoids	HH	16
26	3.76	405.139	360.142	-1.9	178000	+HCOO, -H, -H-Glc	C16H24O9	1-O-β-D-glucopyranosyl-paeonisuffrone	341.0953, 179.0200, 161.0012, 101.0192	Monoterpene glycosides	BS
27	3.81	463.089	464.095	1.5	143000	-H	C21H20O12	Quercetin-3-O-β-D-glucoside	383.1060, 341.0965, 179.0142, 160.9891, 101.0168	Flavonoid glycosides	HH
28	4.1	625.142	626.148	1.6	108000	-H	C27H30O17	Quercetin-3,7-O-β-D-glucopyranoside	493.1100, 383.1090, 221.0460, 191.0387, 160.9887	Flavonoids	HH
29	4.32	731.225	686.227	-0.4	1120000	+HCOO, -H	C27H42O20	rehmannioside D	263.0747, 221.0628, 179.0421	Iridoids	SDH
30	4.43	569.173	524.174	0.6	406000	+HCOO, -H	C21H32O15	3'-O-β-D-glucopyranosyl catalpol	341.0895, 179.0280, 152.0033	Iridoids	SDH
31	4.43	569.172	524.174	-0.5	406000	+HCOO	C21H32O15	melittoside	341.0895, 179.0280, 152.0033	Iridoids	SDH
32	4.49	153.02	154.027	4.8	193000	-H	C7H6O4	3,4-dihydroxybenzoic acid	122.9378, 103.9213, 88.9989	Phenolic acids	GSB, GJ, GZ
33	4.49	438.25	393.252	0.1	37800	+HCOO	C22H35NO5	Aconicarmine	383.0999, 341.0905, 221.0533, 179.0209, 160.9929, 96.9877	Alkaloids	FZ
34	4.57	240.052	195.053	1.6	69400	+HCOO	C9H9NO4	3-(acetylamino)-4-hydroxybenzoic acid	160.9898, 122.9395, 103.9224	Benzoic acids	GSB
35	4.8	329.087	330.095	-1	188000	-H	C14H18O9	Woodorien	209.0307, 167.0283, 152.0023, 122.9779	Glycosides	GJ
36	4.82	345.119	300.121	-0.8	105000	+HCOO	C14H20O7	Salidroside	328.0522, 283.0540, 207.0308, 167.0110, 122.9462, 103.9208	Flavonoids	YYH
37	4.82	167.036	168.042	3.2	35100	-H	C8H8O4	Vanillic acid	152.0024, 122.9751, 103.9259	Anthraquinones	SJC
38	4.96	393.139	348.142	-2.1	149000	+HCOO	C15H24O9	ajugol	211.0586, 178, 9932, 160.9875, 122.9845, 103.9248	Iridoids	SDH
39	5.34	407.156	362.158	-0.8	26200	+HCOO, -H	C16H26O9	6-O-β-D-glucopyranosyl-lactinolide	289.0540, 213.0536, 197.0342, 179.0058, 122.9336	Monoterpene glycosides	BS
40	5.67	137.024	138.032	0.7	295000	-H	C7H6O3	p-hydroxybenzoic acid	135.0417, 122.9389, 113.0259, 101.9553, 88.9943	Phenolic acids	GSB
41	5.67	137.025	138.032	2.9	294000	-H	C7H6O3	protocatechualdehyde	135.0417, 122.9389, 113.0259, 101.9553, 88.9943	protocatechualdehyde	GJ
42	5.72	163.04	164.047	1.8	72700	-H	C9H8O3	4-hydroxycinnamic acid	135.0441, 119.0466	Phenolic acids	GSB
43	5.72	341.088	342.095	0.9	564000	-H	C15H18O9	caffeic acid-4-O-β-D-glucopyranoside	179.0308, 163.0297, 135.0443, 119.0454	Phenolic acids	GSB
44	5.72	461.166	462.174	-1	215000	-H	C20H30O12	forsythoside E	375.1190, 341.0838, 179.0307, 135.0442, 119.0442	Other	SDH
45	5.75	371.098	326.1	0.1	124000	+HCOO, -H	C15H18O8	coumaric acid-4-O-β-D-glucopyranoside	179.0282, 163.0320, 135.0435, 119.0472	Phenolic acids	GSB
46	6.22	375.129	376.137	-1.3	4960000	-H, +HCOO	C16H24O10	8-epiloganic acid	213.0765, 169.0848, 113.0245	Iridoids	SDH	21
47	6.22	375.129	376.137	-1.3	4960000	-H, +HCOO	C16H24O10	mussaenosidic acid	213.0765, 169.0848, 113.0246	Iridoids	SDH	27
48	6.27	627.157	628.164	-0.2	96700	-H	C27H32O17	Saffloquinoside C	513.1058, 429.0453, 429.0453, 213.0725	Chalcone	HH	29
49	6.32	349.06	350.067	0.6	515000	-H	C13H18O9S	[(2R,3S,4S,5R,6R)-3,4,5-Trihydroxy-6-phenylmethoxyoxan-2-yl]methyl hydrogen sulfate	323.0570, 213.0694, 193.0684, 178.9977	Other	GZ
50	6.33	183.03	184.037	1.1	142000	-H	C8H8O5	methyl gallate	160.9954, 151.0145, 124.0116, 113.0232	Tannins	BS
51	6.5	355.103	356.111	-0.8	104000	-H, +HCOO	C16H20O9	ferulic acid-β-glucoside	193.0501, 149.0411, 134.0350, 103.9208	Phenolic acids	GSB
52	6.55	375.13	376.137	-0.3	975000	-H, +HCOO	C16H24O10	demethylsecologanol	179.0099, 151.0662, 113.0220, 101.0222	volatile oils	XD
53	6.65	451.218	406.22	-1.5	79000	+HCOO	C19H34O9	oxyrehmaionoside B	301.0366, 161.0111, 103.9231	Violet glycosides	SDH
54	6.67	501.125	456.127	1.1	59300	+HCOO, -H	C20H24O12	7-O-β-D-apiofuranosyl-(1→6)-β-D-glucopyranosyl-Umbelliferone	493.0959, 463.0877, 421.0749, 331.0448, 301.0348, 161.0159	Coumarins	DH	31
55	6.74	583.131	584.138	0.3	11100000	-H, -H-H2O, -H-Glc	C25H28O16	Neomangiferin	493.0981, 463.0884, 331.0466, 301.0352, 259.0242, 191.0560	Flavonoids	ZM	33
56	6.8	289.072	290.079	0.4	218000	-H	C15H14O6	(+)-catechin	259.0222, 191.0558, 137.0216, 85.0293	Flavonoids	BS	36
57	6.8	353.088	354.095	-0.3	2350000	-H	C16H18O9	Chlorogenic acid, Neochlorogenic acid	331.0454, 301.0454, 191.0559, 137.0221	Phenolic acids	XD, YYH, HH	34
58	6.8	191.035	192.042	2.2	140000	-H	C10H8O4	scopoletin	161.0169, 137.0216, 127.0325, 83.0288	Coumarins	ZJC	39
59	6.8	161.025	162.032	1.6	83400	-H	C9H6O3	Umbelliferone	137.0224, 127.0334, 93.0292, 85.0291	Coumarins	DH	35
60	6.82	495.151	496.158	0	161000	-H, +HCOO	C23H28O12	oxypaeoniflorin	463.0864, 331.0453, 191.0559	Monoterpene glycosides	BS	37
61	6.83	289.072	290.079	1.9	218000	-H	C15H14O6	epicatechin	272.0306, 259.0207, 234.9815, 161.0124, 137.0231	Flavonoids	ZJC
62	6.86	417.14	372.142	0.6	156000	+HCOO	C17H24O9	Syringin	331.0451.301.0335, 272.0333, 137.0182	Flavonoids	HH	40
63	7.01	611.162	612.169	0.7	5710000	-H	C27H32O16	(2R)-4',5-dihydroxyl-6,7-di-O-β-D-giucopyanosyl flavanone	491.1186, 403.1017, 325.0698, 283.0594, 207.0458	Flavonoids	HH	42
64	7.46	374.108	329.111	-3.6	102000	+HCOO, -H	C14H19NO8	thalictoside	301.0342, 177.0007, 160.9843, 122.9144, 103.9237	Flavonoids	YYH
65	7.53	1061.28	1062.29	-2	14900	-H	C48H54O27	Safflower yellow B	463.0948, 301.0345, 177.0127, 160.9873	Flavonoid glycosides	HH	45
66	7.55	531.136	486.137	0.3	271000	+HCOO, -H	C21H26O13	4H-1-benzopyran-4-one,7-[[2-O-(6-deoxy-a-L-mannopyranosyl)-b-D-glucopyranosyl]oxy]-5-hydroxy	463.0941, 301.0325, 177.0092, 160.9833	Flavonoids	GSB	44
67	7.55	501.161	456.163	0.4	64400	+HCOO, -H	C21H28O11	6-[(1R,2R)-1,2-dihydroxy-3-β-D-glucosyloxy-3-methylbutyl]-7-methoxycoumarin	463.0963, 301.0334, 177.0132	Coumarins	DH	46
68	7.95	431.193	386.194	1.4	258000	+HCOO, -H	C19H30O8	Roseoside	415.1173, 287.0207, 125.0212, 89.0023	Other	HH	53
69	7.95	403.124	358.126	-0.7	3750000	+HCOO, -H	C16H22O9	Sweroside	287.0212, 125.0205	Iridoids	XD	54
70	8.04	491.14	446.142	-1.7	72100	+HCOO, -H	C19H26O12	1'-O-benzoylsucrose	325.0366, 121.0439	Terpenes	BS	57
71	8.04	327.109	282.11	2	99100	+HCOO	C14H18O6	bis(2-methoxyethyl)phthalate	165.0423, 59.6037	volatile oils	GZ
72	8.04	327.109	328.116	2	99100	-H	C15H20O8	dihydrocinnacasside	165.0423, 163.0064	Glycosides	GZ	60
73	8.04	421.077	422.085	-0.8	3750000	-H, -H-H2O	C19H18O11	isomangiferin, Mangiferin	331.0462, 301.0356, 259.0249, 165.0409	Flavonoids	ZM	61
74	8.04	435.15	390.153	-0.9	1280000	+HCOO, -H	C17H26O10	Loganin	331.0467, 301.0356, 271.0251, 259.0249	Iridoids	XD	62
75	8.14	337.093	338.1	0	344000	-H	C16H18O8	3-O-(Z)-p-coumaroylquinic acid	331.0501, 301.0360, 259.0253, 173.0409, 163.0025	Organic acids	YYH	58
76	8.75	525.161	526.169	-0.2	9030000	-H	C24H30O13	8-O-isovaleryl desbenzoylpaeoniflorin	449.1464, 327.1081, 165.0524, 121.0295	Monoterpene glycoesters	BS
77	8.75	543.244	544.252	-0.7	423000	-H, +HCOO	C26H40O12	cinnacaside	525.1624, 449.1465, 327.1083, 165.0531, 121.0297	Diterpenes	GZ	65
78	8.75	507.15	462.153	-1.1	78700	+HCOO, -H	C23H26O10	lactiflorin	449.1461, 431.1277, 327.1074.165.0513, 121.0294	Monoterpene glycosides	BS	66
79	8.75	327.108	328.116	-2	78100	-H, +HCOO, -H-H2O	C15H20O8	Paeonoside	309.0902, 283.0744, 165.0527, 121.0296, 113.0196	phenols	BS
80	8.83	785.25	786.258	-1.1	346000	-H	C35H46O20	echinacoside	609.1427, 449.1437, 327.1043, 121.02888	Phenylethanoid glycosides	SDH
81	8.86	771.197	772.206	-1.9	390000	-H	C33H40O21	6-Hydroxykaempferol 3-Rutinoside-6-glucoside	609.1452, 449.1423, 327.1015, 165.0412, 121.0284	Flavonoid glycosides	HH
82	8.87	593.152	594.158	1.4	104000	-H, +HCOO	C27H30O15	(2S)-5,7,3',5'-tetrahydroxy-flavanone-7-O-neohesperidoside	449.1420, 327.0991, 285.0371, 165.0370, 121.0286	Dihydroflavone and its glycosides	GSB
83	8.9	183.103	184.11	1.7	374000	-H	C10H16O3	rehmapicrogenin	165.0328, 121.0284	Violet ketones	SDH
84	8.95	625.141	626.148	0.2	626000	-H	C27H30O17	6-hydroxykaempferol 3,6-diglucoside	463.0885, 327.0919, 301.0345, 191.0450, 121.0272	Flavonoid glycosides	HH
85	8.95	319.082	320.09	0.5	54900	-H	C16H16O7	divaricatacid	301.0353, 265.0912, 191.0419, 121.0267	Coumarins	FF
86	9.11	415.161	416.168	0	77000	-H, +HCOO	C19H28O10	2-phenylethyl vicianoside	327.0871, 285.0385, 160.9915, 121.0259103.9222, 88.9222	Other	GZ
87	9.11	623.126	624.133	1	139000	-H	C27H28O17	6-hydroxyapigenin-6-O-β-D-glucoside-7-O-β-D-glucuronide	599.1917, 447.0925, 285.0395, 121.0242	Flavonoids	HH
88	9.2	513.161	468.163	-0.2	812000	+HCOO, -H	C22H28O11	Prim-O-glucosylcimifugin	467.1528, 121.0236, 103.9218	Chromogen	FF	68
89	9.25	447.092	448.101	-2.5	64700	-H	C21H20O11	kaempferol-3-O-β-D-galactoside	357.0607, 327.0589, 178.9752, 121.0264	Flavonoids	YYH	69
90	9.27	317.067	318.074	0.8	65200	-H	C16H14O7	(2R,3R)-5,7,3'-trihydroxyl-4'-methoxyl-flavanonol	299.0466, 285.0510, 191.0242, 160.9706, 121.0242, 103.9263	Flavonoids	ZJC
91	9.52	581.224	582.231	-0.6	103000	-H, +HCOO	C28H38O13	(+)-lyoniresinol-3α-O-β-D-glucopyranoside	461.1778, 417.1409, 359.1281, 197.0748, 153.0744, 121.0196	Other	GZ
92	9.52	359.134	378.153	-2.5	447000	-H-H2O	C16H26O10	lamiol	331.0411, 301.0283, 197.0755, 153.0762, 135.0697, 121.0185	Iridoids	SDH
93	9.62	609.146	610.153	0.5	213000	-H	C27H30O16	Kaempferol-3-O-sophoroside	447.0996, 178.9920, 103.9282	Flavonoids	HH
94	9.62	609.146	610.153	-0.4	259000	-H	C27H30O16	Rutin	463.1983, 301.0357	Flavonoid glycosides	HH
95	9.7	787.099	788.107	-0.7	79500	-H	C34H28O22	1,2,3,6-tetra-O-galloyl-β-D-glucose	623.2174, 449.1161, 284.0309, 178.9908, 160.9763	Tannins	BS
96	9.7	193.051	194.058	0.7	86200	-H	C10H10O4	FerulicAcid, IsoferulicAcid	160.9775, 121.0203, 103.9234	Other	DH, SJC
97	9.7	799.265	800.274	-1.9	196000	-H	C36H48O20	jionoside A1	623.1364, 449.1133, 287.0488	Phenylethanoid glycosides	SDH
98	9.78	463.089	464.095	1.6	313000	-H	C21H20O12	6-hydroxykaempferol-3-O-β-D-glucoside	449.1156, 301.0342, 284.0329, 271.0287, 103.9231	Flavonoid glycosides	HH
99	9.78	245.045	246.053	-0.6	33600	-H	C13H10O5	Iriflophenone	160.9890, 103.9234	Saponins	ZM
100	10.05	593.152	594.158	0.7	86200	-H, +HCOO	C27H30O15	kaempferol-3-O-α-L-rhamnopyranosyl	311.0533, 293.0764, 160.9718, 103.9235	Flavonoids	YYH
101	10.05	433.113	434.121	-1.6	105000	-H	C21H22O10	naringenin-7-O-β-D-glucopyranoside	301.0322, 293.0730, 271.0501, 1160.9679, 121.0205, 103.9226	Glycosides	BS
102	10.05	435.222	390.225	-2.9	277000	+HCOO	C19H34O8	rehmaionoside A	227.0537, 162.9381	Violet ketones	SDH
103	10.05	433.207	388.21	-3.1	105000	+HCOO	C19H32O8	rehmaionoside C	225.0044, 162.9376	Iridoids	SDH
104	10.24	285.041	286.048	0.1	81300	-H	C15H10O6	fisetin	235.0886, 125.0080	Flavonoids	ZJC
105	10.28	431.097	432.106	-2.4	110000	-H, -H-H2O	C21H20O10	Afzelin	341.0757, 311.0525, 283.0547, 160.9876, 125.0055	Flavonoids	ZM, GSB	71
106	10.28	431.099	432.106	0.5	109000	-H	C21H20O10	isovitexin	341.0757, 311.0525, 283.0547, 160.9876, 125.0056	Glycosides	ZJC	73
107	10.36	475.182	430.184	-1.2	29700	+HCOO, -H	C20H30O10	dihydrorosavin	295.0392, 135.9247	Other	GZ
108	10.36	463.088	464.095	-0.2	115000	-H	C21H20O12	hyperoside	301.0321, 162.9513	Flavonoids	YYH	72
109	10.36	463.088	418.09	0.4	108000	+HCOO	C20H18O10	juglanin D	285.0352, 133.0051	Flavonoids	ZJC
110	10.36	595.168	596.174	1.8	1540000	-H	C27H32O15	neoeriocitrin	459.1139, 287.0534, 235.0327, 151.0029	Dihydroflavone and its glycosides	GSB	74
111	10.55	631.168	632.174	1.2	803000	-H, -H-H2O	C30H32O15	galloyl-albiflorin	613.1572, 313.0532, 271.0434, 169.0019, 121.0255	Tannins	BS	77
112	10.55	461.072	462.08	-0.3	77700	-H	C21H18O12	Scutellarin	399.0886, 313.0552, 271.0438, 168.9965	Flavonoids	HH	75
113	10.71	623.199	624.205	1.4	576000	-H	C29H36O15	acteoside	461.1529, 287.0510, 178.9905, 161.0145, 103.9231	Phenylethanoid glycosides	SDH
114	10.71	593.152	594.158	1.6	133000	-H	C27H30O15	luteolin-7-O-β-D-neohesperidoside	461.1535, 287.0498, 178.9937, 161.0153	Flavonoid glycosides	GSB
115	10.71	263.092	264.1	-1	50000	-H	C14H16O5	Pabulenol	175.0413, 163.0400, 96.9741	Coumarins	DH
116	10.97	813.283	814.29	0.4	116000	-H, +HCOO	C37H50O20	jionoside B1	769.1011, 431.0834, 285.0362, 169.0068	Phenylethanoid glycosides	SDH
117	11.01	939.11	940.118	-0.5	337000	-H	C41H32O26	1,2,3,4,6-Penta-O-galloyl-β-D-glucose	769.0949, 449.1061, 301.0332, 169.0114, 125.0180	Tannins	BS
118	11.06	1043.27	1044.27	-1.8	407000	-H	C48H52O26	Anhydrosafflor yellow B	1025.2560, 923.2240, 769.0997, 449.1080, 169.0073	Chalcone	HH
119	11.16	585.182	586.19	-0.3	60600	-H	C26H34O15	Columbianin	485.1618, 353.0830, 285.0406, 179.0211, 173.0412	Coumarins	DH
120	11.16	285.04	286.048	-1.1	11100	-H	C15H10O6	kaempferol	191.0483, 179.0238, 173.0422, 161.0057	Flavonoids	HH, YYH	78
121	11.16	593.152	594.158	0.7	547000	-H	C27H30O15	kaempferol-3-O-β-rutinoside	485.1622, 285.0405	Flavonoids	HH	79
122	11.16	585.218	586.226	-1.7	57400	-H	C27H38O14	Laciniatoside VI	423.0928, 227.0708, 197.0175	Iridoid glycoside	XD	80
123	11.16	793.277	748.279	-0.4	377000	+HCOO, -H	C33H48O19	Sylvestroside I	585.2083, 485.1621, 353.0811, 227.0652, 197.0139, 162.9463	Iridoids	XD
124	11.24	567.172	522.174	0.3	37200	+HCOO, -H	C25H30O12	acetylpaeoniflorin	475.1924, 419.1295	Monoterpene glycosides	BS
125	11.31	407.135	408.142	0.1	28200	-H	C20H24O9	Marmesinin	213.9901, 162.9446	Coumarins	DH
126	11.36	497.167	452.168	1.6	1370000	+HCOO, -H	C22H28O10	4'-O-β-Glucopyranosyl-5-O-methylvisamminol	289.0730, 162.9665	Chromone glycoside	FF	83
127	11.41	515.119	516.127	-0.3	1210000	-H, +HCOO	C25H24O12	3,4-di-O-caffeoylquinic acid	353.0868, 191.0545, 161.0152	Flavonoids	XD	82
128	11.48	447.094	448.101	0.5	106000	-H	C21H20O11	Carthamone	353.0815, 271.0605, 191.0457, 151.0032	Flavonoid glycosides	HH
129	11.51	187.097	188.105	-0.4	360000	-H	C9H16O4	4,4-dimethylheptanedioic	151.0033, 125.0400	Fatty acids	HH
130	11.51	579.172	580.179	0.8	2210000	-H, +HCOO	C27H32O14	naringin	459.1148, 271.0605, 151.0035	Dihydroflavone and its glycosides	GSB	86
131	11.81	445.078	446.085	0.1	51300	-H	C21H18O11	Baicalin	427.0895, 269.0429, 179.0182, 177.9683, 160.9758	Flavonoids	HH
132	11.83	431.098	432.106	-1	62000	-H	C21H20O10	Anthraglycoside B	373.1083, 269.0435, 179.0175, 168.9975, 122.9639	Anthraquinones	SJC
133	11.87	607.167	608.174	0	62700	-H	C28H32O15	Diosmin	583.2026, 513.1605, 459.1495, 373.1076, 179.0303	Coumarins	FF
134	11.94	509.166	464.168	-0.1	163000	+HCOO, -H	C23H28O10	1-O-β-D-glucopyranosyl-8-O-benzoylpaeonisuffrone	459.1493, 373.1100, 193.0452, 179.0348, 121.0288	Glycosides	BS
135	12.03	513.162	468.163	0.3	978000	+HCOO	C22H28O11	6-O-p-hydroxybenzoate ajugol	305.0224, 184.9840, 162.9276, , 121.0275	Iridoids	SDH
136	12.03	637.214	638.221	0.9	66300	-H, +HCOO	C30H38O15	jionoside D	583.2009, 513.1596, 459.1485, 353.0875, 179.0331, 173.0452	Phenylethanoid glycosides	SDH
137	12.03	583.203	584.211	0.3	306000	-H	C27H36O14	Sylvestroside III	459.1492, 353.0864, 179.0313, 173.0430	Iridoids	XD	88
138	12.06	791.263	746.263	1.2	7400000	+HCOO, -H	C33H46O19	Cantleyoside	583.2017, 513.1598, 459.1491, 353.0879, 173.0450	Iridoids	XD	87
139	12.17	429.213	430.22	-0.9	84900	-H, +HCOO	C21H34O9	frehmaglutin B	353.0941, 179.0147, 122.9534	Violet ketones	SDH	89
140	12.18	634.287	589.289	-0.3	241000	+HCOO	C31H43NO10	8-OEt-14-benzoylmesaconitine	583.2023, 513.1605, 459.1459, 353.0927, 179.0108, 160.9729	Alkaloids	FZ	90
141	12.2	677.208	678.216	-1.2	243000	-H	C32H38O16	hexandraside E	583.2028, 513.1607, 459.1445, 353.0935, 103.9214	Flavonoids	YYH	91
142	12.28	981.49	936.493	-1.5	3870000	+HCOO, -H	C45H76O20	macrostemonoside J	935.4883, 773.4323, 611.3632, 219.0436	Saponins	ZM	92
143	12.51	823.267	824.274	0.5	213000	-H, +HCOO	C38H48O20	sagittasine B	661.2144, 353.0905, 103.9202	Flavonoids	YYH	94
144	12.73	793.257	794.263	1.2	512000	-H, +HCOO	C37H46O19	epimedoside E	631.2034, 352.0920, 285.0358, 160.9478	Flavonoids	YYH	96
145	12.76	1227.56	1228.57	-1.9	141000	-H, +HCOO	C56H92O29	(25S)-karatavioside C	1187.4047, 917.4743, 631.2018, 285.0373	Saponins	ZM
146	12.77	523.182	524.189	0.6	40800	-H, +HCOO	C25H32O12	6-Feruloylajugol	361.0903, 285.0374, 184.9642, 162.9149	Iridoids	SDH
147	12.8	359.15	360.157	0.1	19700	-H, +HCOO	C20H24O6	(+)-dihydrodehydrodiconiferyl alcohol	237.9013, 122.9013	lignanoids	WLX	98
148	13.01	648.302	603.304	-0.8	48700	+HCOO	C32H45NO10	Benzoylaconine	514.1471, 353.1018, 103.9192	Alkaloids	FZ	100
149	13.01	661.215	662.221	1.2	810000	-H, +HCOO	C32H38O15	ikarisoside B	514.1473, 353.1020, 269.0335, 160.9284	Flavonoids	YYH
150	13.04	282.114	283.121	0.1	64600	-H, +HCOO	C17H17NO3	N-para-ferulyl tyramine	269.0369, 160.9272, 119.0231	Alkaloids	ZM	101
151	13.15	807.271	808.279	-0.4	114000	-H	C38H48O19	caohuoside B	773.4209, 645.2189, , 353.0807, 160.9250, 103.9211	Flavonoids	YYH	102
152	13.4	837.303	792.305	-0.5	240000	+HCOO	C35H52O20	Triplostoside A	629.2417, 529.1663, 495.1507, 383.1115, 285.0374	Iridoid glycoside	XD
153	13.47	263.128	218.131	-1.5	62100	+HCOO	C14H18O2	4-(4-methylphenyl)-4-pentenoic acid ethyl ester	160.9449, 101.0161, 88.9971	volatile oils	GZ	105
154	13.47	1473.51	1474.52	-1.6	641000	-H	C66H90O37	Dipsanoside A	1293.4458, 1083.3768, 935.4844, 736.4702, 655.4094, 539.3113,	Glycosides	XD	106
155	13.47	835.288	790.29	-0.1	21700	+HCOO, -H	C35H50O20	Sylvestroside Ⅱ	736.4691, 655.4128, 574.3977, 539.3124, 459.1214, 179.0051	Iridoids	XD	107
156	13.64	615.193	570.195	-0.3	149000	+HCOO, -H	C26H34O14	(2'S)-4'-O-β-D-apiofuranosyl-(1→6)-O-β-D-glucopyranosylvisamminol	160.9223, 149.0993	Chromone glycoside	FF	109
157	13.64	615.193	570.195	-0.3	149000	+HCOO, -H	C26H34O14	(3'S)-3'-O-β-D-apiofuranosyl-(1→6)-O-β-D-glucopyranosylhamaudol	160.9223, 149.0993	Chromone glycoside	FF	110
158	13.72	651.229	652.237	-1.2	101000	-H, +HCOO	C31H40O15	martynoside	459.1467, 335.1168, 193.0322, 175.0221	Phenylethanoid glycosides	SDH
159	13.8	491.213	446.215	-0.7	71000	+HCOO, -H	C21H34O10	(Z)-(1S,5R)-β-pinen-10-yl-β-vicianoside	445.1743, 335.1024, 293.0671, 160.9100, 103.9229	monoterpene glycoside	BS	112
160	14.1	349.093	304.095	-0.9	25300	+HCOO	C16H16O6	OxypeucedaninHydrate	263.0691, 221.0570, 113.0050, 94.2827, 88.9958, 69.6907	Coumarins	DH	113
161	14.11	965.494	920.498	-2.2	23900000	+HCOO, -H	C45H76O19	timosaponin BⅡ	919.5087, 757.4406, 595.3804, 221.0582	Saponins	ZM	114
162	14.2	965.494	920.498	-2.2	9800000	+HCOO, -H	C45H76O19	officinalisnin-I	919.4970, 757.4384, 595.3790, 112.9923, 101.0148, 88.9928	Other	ZM	115
163	14.39	285.04	286.048	-0.7	45800	-H	C15H10O6	luteolin	160.9422, 122.9186, 113.0009, 103.9210, 101.0157, 88.9907	Flavonoids	YYH
164	14.39	301.036	302.043	1	85700	-H	C15H10O7	quercetin	160.9391, 103.9216, 88.9903, 61.9881	Flavonoids	ZJC	116
165	14.43	1081.54	1082.55	-2.9	498000	-H, +HCOO	C51H86O24	Asparagoside G	919.4905, 757.4359, 160.9420, 101.0181	Saponins	ZM	117
166	14.47	483.151	438.153	1.1	419000	+HCOO, -H	C21H26O10	sec-o-glucosylhamaudol	257.0692, 160.9432, 101.0169, 89.0012	Chromogen	FF	118
167	14.63	1211.57	1230.59	-0.9	216000	-H-H2O, -H-Glc	C56H94O29	timosaponin D1	919.4901, 757.4279, 675.2294, 367.1168, 160.9113	Saponins	ZM
168	14.69	1211.57	1212.58	-0.9	297000	-H, +HCOO	C56H92O28	timosaponin H1	919.4901, 757.4279, 675.2294, 367.1168, 160.9114	Saponins	ZM
169	15.15	853.275	808.279	-2.9	3630000	+HCOO, -H	C38H48O19	diphylloside B	645.2231, 366.1106, 351.0869, 323.0787, 311.0573, 88.9932	Flavonoids	YYH	120
170	15.3	963.481	918.482	0.6	3940000	+HCOO, -H	C45H74O19	timosaponin D	901.4790, 603.3997, 323.0978, 179.0455	Saponins	ZM	121
171	15.4	867.29	822.295	-3.1	3000000	+HCOO	C39H50O19	baohuoside VI	713.1544, 659.2380, 366.1110, 351.0865,	Flavonoids	YYH	122
172	15.55	979.51	934.514	-1.7	62600	+HCOO, -H	C46H78O19	timosaponin BⅠ	889.4752, 757.4347, 659.2361, 513.1763, 367.1158, 119.0300	Saponins	ZM
173	15.64	721.235	676.237	0.2	720000	+HCOO	C33H40O15	icariin	659.2338, 513.1797, 409.1281, 367.1203, 351.0876, 217.0403	Flavonoids	YYH	125
174	15.64	367.118	548.189	-0.5	817000	-H-Glc, -H-H2O	C27H32O12	maohuoside A	351.0875, 309.0502, 217.0383	Flavonoids	YYH	126
175	16	629.188	584.189	0.4	535000	+HCOO, -H, -H-H2O	C30H32O12	4'-O-benzoylpaeoniflorin	369.1027, 323.0982, 221.0620, 121.0298	monoterpene glycoside	BS	128
176	16.19	1397.65	1352.66	-3.4	14300	+HCOO, -H	C64H104O30	huzhangoside D	1351.6520, 1219.6178, 919.4826, 462.1996, 342.1433, 119.0396	triterpenoid saponin	WLX
177	16.19	582.261	583.268	0.6	312000	-H, +HCOO	C34H37N3O6	N1,N5-(Z)-N10-(E)-tri-p-coumaroylspermidine	513.1734, 462.1993, 367.1106, 342.1418, 119.0367	Lignans	HH	129
178	16.52	1281.61	1236.61	-1	798000	+HCOO, -H	C59H96O27	Macranthoidin A	1235.6085, 911.5031, 749.4426, 603.3898, 323.0913	triterpenoid saponin	XD
179	16.73	329.067	284.068	-0.5	102000	+HCOO	C16H12O5	Parietin	323.0682, 291.0666, 160.9017, 144.9971	Anthraquinones	SJC
180	16.73	329.066	330.074	-2	103000	-H	C17H14O7	tricin	323.0682, 291.0666, 160.9017, 144.9972	Flavonoids	YYH
181	16.85	819.271	838.29	-0.8	3060000	-H-H2O	C39H50O20	sagittasine A	657.2177, 529.1707, 367.1180, 289.0881	Flavonoids	YYH
182	16.98	421.149	376.152	-3	64200	+HCOO	C20H24O7	(+)-cycloolivil	367.1126, 323.0879, 265.0825, 121.0240	Lignans	YYH
183	16.98	1119.56	1074.56	-0.9	308000	+HCOO, -H	C53H86O22	Dipsacoside B	1073.5533, 927.4929, 749.4482, 603.3868, 367.1143,	Glycosides	XD	135
184	17.04	421.151	376.152	0.5	784000	+HCOO, -H	C20H24O7	AngelolA	367.0994, 313.0615, 269.0412, 160.9104, 121.0225, 99.0438	Coumarins	DH	136
185	17.25	649.396	604.398	-0.2	5540000	+HCOO, -H	C35H56O8	Akebia saponin PA	603.4031, 323.0984, 221.0654, 179.0506	Saponins	XD
186	17.25	973.501	928.503	-0.8	26200000	+HCOO, -H	C47H76O18	Akebiasaponin D	927.5027, 603.4031, 323.0984	triterpenoid saponin	XD	138
187	17.25	423.166	378.168	0.5	151000	+HCOO, -H	C20H26O7	Anpubesol	323.0987, 221.0659, 179.0507, 125.0230, 101.0274	Coumarins	DH
188	17.51	947.485	902.488	-1.3	5080000	+HCOO, -H, -H-H2O	C45H74O18	macrostemonoside F	901.4834, 739.4273, 293.1175	Saponins	ZM	140
189	17.51	1027.55	1028.56	-1.4	93500	-H	C52H84O20	oleanolic acid 3-O-β-D-glucopyranosyl-(1,4)-β-D-ribopyranosyl-(1,3)-α-L-rhamnopyranosyl-(1,2)-α-L-arabinopyranoside	954.3934, 901.4841, 739.4277, 603.3870, 293.1180, 116.9381	Saponins	WLX
190	17.81	533.348	488.35	0.2	99700	+HCOO	C30H48O5	japonicumin B	323.0657, 293.0983	triterpenoid saponin	SJC	143
191	17.91	329.234	330.241	1	1460000	-H	C18H34O5	9,12,13-trihydroxy-10-octadecenoic acid	313.0639, 229.0827, 211.1070, 171.0612, 121.0262	Other	SDH
192	18.09	421.151	376.152	0.3	280000	+HCOO, -H	C20H24O7	AngelolD	367.0833, 313.0550, 160.8912, 121.0217	Coumarins	DH	144
193	18.27	423.166	378.168	0.7	539000	+HCOO, -H	C20H26O7	AngelolC	352.0874, 160.8897, 101.0384	Coumarins	DH	146
194	18.27	631.203	632.211	0	122000	-H	C31H36O14	ikarisoside F	601.3713, 352.0879, 160.8897, 101.0384	Flavonoids	YYH	147
195	18.5	1381.66	1336.67	-0.6	118000	+HCOO, -H	C64H104O29	huzhangoside B	1335.6554, 1115.4161, 969.5063, 645.4012, 323.0955	Saponins	WLX
196	18.64	285.077	286.084	0.7	56700	-H	C16H14O5	(2S)-7,4'-dihydroxy-5-methoxyflavanone	160.8799, 141.8726, 125.8767	Phenylethanoid glycosides	ZM
197	18.92	1235.61	1236.61	-1.2	24600	-H	C59H96O27	hederagenin 3-O-β-D-glucopyranosyl-(1,4)-β-D-glucopyranosyl-(1,4)β-D-ribopyranosyl-(1,3)-α-L-rhamnopyranosyl-(1,2)-α-L-arabinopyranoside	969.5065, 865.4938, 645.4008, 353.0953, 323.0948	Saponins	WLX
198	19.41	841.46	796.461	0.9	223000	+HCOO, -H	C42H68O14	Dipsacussaponin A	795.4511, 645.4002, 471.3445, 323.0905, 179.0030	triterpenoid saponin	XD	148
199	19.41	471.347	472.355	-1.1	40500	-H, +HCOO	C30H48O4	hederagenin	323.0892, 160.9171, 116.9528	Saponins	XD
200	19.41	795.454	750.455	0.9	29600	+HCOO	C41H66O12	Kalopanaxsaponin A	645.4001, 741.3447, 323.0898	triterpenoid saponin	XD
201	19.77	803.444	758.445	0.3	4250000	+HCOO, -H	C39H66O14	anemarrhenasaponin Ⅱ, anemarrhenasaponin I	757.4390, 595.3843, 160.9893	Other	ZM	149
202	20.34	283.061	284.068	-1.4	60000	-H	C16H12O5	Wogonin	141.8761, 101.9384, 88.9627	Chromogen	FF	152
203	20.91	801.427	756.43	-0.7	254000	+HCOO	C39H64O14	timosaponin G(C39)	755.4214, 593.3668, 101.9404	Saponins	ZM
204	21.08	817.461	772.461	2.7	49000	+HCOO, -H	C40H68O14	anemarrhenasaponin Ia	755.4182, 366.1081, 351.0776, 269.9883	Saponins	ZM
205	21.08	645.22	646.226	1	1090000	-H	C32H38O14	baohuoside IV, 2″-O-rhamnosylikarisoside A	480.0333, 366.1084, 351.0786, 269.0305, 160.8838	Flavonoids	YYH
206	21.25	659.235	660.242	0.1	841000	-H	C33H40O14	2''-O-Rhamnosylicariside II	366.1079, 351.0760, 323.0544, 216.9660, 141.8746	Flavonoids	YYH	153
207	21.25	659.235	678.252	0.1	841000	-H-H2O	C33H42O15	wanepimedoside A	366.1079, 351.0760, 323.0544, 216.9660, 141.8747	Flavonoids	YYH
208	21.48	1351.65	1352.66	0.4	373000	-H	C64H104O30	Dipsacussaponin C	1219.6116, 755.4083, 675.5313, 221.1286, 162.9005	triterpenoid saponin	XD
209	21.6	1219.61	1220.62	-0.3	201000	-H, +HCOO	C59H96O26	Dipsacussaponin B	1189.6002, 755.4136, 366.0998, 221.0996, 160.8788	triterpenoid saponin	XD
210	21.6	1219.61	1220.62	-0.3	201000	-H, +HCOO	C59H96O26	Japondipsaponin E1	1189.6002, 755.4136, 366.0998, 221.0996, 160.8789	Saponins	XD
211	22	801.428	756.43	0.5	838000	+HCOO, -H	C39H64O14	Marcogenin diglycoside	755.4221, 741.4424, 593.3663, 579.3707, 160.9415	Saponins	ZM
212	22.21	513.177	514.184	1	160000	-H	C27H30O10	icariside II	366.1085, 351.0830, 323.0707, 311.0444, 217.0011, 160.8759	Flavonoids	YYH	155
213	22.21	513.177	694.247	1	160000	-H-Glc	C33H42O16	sagittasine C	366.1085, 351.0830, 323.0707, 311.0444, 217.0011, 160.8760	Flavonoids	YYH	156
214	24.44	649.41	604.413	-2	5360000	+HCOO	C39H56O5	lycojaponicuminol D	603.3882, 290.9828, 160.8796	triterpenoid saponin	SJC
215	24.88	785.434	740.435	1.3	3130000	+HCOO, -H	C39H64O13	timosaponin A Ⅲ	739.4289, 577.3732, 160.9948, 101.0152	Saponins	ZM	160
216	27	351.123	532.194	-2.7	293000	-H-Glc	C27H32O11	icaritin-3-O-rhamnoside	341.0015, 255.1535, 241.0037	Flavonoids	YYH
217	27	421.165	422.173	-2	102000	-H	C25H26O6	yinyanghuo B	255.1425, 116.9401	Flavonoids	YYH	161
218	27.3	405.171	406.178	-0.5	234000	-H	C25H26O5	5,7,4'-trihydroxy-8,3'-diprenylflavone	355.2060, 179.0940, 163.1080	Flavonoids	YYH	162
219	27.3	293.212	248.214	-1.1	464000	+HCOO	C17H28O	phenol,2,4-dimethyl-nonyl	279.1413, 179.0822, 163.1040	volatile oils	XD
220	28.3	271.228	272.235	1.1	334000	-H	C16H32O3	16-Hydroxyhexadecanoic Acid	179.0371, 163.0521	volatile oils	GJ
221	28.4	339.255	294.256	1.9	13300000	+HCOO	C19H34O2	9(Z),12(Z)-methyl octadecadienoate	163.1215, 96.9610	Organic acids	FF
222	28.49	253.218	254.225	1.2	203000	-H	C16H30O2	11(Z)-hexadecenoic Acid	163.1157, 96.9611	Organic acids	WLX, DH
223	28.61	279.233	280.24	0.2	1280000	-H	C18H32O2	9,12-octadecadienoicacid	255.0195, 183.0089, 163.0458, 96.9613	volatile oils	SJC
224	28.61	279.234	280.24	3	1280000	-H	C18H32O2	linoleic acid	255.0195, 183.0089, 163.0458, 96.9614	Organic acids	HH, GJ
225	28.61	279.234	280.24	4.5	1280000	-H	C18H32O2	octadecadienoic acid	255.0195, 183.0089, 163.0458, 96.9615	volatile oils	FF
226	28.92	255.234	256.24	2.9	522000	-H	C16H32O2	METHYL PENTADECANOATE	242.9908, 200.9345, 96.9580	Organic acids	FF
227	29.01	281.249	282.256	-0.1	1220000	-H	C18H34O2	Ethyl 9-hexadecenoate	242.9900, 216.9863, 183.0036., 96.9611	volatile oils	GJ
228	29.01	281.249	282.256	1.2	1220000	-H	C18H34O2	oleic acid, (E)-9-octadecenoic acid	242.9900, 216.9863, 183.0036., 96.9612	volatile oils	GZ, SDH
229	29.01	621.437	576.439	0	90800	+HCOO	C35H60O6	Daucosterol	603.5281, 400.3027, 171.0035	Glycosides	XD
230	29.02	463.159	644.232	-4.2	679000	-H-Glc	C29H40O16	6-O-(4′′-O-α-L-rhamnopyranosyl)vanilloyl ajugol	452.9887, 183.0035, 96.9612	Iridoids	SDH
