# Supplementary material for: Identification of the Main Active Components and Mechanism of Wang Bi Tablet in Treating Rheumatoid Arthritis Based on Integrative Pharmacology
Source: Front Pharmacol. 2021 Jun 4;12:669551. doi: 10.3389/fphar.2021.669551 (PMC8213436; doi:10.3389/fphar.2021.669551)
Supplement: Supplementary file 3 [file Table9.XLSX]

## Sheet: Sheet1
from TCMIP	GeneSymbol				symptom	Official Gene symbol	origin
	A2ML1				Abnormal_Bone_Ossification	B3GALT6;FGFR1;/	HPO/
	AARS				Abnormal_Bone_Structure	HBB;HBG1;HBG2;KLF1;/	HPO/
	AASS				Abnormal_Cartilage_Collagen	COL2A1;/	HPO/
	ABCA1				Abnormal_Enchondral_Ossification	COL2A1;SLC26A2;TRIP11;TRPV4;/	HPO/
	ABCB1				Abnormal_Enzyme/Coenzyme_Activity	ANO10;CASR;CFTR;COLQ;CPA1;CTRC;DMGDH;LAMB2;PRSS1;PRSS2;SPINK1;/	HPO/
	ABCB11				Abnormal_Eosinophil_Morphology	ELANE;WAS;WIPF1;/	HPO/
	ABCB4				Abnormal_Erythrocyte_Morphology	C1GALT1C1;SLC2A1;/	HPO/
	ABCB7				Abnormal_Foot_Bone_Ossification	FLNA;LBR;TRIP11;/	HPO/
	ABCC1				Abnormal_Hemoglobin	ATRX;EPOR;GATA1;HBA1;HBA2;HBB;HBD;HBG1;MPL;/	HPO/
	ABCC10				Abnormal_Immunoglobulin_Level	CD28;CTLA4;IGKC;SMARCAL1;TNFRSF1B;/	HPO/
	ABCC11				Abnormal_Isoelectric_Focusing_Of_Serum_Transferrin	ALG8;ATP6V0A2;ATP6V1A;ATP6V1E1;COG1;DOLK;MGAT2;RFT1;/	HPO/
	ABCC2				Abnormal_Joint_Morphology	EMG1;GHR;LBR;NT5E;PTPN11;/	HPO/
	ABCC3				Abnormal_Levels_Of_Creatine_Kinase_In_Blood	AGPAT2;B3GALNT2;B4GAT1;BSCL2;CAV1;CAVIN1;COL4A1;DAG1;FKRP;FKTN;FOS;INPP5K;ISPD;LARGE1;PLA2G6;POMGNT1;POMGNT2;POMK;POMT1;POMT2;PPARG;RXYLT1;SIL1;TRAPPC11;/	HPO/
	ABCC4				Abnormal_Metaphyseal_Vascular_Invasion	TRPV4;/	HPO/
	ABCC5				Abnormal_Platelet_Function	A2ML1;BRAF;GATA1;GNAS;KAT6B;KRAS;LZTR1;NRAS;PTPN11;RAF1;RASA2;RIT1;RRAS;SAMD9L;SOS1;SOS2;WAS;WIPF1;/	HPO/
	ABCC6				Abnormal_Platelet_Granules	HPS3;HPS4;HPS6;SLC35A1;/	HPO/
	ABCC8				Abnormal_Platelet_Morphology	CALR;GATA1;JAK2;MPL;SC5D;SH2B3;TET2;TP53;WAS;WIPF1;/	HPO/
	ABCD4				Abnormal_Posturing	ABCD4;EPG5;PANK2;PRNP;TIMM8A;TOR1A;/	HPO/
	ABCG2				Abnormal_T_Cell_Morphology	CD4;SMARCAL1;/	HPO/
	ABCG5				Abnormal_Thrombocyte_Morphology	ABCC6;ENPP1;FERMT3;NLRC4;NLRP3;ORAI1;PTPN22;SCN9A;STIM1;/	HPO/
	ABCG8				Abnormal_Thrombosis	BMPR2;JAK2;MPI;MYH9;PRSS1;RFT1;SLC2A10;SPINK1;/	HPO/
	ABHD5				Abnormality_Of_B_Cell_Physiology	PNP;/	HPO/
	ACAD8				Abnormality_Of_Blood_And_Blood-Forming_Tissues	ABHD5;ATRX;CARD9;CLDN1;CYP2A6;CYP2C9;CYP4V2;FIG4;GLB1;MPO;SAR1B;VKORC1;/	HPO/
	ACAN				Abnormality_Of_Bone_Marrow_Cell_Morphology	ATM;CCND1;CD28;CTLA4;CXCR4;DYNC2LI1;EVC;EVC2;GLI1;HPGD;IGH;LPIN2;MYC;SLCO2A1;TNFRSF1B;/	HPO/
	ACAT1				Abnormality_Of_Bone_Mineral_Density	BMS1;CEP164;CEP290;CHD7;COL10A1;CTNND2;DLL4;INVS;IQCB1;NPHP1;NPHP3;NPHP4;POLR1C;POLR1D;SDCCAG8;SEMA3E;SEMA5A;TCOF1;TRAF3IP1;UFSP2;WDR19;/	HPO/
	ACD				Abnormality_Of_Coagulation	A2ML1;ABCC2;ACD;ALG2;B4GALT1;BRAF;CTC1;CYP7B1;DKC1;DOLK;FAH;GGCX;HSD3B7;IDH1;IDH2;KAT6B;KRAS;LYST;LZTR1;NHP2;NOP10;NRAS;ORAI1;PARN;PEX1;PEX10;PEX11B;PEX12;PEX13;PEX14;PEX16;PEX19;PEX2;PEX26;PEX3;PEX5;PEX6;PTH1R;PTPN11;RAF1;RASA2;RBM8A;RFT1;RIT1;RRAS;RTEL1;SOS1;SOS2;SSR4;STIM1;TEK;TERC;TERT;TINF2;USB1;WRAP53;/	HPO/
	ACER3				Abnormality_Of_Immune_System_Physiology	ALG1;ALG12;APC2;BUB1;BUB1B;BUB3;CD96;CEP57;CHD7;COG7;DLL3;ERCC1;ERCC2;ERCC5;ERCC6;HES7;HSPG2;IRF8;LAGE3;LFNG;MESP2;NDP;NSD1;NUP107;OSGEP;PCCA;PCCB;PDE4D;PRKAR1A;RIPPLY2;SEMA3E;SETD2;TBX1;TBXAS1;TP53RK;TPI1;TPRKB;TRIP13;WDR73;/	HPO/
	ACOX1				Abnormality_Of_Lipid_Metabolism	AR;BAZ1B;CLIP2;ELN;FBN1;GTF2I;GTF2IRD1;IL12A;IL12RB1;IRF5;LIMK1;LIPE;MMEL1;POU2AF1;RFC2;SPIB;TBL2;TNFSF15;TNPO3;TRNE;TRNK;TRNL1;XRCC4;/	HPO/
	ACP5				Abnormality_Of_Metabolism/Homeostasis	ABCB7;ACOX1;ACTB;AFF2;AGA;AKT1;ALB;ALDH5A1;ALDH7A1;AMELX;ANTXR1;ATIC;ATRX;AVP;BMP15;BPGM;CA12;CACNA1F;CAV3;CDH1;CDSN;CFC1;CFP;CHEK2;CHST6;COL7A1;COX7B;CPOX;CTNNB1;CTSD;CYB5A;CYP2A6;CYP2C9;DCTN1;DUOXA2;EPM2A;FGFR3;FLNA;FLVCR2;FMR1;FOXI1;FSHB;FSHR;FTL;GATA6;GBE1;GCLC;GDF1;GGT1;GH1;GHR;GIF;GLMN;GNAI2;GNE;HBA1;HBA2;HBB;HCCS;HGD;HK1;HR;HSD17B3;IFITM5;IGF1;KCNJ10;KIF1A;KIT;KRT1;KRT4;KRT81;KRT83;KRT86;L…	HPO/
	ACTA1				Abnormality_Of_Movement	ALDH7A1;ATP1A2;ATRX;CACNA1A;CDKL5;FOXG1;GABBR2;HPRT1;HSD17B10;HTT;ITPR1;LETM1;LYST;MCCC1;MCCC2;MECP2;MYO5A;ND5;NELFA;NSD2;NTNG1;OGDH;PAX6;PLPBP;PRRT2;RAB39B;RNR1;SCN1A;SLC13A5;SLC2A3;STXBP1;TELO2;TRNF;TRNH;TRNK;TRNL1;TRNP;TRNQ;TRNS1;TRNS2;ZC4H2;/	HPO/
	ACTB				Abnormality_Of_Multiple_Cell_Lineages_In_The_Bone_Marrow	GATA1;LYST;/	HPO/
	ACTG1				Abnormality_Of_Muscle_Fibers	CAV3;GLI3;/	HPO/
	ACTN1				Abnormality_Of_Nail_Color	GJB6;KRT16;KRT17;KRT6A;KRT6B;PEX1;PEX6;RNU4ATAC;/	HPO/
	ACTN4				Abnormality_Of_Skeletal_Muscles	CACNA1S;RYR1;SLC25A20;/	HPO/
	ACVR1				Abnormality_Of_The_Ankles	BAZ1B;CLIP2;ELN;GDF5;GTF2I;GTF2IRD1;KIF1A;LIMK1;NOG;RETREG1;RFC2;SCN9A;TBL2;WNK1;/	HPO/
	ACVRL1				Abnormality_Of_The_Coagulation_Cascade	AKR1D1;AMACR;BCS1L;CACNA1S;COG4;CYP7B1;DDOST;FLNA;HSD3B7;LARS;MPDU1;NBAS;RFT1;RYR1;SERAC1;SSR4;TFAM;TRMU;/	HPO/
	ADA				Abnormality_Of_The_Elbow	CCDC8;CUL7;FGFR3;GHR;GLE1;IDUA;KMT2A;OBSL1;SHOC2;SMC1A;/	HPO/
	ADA2				Abnormality_Of_The_Immune_System	ABCC8;CEP126;CHAT;CHRNE;COLQ;CPLANE1;DOK7;GCK;GFPT1;GH1;GIF;INS;KCNJ11;MPO;MPV17;MPZ;PDX1;PIK3R1;PMP22;RAI1;RMRP;TTC37;/	HPO/
	ADAMTS2				Abnormality_Of_The_Intrinsic_Pathway	ATP6V0A2;ATP6V1A;ATP6V1E1;F9;/	HPO/
	ADAMTS4				Abnormality_Of_The_Knee	ARL6IP1;COL9A1;COLQ;HPGD;KIF1A;LAMB2;RETREG1;SCN9A;WISP3;WNK1;/	HPO/
	ADAMTS5				Abnormality_Of_The_Lower_Limb	ERGIC1;FGF23;MMP13;MMP9;SF3B4;/	HPO/
	ADAMTSL2				Abnormality_Of_The_Patella	KIF22;SLC26A2;/	HPO/
	ADCY10				Abnormality_Of_The_Periosteum	FGFR2;/	HPO/
	ADGRG1				Abnormality_Of_The_Vasculature	HBB;PTEN;SLC18A2;/	HPO/
	ADGRG6				Abnormality_Of_The_Wrist	AKT1;ATP7A;COL2A1;DYM;FN1;LMBR1;PTEN;TBX3;TNXB;/	HPO/
	ADK				Abnormality_Of_Vitamin_D_Metabolism	CTNS;/	HPO/
	ADM				Advanced_Ossification_Of_Carpal_Bones	B3GALT6;CANT1;PTH1R;SETD2;SLC35D1;XYLT1;/	HPO/
	ADORA2A				Aggregation_And_Activation_Of_Platelets	P2RY12;/	TTD/
	ADRA2B				Akinesia	ATP13A2;CHRNA1;CHRND;CHRNG;CNTN1;DNAJC13;DNAJC6;DOK7;EIF4G1;ERBB3;FGF14;FLVCR2;GBA;GIGYF2;LRRK2;MAPT;MUSK;MYOD1;PANK2;PODXL;RAPSN;SNCA;SYNJ1;TMEM240;VPS13C;VPS35;/	HPO/
	ADRA2C				Anemia	AASS;ABCA1;ABCB7;ABCD4;ACAD8;ACD;ACTN4;ACVR1;ACVRL1;ADA;ADA2;AGXT;AIRE;AK2;ALAS2;ALG8;ALPL;ALX4;AMMECR1;APOA1;APOPT1;ATP7B;ATRX;BCL10;BIRC3;BMPR1A;BTK;CA2;CAD;CASR;CCND1;CDCA7;CHD7;CISD2;CLCN7;COA5;COA7;COG6;COL17A1;COL7A1;COQ2;COX10;COX14;COX15;COX20;COX4I2;COX6B1;COX8A;CP;CRIPT;CTC1;CTSK;DCLRE1C;DKC1;DNAJC21;DNMT3B;ECHS1;EFL1;ELANE;ENG;EPO;ERCC6L2;ETV6;EWSR1;EXT2;FAM111A;FANCA;FANCB;FANCC;FANCD…	HPO/DisGeNET/TTD/
	ADRB2				Anemia,_Hemolytic	EPO;G6PD;IFNA2;/	DisGeNET/
	ADSL				Anemic_Pallor	FANCA;FANCC;FANCD2;FANCE;/	HPO/
	AEBP1				Angioedema	CPN1;DNASE1L3;F12;SERPING1;SPINK5;/PIK3CG;/PLAT;/	HPO/TTD/DisGeNET/
	AFF2				Angioedemas,_Hereditary	SERPING1;/	DisGeNET/
	AFG3L2				Angiofibromas	CDKN1A;CDKN1B;CDKN2B;CDKN2C;MEN1;TSC1;TSC2;/	HPO/
	AGA				Angiogenesis	FLT1;KDR;CRHR2;FGFR2;PGF;CXCL8;TYMP;ITGB3;ITGAV;FLT4;IGFBP3;CYBB;CD9;MCAM;ADM;/	TTD/
	AGPAT2				Angiokeratoma	FUCA1;GLA;MANBA;/	HPO/
	AGRN				Anisocytosis	ACTN1;C15ORF41;CASK;CDAN1;G6PD;GATA1;GLRX5;ITGA2B;ITGB3;KIF23;PKLR;TMPRSS6;TRNT1;UMPS;/	HPO/
	AGXT				Ankle_Clonus	ADGRG1;ANO10;ATL1;ATP6AP2;CAPN1;CYP7B1;FA2H;GBA2;HTT;KIF1A;KIF5A;RAB18;REEP1;RTN2;SAMD9L;SLC39A14;SLC52A3;SPART;SPAST;SPG11;STUB1;UCHL1;ZFYVE27;/	HPO/
	AIFM1				Ankle_Contracture	ACTA1;ANO5;C19ORF12;CAPN3;COL12A1;COL6A1;COL6A2;COL6A3;DAG1;DPM1;ERLIN2;ESCO2;FIG4;FKBP10;FLNA;HACD1;HUWE1;ITGA7;LGI4;MAP3K20;MMP2;MYL2;NT5C2;RPL10;SELENON;SPG11;TOR1AIP1;TPM2;TPM3;/	HPO/
	AIP				Ankle_Weakness	AGRN;AK9;BSCL2;CHRNA1;CHRNB1;CHRND;CHRNE;COL13A1;DOK7;LRP4;MUSK;RAPSN;SCN4A;TTN;/	HPO/
	AIRE				Ankylosis	ADGRG6;GNAI3;GNAS;LMNA;MBTPS2;PLCB4;PQBP1;TNFRSF11B;TRPV3;ZMPSTE24;/	HPO/
	AK2				Arthralgia	ABCG5;ABCG8;AIP;ANKH;ANKRD55;APC;APOB;ASAH1;ATP7B;BAZ1B;C1R;C1S;C4A;CAV1;CCR1;CCR6;CD19;CD247;CD81;CHST3;CLIP2;COL11A1;COL11A2;COL2A1;COL9A1;COL9A2;COL9A3;COMP;CPOX;CR2;CTGF;CTLA4;CTNNB1;DDB2;DSE;ELN;EPOR;ERAP1;ERCC2;ERCC3;ERCC4;ERCC5;FAS;FTL;GLA;GNPTG;GPR101;GTF2I;GTF2IRD1;HBB;HFE;HGD;HLA-B;HLA-DPB1;HLA-DRB1;HMBS;HPGD;ICOS;IL10;IL12A;IL12A-AS1;IL12B;IL1RN;IL23R;IL2RA;IL2RB;IL6;IRF5;JAK2;KLRC4;LA…	HPO/
	AK9				Arthralgia_Of_The_Hip	COL9A1;MATN3;/	HPO/
	AKR1B1				Arthritis	ABCG5;ABCG8;ADA2;AGA;ARVCF;ASAH1;ATP7B;BLNK;BTK;C1R;C4A;CAV1;CCR1;CCR6;CD79A;CD79B;CFI;COMT;CTGF;DNASE1L3;EPCAM;ERAP1;FAS;GJB2;GJB6;GLA;GP1BB;HGD;HIRA;HJV;HLA-B;HLA-DRB1;HNF1B;HNF4A;HOXD10;HPGD;IGHM;IGLL1;IL10;IL12A;IL12A-AS1;IL12B;IL23R;IRF5;JMJD1C;KLRC4;LBR;LEMD3;LRBA;LRRC8A;MEFV;MLX;MVK;NLRC4;NLRP12;NLRP3;NOD2;OCRL;PIK3R1;PRG4;PSTPIP1;PTPN22;RAG1;RAG2;RNF168;RREB1;SEC24C;SLCO2A1;STAT3;STAT4;TB…	HPO/TTD/
	AKR1B10				Arthropathy	ALPL;ANKH;ATL3;CHST3;COL11A1;COL2A1;HAMP;HFE;HGD;HJV;HPGD;MMP14;PRG4;SAMHD1;TRPV4;WISP3;/FGF18;/	HPO/TTD/
	AKR1C3				Atherothrombosis	ITGB3;ITGA2B;/	TTD/
	AKR1D1				Autoimmune_Diseases	FAS;FBL;IL4;/IL12A;IRAK4;DHODH;CTSS;FLT3;DPP4;TLR9;CXCR3;IARS;ICAM1;TNFSF13B;VIPR1;CCR1;TNFRSF4;IL18;S1PR1;CD40LG;PPARG;PIK3CD;PIK3CA;PIK3CB;PIK3CG;PLAUR;CD47;TBX21;FCGRT;CD44;METAP2;CDKN2C;KCNA3;CTSL;CTSF;IKBKB;ARAF;BRAF;IFNB1;PAH;HSP90B1;NOD2;CCL5;CFH;HSPE1;IL15RA;MAPKAPK2;CD200;SGPL1;SCGB1A1;IL23R;CD160;BST2;ALCAM;CD5;SGPP1;CD83;IL21;TNFRSF9;LAG3;FCGR2B;TNFRSF1A;KLRC1;CD37;HDAC6;CR2;/	DisGeNET/TTD/
	AKT1				Autoimmune_Hemolytic_Anemia	ADA;CASP10;CD3G;CTLA4;FAS;FASLG;FOXP3;IL2RA;LRBA;NBN;NLRP1;PNP;RAG1;STAT1;STAT3;STIM1;TPP2;TTC7A;/	HPO/
	ALAS2				Autoimmune_Thrombocytopenia	ACP5;ADA;CASP10;CD19;CD81;CR2;CTLA4;FAS;FASLG;GALC;ICOS;KDM6A;KMT2D;KRAS;MS4A1;NFKB1;NFKB2;NRAS;PNP;PRKCD;STAT1;STAT3;TNFRSF13B;TNFRSF13C;TNFSF12;TPP2;/	HPO/
	ALB				Autoimmunity	ADA;AIRE;ARVCF;BTK;C1GALT1C1;C1R;CAV1;CCR6;CD19;CHD7;COMT;CR2;CTGF;CTLA4;DCLRE1C;DNASE1L3;GP1BB;GPR35;HIRA;HLA-DPB1;HLA-DQB1;HLA-DRB1;ICOS;IL2RG;IL6;IL7R;IRF5;ITCH;ITK;JMJD1C;KIAA0319L;LACC1;LCK;LIG4;LMNB2;MIF;MST1;MTHFD1;NHEJ1;PIK3R1;PRTN3;PTPN22;RAG1;RAG2;RMRP;RREB1;SEC24C;SERPING1;TBX1;TCF4;TNFRSF13B;TNFRSF13C;TRAC;UFD1;WAS;WIPF1;ZAP70;/	HPO/
	ALCAM				Avascular_Necrosis_Of_The_Capital_Femoral_Epiphysis	ADAMTS2;ATP7A;COL2A1;COMP;CREBBP;DVL1;DVL3;EP300;EXT1;FZD2;INPP5K;SIL1;SLC2A10;TRPS1;UFSP2;WNT5A;/	HPO/
	ALDH18A1				Azotemia	COL4A3;/	HPO/
	ALDH5A1				B-Cell_Immunodeficiency	BTK;/	TTD/
	ALDH7A1				B_Lymphocytopenia	ADA;DOCK8;GFI1;ICOS;IGHM;IKZF1;NBN;NHEJ1;RAG1;RAG2;STAT1;TCF3;/	HPO/
	ALG1				Bone-Marrow_Foam_Cells	LIPA;NEU1;NPC1;NPC2;SMPD1;/	HPO/
	ALG12				Bone-Related_Conditions	SOST;/	TTD/
	ALG2				Bone_Cyst	AGPAT2;AKT1;BSCL2;BTNL2;CAV1;CAVIN1;FGFR1;FOS;HLA-DRB1;KLLN;KRAS;NOTCH3;PDGFRB;PIK3CA;PPARG;PTEN;SDHB;SDHC;SDHD;SEC23B;SH3BP2;TREM2;TYROBP;VDR;ZBTB20;/	HPO/
	ALG8				Bone_Development_Disorder	BMP2;/	TTD/
	ALKBH2				Bone_Disorders	PTGFR;/	TTD/
	ALKBH3				Bone_Injury	BMP2;/	TTD/
	ALOX5				Bone_Marrow_Hypocellularity	ACD;BRCA2;BRIP1;CLCN7;CTC1;DKC1;DNAJC21;EFL1;ERCC4;ERCC6L2;FANCF;FANCI;FANCL;FLI1;GATA2;IVD;LBR;MAD2L2;NBN;NHP2;NOP10;PARN;PIGA;PRF1;RPL26;RTEL1;SBDS;SRP54;SRP72;TBXAS1;TERC;TERT;TGFB1;TINF2;UBE2T;USB1;VPS33A;WDR19;WRAP53;/	HPO/
	ALOX5AP				Bone_Metastases	CTSK;ITGB3;ITGA1;/	TTD/
	ALPL				Bone_Pain	AGXT;AP2S1;ATP7B;CA2;CCND1;CDC73;CLCN5;CLCN7;CTSK;CYP19A1;CYP27B1;CYP2R1;DKK1;DMP1;ENPP1;EXT1;EXT2;FGF23;FOXE1;GBA;GNAS;HABP2;HPGD;IDH1;IDH2;LEMD3;LPIN2;MINPP1;NME1;NOTCH2;PHEX;POLE;PSMB8;PTH1R;PTPN11;SCARB2;SERPINF2;SLC34A3;SLCO2A1;SNX10;SQSTM1;TCIRG1;TEK;TGFB1;TNFRSF11A;TNFSF11;TREM2;TRPS1;TYROBP;VCP;VDR;WNT1;WNT3A;ZNF687;/	HPO/
	ALS2				Bone_Resorption	FDPS;/TNFRSF11B;/	TTD/DisGeNET/
	ALX4				Calcification_Of_Cartilage	ANKH;HGD;MGP;/	HPO/
	AMACR				Calcification_Of_The_Auricular_Cartilage	MGP;ZBTB20;/	HPO/
	AMELX				Cartilage_Destruction	COL2A1;HGD;/	HPO/
	AMMECR1				Chronic_Arthritis	S100A12;/	TTD/
	AMPD2				Chronic_Inflammatory_Diseases	PTGS1;GSK3A;CCR1;PPARG;MC3R;TBX21;CHST5;RORA;/	TTD/
	ANG				Chronic_Recurrent_Multifocal_Osteomyelitis	LPIN2;/	HPO/
	ANKH				Cystic_Angiomatosis_Of_Bone	AGPAT2;BSCL2;/	HPO/
	ANKRD55				Developmental_Stagnation	ACAN;ACER3;CCDC88A;GLB1;KIF5A;MCOLN1;NUP62;RARS;SCN1B;VPS11;ZNHIT3;/	HPO/
	ANO10				Disorders_Of_Bone_Mineralization	ENPP1;/	TTD/
	ANO5				Ecchymosis	AIP;CHST14;F13A1;F13B;F2;GFI1B;GGCX;GP1BA;GP6;P2RX1;P2RY12;TBXAS1;USP8;/	HPO/
	ANOS1				Elevated_Alkaline_Phosphatase_Of_Bone_Origin	CCDC115;DMP1;ENPP1;SLC34A1;VCP;/	HPO/
	ANTXR1				Enlarged_Joints	CHST3;COL11A2;COL2A1;LIFR;MATN3;SRCAP;TRPV4;/	HPO/
	ANTXR2				Enlargement_Of_The_Ankles	CLCN5;CYP27B1;CYP2R1;MYH7;SLC34A3;VDR;/	HPO/
	ANXA11				Enlargement_Of_The_Wrists	CLCN5;CYP27B1;CYP2R1;DMP1;ENPP1;SLC34A3;VDR;/	HPO/
	AOX1				Fractures_Of_The_Long_Bones	CLCN7;MTAP;SQSTM1;/	HPO/
	AP1S2				Generalized_Bone_Demineralization	CHST3;/	HPO/
	AP2S1				Increased_Bone_Mineral_Density	AGXT;BAZ1B;BMP1;CLIP2;COL6A1;CTSK;DLX3;DMP1;DVL1;ELN;ENPP1;FAM111A;FAM20C;FLNA;GBA;GNAS;GTF2I;GTF2IRD1;HSPG2;LEMD3;LIMK1;LPIN2;LRP4;LRP5;PTH1R;RFC2;RUNX2;SCARB2;SLC26A2;SLC29A3;SOST;TBL2;TBXAS1;TNFRSF11B;WRN;/	HPO/
	APC				Irregular_Ossification_Of_Hand_Bones	PTCH1;PTCH2;SUFU;/	HPO/
	APC2				Ischemic_Injury	STAT1;/	TTD/
	APOA1				Ischemic_Vascular_Disease	BDKRB1;/	TTD/
	APOB				Juvenile_Rheumatoid_Arthritis	ACP5;ANKRD55;CD247;HLA-DRB1;IL2RA;IL2RB;IL6;LACC1;MIF;PTPN2;PTPN22;STAT4;/	HPO/
	APOH				Knee_Osteoarthritis	COL2A1;COL9A2;SMAD3;/	HPO/
	APOPT1				Large_Vessel_Vasculitis	NOD2;WAS;/	HPO/
	AR				Low_Serum_Calcitriol	DMP1;ENPP1;/	HPO/
	ARAF				Metabolic_Bone_Disease	SOST;/	TTD/
	ARL6				Morphological_Abnormality_Of_The_Pyramidal_Tract	ATXN10;ATXN8;ATXN8OS;CTC1;DPYS;GAN;KCNC3;L2HGDH;MAPT;PLA2G6;PRKRA;SLC19A3;SLC25A15;SLC2A1;SLC6A3;TREX1;VAPB;/	HPO/
	ARL6IP1				Multicentric_Ossification_Of_Proximal_Humeral_Epiphyses	DYM;/	HPO/
	ARSB				Multinucleated_Giant_Chondrocytes_In_Epiphyseal_Cartilage	FLNB;/	HPO/
	ARVCF				Osteoarthritis	ACAN;AEBP1;AIP;ANKH;ATP7B;CANT1;CLCN7;COL11A1;COL11A2;COL1A1;COL2A1;COL3A1;COL5A1;COL5A2;COL9A1;COL9A2;COL9A3;COMP;EXT1;EXT2;F8;F9;FGFR3;GBA;GHR;GNAS;GPR101;HGD;HPGD;KIF22;KIF7;LMNA;LMX1B;MATN3;MEFV;MMP13;PHEX;SCARB2;SLC26A2;SLC40A1;TGFB3;TNXB;TRPS1;UFSP2;WISP3;ZMPSTE24;ZNF687;/PTGS2;MMP14;MMP9;MMP2;MMP3;ALOX5;IL10;MMP1;MMP13;NAGLU;ADAMTS4;ADAMTS5;RENBP;MMP11;MMP8;WISP1;ADAMTS4;ADAMTS5;IL1A;PRG4;…	HPO/TTD/
	ASAH1				Osteoarthritis_Pain	TRPV1;/	TTD/
	ASIC1				Osteochondritis_Dissecans	ACAN;ORC1;SMAD3;/	HPO/
	ATIC				Osteochondrosis	ACTB;ACTG1;FGFR1;KRAS;/	HPO/
	ATL1				Osteolysis	SLC25A4;/	TTD/
	ATL3				Osteomalacia	ADAMTS2;ALPL;ANTXR2;AP2S1;ATP7A;ATP7B;CLCN5;DMP1;ENPP1;FGF23;OCRL;PHEX;PHGDH;PSAT1;RNU4ATAC;SLC2A2;SLC34A3;SLC4A1;VDR;/	HPO/
	ATM				Osteonecrosis	BMP2;/	TTD/
	ATP13A2				Osteopenia	ADAMTS2;ADAMTSL2;ADCY10;AGPAT2;AIP;ALDH18A1;ANO5;ANOS1;ANTXR2;ATP6V0A2;ATP7A;AVP;B3GALT6;B3GAT3;B4GALT7;BAZ1B;BMP15;BRAF;BSCL2;CAV1;CAVIN1;CCND1;CDC73;CDH23;CHD7;CHST3;CLIP2;COG1;COL1A1;COL1A2;COL7A1;COX4I2;CRIPT;CRTAP;CTC1;CYP19A1;DCHS1;DDOST;DNAJC21;DUSP6;EED;EFL1;EIF2AK3;ELN;ESR1;FARSB;FAT4;FBN1;FBN2;FGF17;FGF8;FGFR1;FGFR2;FKBP10;FKBP14;FLRT3;FOS;FSHR;FUT8;GATA1;GBA;GCM2;GLI2;GLIS3;GNAS;GNPAT;…	HPO/TTD/
	ATP1A2				Pathological_Angiogenesis	PTGS2;/	TTD/
	ATP6AP2				Periosteal_Thickening_Of_Long_Tubular_Bones	COL1A1;/	HPO/
	ATP6V0A2				Periostitis	IL1RN;/	HPO/
	ATP6V1A				Peripheral_Thrombosis	JAK2;SH2B3;VHL;/	HPO/
	ATP6V1E1				Polyarthritis	ALOX5;/	TTD/
	ATP7A				Polyarticular_Arthritis	ANKRD55;CD247;DMP1;ENPP1;IL2RA;IL2RB;MEFV;NLRP1;NOD2;PTPN2;PTPN22;STAT4;TNFAIP3;/	HPO/
	ATP7B				Polyarticular_Chondrocalcinosis	ANKH;/	HPO/
	ATP8				Polyclonal_Elevation_Of_Igm	GPR35;MST1;MYD88;TCF4;/	HPO/
	ATP8A2				Polyostotic_Fibrous_Dysplasia	GNAS;/	DisGeNET/
	ATRX				Proliferative_Vascular_Diseases	MCM6;MCM7;/	TTD/
	ATXN1				Protuberances_At_Ends_Of_Long_Bones	EXT1;EXT2;/	HPO/
	ATXN10				Reduced_Bone_Mineral_Density	ANOS1;BRCA1;BRCA2;BRIP1;CA2;CASR;CCDC141;CHD7;CLCN7;COL1A1;COL1A2;DCC;DUSP6;ERCC4;FANCA;FANCB;FANCC;FANCD2;FANCE;FANCF;FANCG;FANCI;FANCL;FANCM;FEZF1;FGF17;FGF8;FGFR1;FLRT3;GLA;GNA11;GNAS;HESX1;HGD;HS6ST1;IL17RD;KIF1A;KISS1R;MAD2L2;MAP2K1;MMP13;NFIX;NLRC4;NLRP3;NSMF;OFD1;PALB2;PEPD;PROK2;PROKR2;PTEN;RAD51;RAD51C;RETREG1;RFWD3;SCN9A;SEMA3A;SFRP4;SLX4;SNX10;SOX10;SPRY4;TACR3;TCIRG1;TNFSF11;TREM2;TYR…	HPO/
	ATXN2				Reduced_Coagulation_Factor_V_Activity	F5;LMAN1;MCFD2;/	HPO/
	ATXN8				Rheumatic_Diseases	TNFSF13B;/	TTD/
	ATXN8OS				Rheumatoid_Arthritis	CD28;HLA-DRB1;IL1B;PRDM1;PRKCQ;SOD2;TNF;/	DisGeNET/
	AVP				Rheumatoid_Factor_Positive	CASP10;FAS;FASLG;IFNGR1;/	HPO/
	AVPR1A				Skeletal_Disorders	FGFR3;FDPS;/	TTD/
	B3GALNT2				Skeletal_Muscle_Atrophy	AARS;ACTA1;ADK;ADSL;AFG3L2;AGRN;AIFM1;AIP;AK9;ALDH18A1;ALS2;AMPD2;ANG;ANTXR2;ANXA11;AP1S2;AR;ARL6;ATM;ATP8;ATP8A2;ATXN1;ATXN2;B3GALNT2;B3GALT6;B4GALNT1;B4GALT7;B4GAT1;BBIP1;BBS1;BBS10;BBS12;BBS2;BBS4;BBS5;BBS7;BBS9;BMP1;C12ORF65;C8ORF37;C9ORF72;CA8;CAPN1;CCDC115;CCNF;CD28;CD59;CEP290;CFAP410;CHCHD10;CHMP2B;CHN1;CHRNA1;CHRNB1;CHRND;CHRNE;CHRNG;COL13A1;COL25A1;COL2A1;COL4A1;COL6A1;COL6A2;COL6A3;COL…	HPO/
	B3GALT6				Skeletal_Muscle_Hypertrophy	AGPAT2;BSCL2;CAV1;CAV3;CAVIN1;CLCN1;DNM2;FKTN;FOS;HSPG2;LMNA;MPZ;MSTN;PLIN1;POMGNT1;POMT2;PPARG;PRPS1;SCN4A;SHOX;SMAD4;/	HPO/
	B3GAT3				Skeletal_Muscle_Wasting	ADRB2;MSTN;/	TTD/
	B4GALNT1				Skeletal_Muscle_Weakness	ADRB2;/	TTD/
	B4GALT1				Skeletal_Myopathy	TAZ;/	HPO/
	B4GALT2				Small_Vessel_Vasculitis	DNASE1L3;WAS;/	HPO/
	B4GALT3				Stippled_Calcification_In_Carpal_Bones	EBP;/	HPO/
	B4GALT4				Subperiosteal_Bone_Resorption	CYP27B1;VDR;/	HPO/
	B4GALT7				Synovitis	BRAF;LPIN2;MAP2K1;NOD2;PTPN11;/	HPO/
	B4GAT1				Synovitis_And_Tenosynovitis	HMGB1;/	TTD/
	BAZ1B
	BBIP1
	BBOX1
	BBS1
	BBS10
	BBS12
	BBS2
	BBS4
	BBS5
	BBS7
	BBS9
	BCHE
	BCL10
	BCS1L
	BDKRB1
	BDKRB2
	BDNF
	BGLAP
	BIRC3
	BLNK
	BMP1
	BMP15
	BMP2
	BMPR1A
	BMPR2
	BMS1
	BPGM
	BRAF
	BRCA1
	BRCA2
	BRIP1
	BSCL2
	BST2
	BTK
	BTNL2
	BUB1
	BUB1B
	BUB3
	C12ORF65
	C15ORF41
	C19ORF12
	C1GALT1C1
	C1QA
	C1QB
	C1QC
	C1R
	C1S
	C4A
	C8ORF37
	C9ORF72
	CA12
	CA2
	CA3
	CA8
	CACNA1A
	CACNA1F
	CACNA1S
	CAD
	CALR
	CAMLG
	CANT1
	CAPN1
	CAPN3
	CARD9
	CASK
	CASP1
	CASP10
	CASR
	CAV1
	CAV3
	CAVIN1
	CCDC115
	CCDC141
	CCDC8
	CCDC88A
	CCL2
	CCL5
	CCND1
	CCNF
	CCR1
	CCR2
	CCR6
	CD160
	CD163
	CD19
	CD200
	CD247
	CD28
	CD37
	CD3G
	CD4
	CD40LG
	CD44
	CD47
	CD5
	CD59
	CD69
	CD79A
	CD79B
	CD81
	CD83
	CD9
	CD96
	CDAN1
	CDC73
	CDCA7
	CDH1
	CDH23
	CDKL5
	CDKN1A
	CDKN1B
	CDKN2B
	CDKN2C
	CDSN
	CELA1
	CEP126
	CEP164
	CEP290
	CEP57
	CES1
	CFAP410
	CFC1
	CFH
	CFI
	CFP
	CFTR
	CHAT
	CHCHD10
	CHD7
	CHEK2
	CHMP2B
	CHN1
	CHRM1
	CHRM2
	CHRM3
	CHRM4
	CHRM5
	CHRNA1
	CHRNB1
	CHRND
	CHRNE
	CHRNG
	CHST14
	CHST3
	CHST5
	CHST6
	CHUK
	CISD2
	CLCN1
	CLCN5
	CLCN7
	CLCNKA
	CLDN1
	CLIP2
	CNTN1
	COA5
	COA7
	COG1
	COG4
	COG6
	COG7
	COL10A1
	COL11A1
	COL11A2
	COL12A1
	COL13A1
	COL17A1
	COL1A1
	COL1A2
	COL25A1
	COL2A1
	COL3A1
	COL4A1
	COL4A3
	COL5A1
	COL5A2
	COL6A1
	COL6A2
	COL6A3
	COL7A1
	COL9A1
	COL9A2
	COL9A3
	COLQ
	COMP
	COMT
	COQ2
	COX1
	COX10
	COX14
	COX15
	COX2
	COX20
	COX3
	COX4I2
	COX6B1
	COX7B
	COX8A
	CP
	CPA1
	CPLANE1
	CPN1
	CPOX
	CPT1A
	CPT1C
	CR2
	CREBBP
	CRHR2
	CRIPT
	CRP
	CRTAP
	CRYZ
	CSF2
	CSF2RA
	CSF3
	CTC1
	CTGF
	CTLA4
	CTNNB1
	CTNND2
	CTNS
	CTRC
	CTSB
	CTSD
	CTSF
	CTSK
	CTSL
	CTSS
	CUL7
	CXCL8
	CXCR3
	CXCR4
	CYB5A
	CYBB
	CYP17A1
	CYP19A1
	CYP1A1
	CYP1A2
	CYP1B1
	CYP27A1
	CYP27B1
	CYP2A6
	CYP2B6
	CYP2B7
	CYP2C18
	CYP2C19
	CYP2C8
	CYP2C9
	CYP2D6
	CYP2E1
	CYP2J2
	CYP2R1
	CYP3A4
	CYP3A5
	CYP3A7
	CYP4A11
	CYP4V2
	CYP7B1
	DAG1
	DAO
	DARS2
	DBH
	DCC
	DCHS1
	DCLRE1C
	DCTN1
	DDB2
	DDOST
	DGUOK
	DHH
	DHODH
	DHTKD1
	DKC1
	DKK1
	DLL3
	DLL4
	DLX3
	DMD
	DMGDH
	DMP1
	DMPK
	DNAJB2
	DNAJC13
	DNAJC21
	DNAJC6
	DNASE1L3
	DNM2
	DNMT3B
	DOCK8
	DOK7
	DOLK
	DPM1
	DPP4
	DPYS
	DRD2
	DSE
	DUOXA2
	DUSP6
	DUX4
	DVL1
	DVL3
	DYM
	DYNC2LI1
	EBP
	ECHS1
	EED
	EFL1
	EGLN1
	EGLN2
	EGLN3
	EIF2AK3
	EIF4G1
	ELANE
	ELN
	EMG1
	ENG
	ENPP1
	ENTPD1
	EP300
	EPCAM
	EPG5
	EPHA4
	EPM2A
	EPO
	EPOR
	ERAP1
	ERBB3
	ERBB4
	ERCC1
	ERCC2
	ERCC3
	ERCC4
	ERCC5
	ERCC6
	ERCC6L2
	ERGIC1
	ERLIN1
	ERLIN2
	ESCO2
	ESR1
	ETV6
	EVC
	EVC2
	EWSR1
	EXOSC3
	EXT1
	EXT2
	F10
	F12
	F13A1
	F13B
	F2
	F5
	F7
	F8
	F9
	FA2H
	FAAH
	FABP2
	FAH
	FAM111A
	FAM111B
	FAM20C
	FANCA
	FANCB
	FANCC
	FANCD2
	FANCE
	FANCF
	FANCG
	FANCI
	FANCL
	FANCM
	FARS2
	FARSB
	FAS
	FASLG
	FASTKD2
	FAT4
	FBL
	FBN1
	FBN2
	FBXL4
	FCGR1A
	FCGR2A
	FCGR2B
	FCGR2C
	FCGR3A
	FCGR3B
	FCGRT
	FDPS
	FERMT1
	FERMT3
	FEZF1
	FGF14
	FGF17
	FGF18
	FGF23
	FGF8
	FGFR1
	FGFR2
	FGFR3
	FHL1
	FIG4
	FKBP10
	FKBP14
	FKRP
	FKTN
	FLI1
	FLNA
	FLNB
	FLRT3
	FLT1
	FLT3
	FLT4
	FLVCR1
	FLVCR2
	FMO3
	FMR1
	FN1
	FOS
	FOXE1
	FOXG1
	FOXI1
	FOXP1
	FOXP3
	FOXRED1
	FRG1
	FSHB
	FSHR
	FTL
	FUCA1
	FUS
	FUT8
	FZD2
	G6PC3
	G6PD
	GABBR2
	GABRA1
	GABRB2
	GABRG2
	GALC
	GALNS
	GAN
	GATA1
	GATA2
	GATA6
	GBA
	GBA2
	GBE1
	GCK
	GCLC
	GCM2
	GDF1
	GDF5
	GDNF
	GFI1
	GFI1B
	GFPT1
	GGCX
	GGT1
	GH1
	GHR
	GIF
	GIGYF2
	GJB2
	GJB6
	GLA
	GLB1
	GLE1
	GLI1
	GLI2
	GLI3
	GLIS3
	GLMN
	GLO1
	GLRX5
	GLUL
	GNA11
	GNAI2
	GNAI3
	GNAS
	GNE
	GNPAT
	GNPTAB
	GNPTG
	GNRH1
	GNRHR
	GORAB
	GP1BA
	GP1BB
	GP6
	GPAA1
	GPR101
	GPR35
	GRIN1
	GRIN2A
	GRIN2B
	GRIN2C
	GRIN2D
	GSK3A
	GSTA1
	GSTA2
	GSTM1
	GSTP1
	GTF2I
	GTF2IRD1
	GUSB
	GYG1
	HABP2
	HACD1
	HAMP
	HBA1
	HBA2
	HBB
	HBD
	HBG1
	HBG2
	HCCS
	HDAC6
	HECW2
	HELLS
	HERC2
	HES7
	HESX1
	HEXB
	HFE
	HGD
	HIF1A
	HINT1
	HIRA
	HJV
	HK1
	HLA-B
	HLA-DPB1
	HLA-DQB1
	HLA-DRB1
	HMBS
	HMGA2
	HMGB1
	HMGCL
	HNF1B
	HNF4A
	HNRNPA1
	HNRNPA2B1
	HOXD10
	HPGD
	HPRT1
	HPS3
	HPS4
	HPS6
	HR
	HRAS
	HS6ST1
	HSD17B10
	HSD17B3
	HSD17B4
	HSD3B7
	HSP90B1
	HSPB3
	HSPE1
	HSPG2
	HTR2B
	HTT
	HUWE1
	IARS
	IARS2
	ICAM1
	ICOS
	IDH1
	IDH2
	IDS
	IDUA
	IER3IP1
	IFITM5
	IFNA2
	IFNB1
	IFNGR1
	IFRD1
	IFT140
	IFT172
	IFT27
	IGF1
	IGFBP3
	IGH
	IGHM
	IGKC
	IGLL1
	IKBKB
	IKZF1
	IL10
	IL12A
	IL12A-AS1
	IL12B
	IL12RB1
	IL15RA
	IL17RD
	IL18
	IL1A
	IL1B
	IL1R1
	IL1R2
	IL1RN
	IL21
	IL23A
	IL23R
	IL2RA
	IL2RB
	IL2RG
	IL4
	IL6
	IL7R
	INPP5K
	INS
	INSR
	INVS
	IPW
	IQCB1
	IRAK4
	IRF5
	IRF8
	IRX5
	ISPD
	ITCH
	ITGA1
	ITGA2B
	ITGA4
	ITGA7
	ITGAV
	ITGB3
	ITGB4
	ITGB7
	ITK
	ITPR1
	IVD
	JAK2
	JMJD1C
	KARS
	KAT6B
	KCNA3
	KCNC3
	KCNJ1
	KCNJ10
	KCNJ11
	KCNQ2
	KCNQ3
	KDM5D
	KDM6A
	KDR
	KIAA0319L
	KIF1A
	KIF22
	KIF23
	KIF5A
	KIF7
	KISS1
	KISS1R
	KIT
	KITLG
	KLF1
	KLHL40
	KLHL41
	KLLN
	KLRC1
	KLRC4
	KMT2A
	KMT2D
	KRAS
	KRT1
	KRT14
	KRT16
	KRT17
	KRT4
	KRT6A
	KRT6B
	KRT81
	KRT83
	KRT86
	KY
	L2HGDH
	LACC1
	LAG3
	LAGE3
	LAMA3
	LAMB2
	LAMB3
	LAMC2
	LARGE1
	LARS
	LBR
	LCK
	LCT
	LDLR
	LDLRAP1
	LEMD3
	LETM1
	LFNG
	LGI4
	LHB
	LHX4
	LIFR
	LIG4
	LIMK1
	LIMS2
	LIPA
	LIPE
	LIPT1
	LMAN1
	LMBR1
	LMF1
	LMNA
	LMNB2
	LMOD3
	LMX1B
	LPIN2
	LRBA
	LRP4
	LRP5
	LRRC8A
	LRRK2
	LTA
	LTBP4
	LTF
	LYRM7
	LYST
	LZTFL1
	LZTR1
	MAD2L2
	MAFB
	MAGEL2
	MALT1
	MANBA
	MAOB
	MAP2K1
	MAP3K20
	MAPK14
	MAPK3
	MAPKAPK2
	MAPT
	MARS
	MATN3
	MATR3
	MBTPS2
	MC3R
	MCAM
	MCCC1
	MCCC2
	MCFD2
	MCM6
	MCM7
	MCOLN1
	MDH2
	MECOM
	MECP2
	MEFV
	MEN1
	MESP2
	METAP2
	MFN2
	MGAT2
	MGP
	MIF
	MINPP1
	MKKS
	MKRN3
	MKRN3-AS1
	MKS1
	MLX
	MLXIPL
	MMAA
	MMAB
	MMEL1
	MMP1
	MMP11
	MMP13
	MMP14
	MMP2
	MMP3
	MMP8
	MMP9
	MOGS
	MPDU1
	MPI
	MPIG6B
	MPL
	MPO
	MPV17
	MPZ
	MRPS22
	MS4A1
	MSMO1
	MST1
	MSTN
	MT-CO2
	MTAP
	MTFMT
	MTHFD1
	MTHFR
	MTM1
	MTRR
	MUC1
	MUSK
	MUT
	MVK
	MYBPC1
	MYC
	MYD88
	MYH6
	MYH7
	MYH9
	MYL2
	MYLK2
	MYMK
	MYO5A
	MYOD1
	MYOT
	NAGA
	NAGK
	NAGLU
	NAGPA
	NALCN
	NARS2
	NAT2
	NBAS
	NBN
	ND1
	ND4
	ND5
	ND6
	NDE1
	NDN
	NDP
	NDUFA1
	NDUFA10
	NDUFA11
	NDUFA12
	NDUFA13
	NDUFA2
	NDUFA4
	NDUFA9
	NDUFAF1
	NDUFAF2
	NDUFAF3
	NDUFAF4
	NDUFAF5
	NDUFAF6
	NDUFB11
	NDUFB3
	NDUFB9
	NDUFS1
	NDUFS2
	NDUFS3
	NDUFS4
	NDUFS6
	NDUFS7
	NDUFS8
	NDUFV1
	NDUFV2
	NEB
	NEFH
	NEK1
	NELFA
	NEU1
	NFIX
	NFKB1
	NFKB2
	NHEJ1
	NHLRC1
	NHP2
	NIPA1
	NKX2-5
	NKX2-6
	NLRC4
	NLRP1
	NLRP12
	NLRP3
	NME1
	NOD2
	NOG
	NOP10
	NOP56
	NOTCH2
	NOTCH3
	NPAP1
	NPC1
	NPC2
	NPHP1
	NPHP3
	NPHP4
	NPR2
	NQO1
	NQO2
	NR1I2
	NR3C1
	NR5A1
	NRAS
	NSD1
	NSD2
	NSMF
	NSUN2
	NT5C2
	NT5E
	NTNG1
	NUBPL
	NUP107
	NUP62
	OAT
	OBSL1
	OCRL
	OFD1
	OGDH
	OGFOD1
	OGFOD2
	OPA1
	OPRD1
	OPRK1
	OPRM1
	OPTN
	ORAI1
	ORC1
	ORM1
	OSGEP
	OSTM1
	OTULIN
	OTX2
	P2RX1
	P2RY12
	P3H1
	P3H2
	P3H3
	P4HA1
	P4HB
	P4HTM
	PACS2
	PAH
	PALB2
	PAM
	PANK2
	PARN
	PAX6
	PCCA
	PCCB
	PCNT
	PCSK9
	PDE11A
	PDE3A
	PDE4D
	PDE8B
	PDGFRA
	PDGFRB
	PDHA1
	PDPK1
	PDX1
	PEPD
	PET100
	PEX1
	PEX10
	PEX11B
	PEX12
	PEX13
	PEX14
	PEX16
	PEX19
	PEX2
	PEX26
	PEX3
	PEX5
	PEX6
	PEX7
	PFKM
	PFN1
	PGD
	PGF
	PGR
	PHEX
	PHF21A
	PHF6
	PHGDH
	PHKA1
	PHYH
	PIEZO2
	PIGA
	PIGT
	PIGY
	PIK3CA
	PIK3CB
	PIK3CD
	PIK3CG
	PIK3R1
	PIK3R2
	PIP5K1C
	PKLR
	PLA2G1B
	PLA2G2A
	PLA2G2E
	PLA2G4A
	PLA2G6
	PLAT
	PLAUR
	PLCB4
	PLCG2
	PLEC
	PLEKHM1
	PLG
	PLIN1
	PLOD1
	PLOD2
	PLOD3
	PLP1
	PLPBP
	PLS3
	PLXND1
	PMM2
	PMP22
	PNKP
	PNP
	PNPLA6
	PNPO
	PNPT1
	PODXL
	POLA1
	POLE
	POLG
	POLR1C
	POLR1D
	POMGNT1
	POMGNT2
	POMK
	POMT1
	POMT2
	PON1
	PON2
	PON3
	POR
	POU1F1
	POU2AF1
	PPARA
	PPARD
	PPARG
	PPARGC1A
	PPIA
	PPIF
	PPP3R2
	PPT1
	PQBP1
	PRDM1
	PRDX5
	PRF1
	PRG4
	PRKACA
	PRKACG
	PRKAR1A
	PRKCD
	PRKCQ
	PRKN
	PRKRA
	PRLR
	PRNP
	PROC
	PROK2
	PROKR2
	PROP1
	PROS1
	PROZ
	PRPH
	PRPS1
	PRRT2
	PRSS1
	PRSS2
	PRTN3
	PRUNE1
	PRX
	PSAP
	PSAT1
	PSMB8
	PSMC3IP
	PSTPIP1
	PTCH1
	PTCH2
	PTEN
	PTGDR2
	PTGFR
	PTGR2
	PTGS1
	PTGS2
	PTH1R
	PTPN11
	PTPN2
	PTPN22
	PUS1
	PWAR1
	PWRN1
	PYCR1
	PYCR2
	RAB18
	RAB39B
	RAC1
	RAD51
	RAD51C
	RAF1
	RAG1
	RAG2
	RAI1
	RAPSN
	RARS
	RASA2
	RB1
	RBM28
	RBM8A
	RECQL4
	REEP1
	REN
	RENBP
	RETREG1
	REV3L
	RFC2
	RFT1
	RFWD3
	RHD
	RIPPLY2
	RIT1
	RMRP
	RNASEH1
	RNF125
	RNF168
	RNF216
	RNR1
	RNU4ATAC
	RORA
	RPGR
	RPL10
	RPL11
	RPL26
	RPL27
	RPS10
	RPS26
	RPS27
	RPS6KA3
	RPSA
	RRAS
	RREB1
	RRM2B
	RSPRY1
	RTEL1
	RTN2
	RUNX2
	RXRA
	RXYLT1
	RYR1
	S100A12
	S1PR1
	SAMD9
	SAMD9L
	SAMHD1
	SAR1B
	SARS2
	SBDS
	SC5D
	SCARB2
	SCGB1A1
	SCN1A
	SCN1B
	SCN4A
	SCN9A
	SCO1
	SDCCAG8
	SDHA
	SDHB
	SDHC
	SDHD
	SEC23A
	SEC23B
	SEC24C
	SEC24D
	SEC61A1
	SELENON
	SEMA3A
	SEMA3E
	SEMA5A
	SERAC1
	SERPINA6
	SERPINC1
	SERPIND1
	SERPINF2
	SERPING1
	SERPINH1
	SETD2
	SETX
	SF3B4
	SFRP4
	SFTPB
	SFXN4
	SGCG
	SGPL1
	SGPP1
	SH2B3
	SH2D1A
	SH3BP2
	SH3PXD2B
	SHBG
	SHOC2
	SHOX
	SI
	SIGMAR1
	SIL1
	SKI
	SLC10A1
	SLC10A2
	SLC11A2
	SLC12A1
	SLC12A3
	SLC12A6
	SLC13A5
	SLC15A1
	SLC15A2
	SLC16A1
	SLC16A10
	SLC16A2
	SLC16A7
	SLC17A5
	SLC18A2
	SLC19A3
	SLC22A1
	SLC22A11
	SLC22A12
	SLC22A3
	SLC22A4
	SLC22A5
	SLC22A6
	SLC22A7
	SLC22A8
	SLC23A1
	SLC25A15
	SLC25A19
	SLC25A20
	SLC25A38
	SLC25A4
	SLC26A2
	SLC26A4
	SLC29A3
	SLC2A1
	SLC2A10
	SLC2A2
	SLC2A3
	SLC33A1
	SLC34A1
	SLC34A3
	SLC35A1
	SLC35C1
	SLC35D1
	SLC39A13
	SLC39A14
	SLC39A8
	SLC40A1
	SLC46A1
	SLC4A1
	SLC4A11
	SLC52A2
	SLC52A3
	SLC6A2
	SLC6A3
	SLC6A4
	SLC6A8
	SLC7A1
	SLC7A11
	SLC7A2
	SLC7A3
	SLC7A4
	SLC7A7
	SLC9A3R1
	SLC9A6
	SLCO1A2
	SLCO1B1
	SLCO1C1
	SLCO2A1
	SLX4
	SMAD3
	SMAD4
	SMARCAL1
	SMARCD2
	SMC1A
	SMCHD1
	SMPD1
	SNCA
	SNORD115-1
	SNORD116-1
	SNRPN
	SNX10
	SOD1
	SOD2
	SOS1
	SOS2
	SOST
	SOX10
	SOX3
	SPART
	SPAST
	SPG11
	SPIB
	SPIDR
	SPINK1
	SPINK5
	SPINT2
	SPRTN
	SPRY4
	SPTLC1
	SQSTM1
	SRCAP
	SRD5A2
	SRP54
	SRP72
	SSR4
	STAC3
	STAT1
	STAT3
	STAT4
	STEAP3
	STIM1
	STK11
	STN1
	STS
	STUB1
	STX11
	STXBP1
	SUCLA2
	SUCLG1
	SUFU
	SULT1A1
	SULT1A3
	SULT1E1
	SULT2A1
	SURF1
	SYCP3
	SYNJ1
	SYT2
	TAC3
	TACO1
	TACR3
	TAF1
	TAF15
	TALDO1
	TAPT1
	TARDBP
	TAZ
	TBC1D23
	TBCD
	TBCE
	TBK1
	TBL2
	TBX1
	TBX21
	TBX3
	TBXAS1
	TCF3
	TCF4
	TCIRG1
	TCOF1
	TDO2
	TEK
	TELO2
	TERC
	TERT
	TET2
	TEX11
	TF
	TFAM
	TFR2
	TFRC
	TGFB1
	TGFB3
	THRA
	TIMM8A
	TIMMDC1
	TINF2
	TK
	TK2
	TLR4
	TLR9
	TMC6
	TMC8
	TMEM126B
	TMEM173
	TMEM240
	TMEM38B
	TMEM67
	TMLHE
	TMPRSS6
	TNF
	TNFAIP3
	TNFRSF11A
	TNFRSF11B
	TNFRSF13B
	TNFRSF13C
	TNFRSF1A
	TNFRSF1B
	TNFRSF4
	TNFRSF9
	TNFSF11
	TNFSF12
	TNFSF13B
	TNFSF15
	TNPO3
	TNXB
	TOR1A
	TOR1AIP1
	TP53
	TP53RK
	TPI1
	TPM2
	TPM3
	TPMT
	TPO
	TPP2
	TPRKB
	TRAC
	TRAF3IP1
	TRAPPC11
	TRAPPC2
	TREM2
	TREX1
	TRIM32
	TRIP11
	TRIP13
	TRMU
	TRNE
	TRNF
	TRNH
	TRNK
	TRNL1
	TRNN
	TRNP
	TRNQ
	TRNS1
	TRNS2
	TRNT1
	TRNW
	TRPS1
	TRPV1
	TRPV3
	TRPV4
	TSC1
	TSC2
	TSEN54
	TSHB
	TSHR
	TSPYL1
	TTC19
	TTC37
	TTC7A
	TTC8
	TTN
	TTPA
	TTR
	TUBB
	TUBB1
	TUBB2B
	TXNL4A
	TYMP
	TYROBP
	UBA1
	UBAC2
	UBE2T
	UBQLN2
	UBR1
	UCHL1
	UFD1
	UFSP2
	UGT1A1
	UGT1A10
	UGT1A3
	UGT1A6
	UGT1A9
	UGT2B15
	UGT2B4
	UGT2B7
	UMPS
	UNC13A
	UNC13D
	UNC80
	UROS
	USB1
	USP8
	VAPB
	VCP
	VDR
	VEGFA
	VHL
	VIPR1
	VKORC1
	VKORC1L1
	VLDLR
	VMA21
	VPS11
	VPS13A
	VPS13C
	VPS33A
	VPS35
	VPS45
	WARS2
	WAS
	WDPCP
	WDR11
	WDR19
	WDR73
	WDR81
	WFS1
	WIPF1
	WISP1
	WISP3
	WNK1
	WNT1
	WNT3A
	WNT5A
	WRAP53
	WRN
	WT1
	XDH
	XIAP
	XPA
	XPC
	XRCC2
	XRCC4
	XYLT1
	XYLT2
	YARS2
	ZAP70
	ZBTB20
	ZBTB24
	ZC4H2
	ZFYVE27
	ZMPSTE24
	ZNF687
	ZNHIT3
