# Supplementary material for: Identification of the Main Active Components and Mechanism of Wang Bi Tablet in Treating Rheumatoid Arthritis Based on Integrative Pharmacology
Source: Front Pharmacol. 2021 Jun 4;12:669551. doi: 10.3389/fphar.2021.669551 (PMC8213436; doi:10.3389/fphar.2021.669551)
Supplement: Supplementary file 4 [file Table6.XLSX]

## Sheet: Sheet 1
ENSEMBL_ID	log2FoldChange	pvalue	padj	TNF_P1_Counts	TNF_P2_Counts	TNF_P3_Counts	TNF1_Counts	TNF2_Counts	TNF3_Counts	TNF_P1_FPKM	TNF_P2_FPKM	TNF_P3_FPKM	TNF1_FPKM	TNF2_FPKM	TNF3_FPKM	ENSEMBL	SYMBOL	ENTREZID	GENENAME	PATH	GO	EVIDENCE	ONTOLOGY
ENSMUSG00000001510	6.12528	0.00113506		3.17671	8.84532	24.1333	0	0	0	0.010886	0.0387	0.113851	0	0	0	ENSMUSG00000001510	Dlx3	13393	distal-less homeobox 3	NA	GO:0000978//GO:0001228//GO:0001568//GO:0001890//GO:0003677//GO:0003682//GO:0003700//GO:0005634//GO:0006355//GO:0006357//GO:0007275//GO:0030154//GO:0030855//GO:0042475//GO:0043565//GO:0071895	IBA//IDA//IMP//ISO//IEA	MF//BP//CC
ENSMUSG00000001943	-4.74702	0.0415397		0	0	0	2.76355	7.82296	5.13351	0	0	0	0.040209	0.133312	0.090963	ENSMUSG00000001943	Vsig2	57276	V-set and immunoglobulin domain containing 2	NA	GO:0003674//GO:0005887//GO:0008150//GO:0016020//GO:0016021	ND//ISA//IEA	MF//CC//BP
ENSMUSG00000002341	-5.48154	0.00537777		0	0	0	4.60592	11.2998	10.267	0	0	0	0.006594	0.018676	0.018346	ENSMUSG00000002341	Ncan	13004	neurocan	NA	GO:0001501//GO:0005509//GO:0005540//GO:0005576//GO:0007155//GO:0007417//GO:0030246//GO:0031012//GO:0045202//GO:0051823//GO:0072534	IBA//IEA//ISO//IMP	BP//MF//CC
ENSMUSG00000002699	-1.62666	3.4218e-05	0.00951759	36.0027	41.2781	28.7302	134.493	86.9218	106.777	0.340084	0.21232	0.097742	0.498891	0.473434	0.483385	ENSMUSG00000002699	Lcp2	16822	lymphocyte cytosolic protein 2	04380//04650//04660//04664	GO:0005515//GO:0005737//GO:0005829//GO:0005911//GO:0007169//GO:0035556//GO:0036398//GO:0044853//GO:0045576//GO:0050663//GO:0050852	IPI//IEA//ISO//IDA//IBA//IMP	MF//CC//BP
ENSMUSG00000003283	-1.13476	0.0194724	0.614309	18.0014	44.2266	72.4	87.5125	101.698	105.75	0.107088	0.265251	0.444645	0.537579	0.667589	0.651552	ENSMUSG00000003283	Hck	15162	hemopoietic cell kinase	04062//04666	GO:0000166//GO:0001784//GO:0002376//GO:0004672//GO:0004713//GO:0004715//GO:0005102//GO:0005515//GO:0005524//GO:0005634//GO:0005654//GO:0005737//GO:0005764//GO:0005794//GO:0005856//GO:0005884//GO:0005886//GO:0005901//GO:0005925//GO:0006468//GO:0006887//GO:0006909//GO:0006954//GO:0007169//GO:0008284//GO:0008360//GO:0016020//GO:0016301//GO:0016310//GO:0016740//GO:0018108//GO:0030054//GO:0030154//GO:…	IEA//ISO//IBA//IPI//IMP//IGI	MF//BP//CC
ENSMUSG00000004902	-1.15473	0.00974372	0.457079	24.3548	31.45	32.1778	57.1135	66.9298	71.8691	0.159213	0.210806	0.21672	0.382841	0.445952	0.482196	ENSMUSG00000004902	Slc25a18	71803	solute carrier family 25 (mitochondrial carrier), member 18	NA	GO:0005313//GO:0005739//GO:0005743//GO:0015183//GO:0015293//GO:0015810//GO:0015813//GO:0016020//GO:0016021//GO:0022857//GO:0043490//GO:0055085	IBA//IEA//HDA	MF//CC//BP
ENSMUSG00000005131	1.74016	0.0177081		29.6493	19.6563	32.1778	9.21185	6.95374	8.21361	0.139727	0.340257	0.149715	0.192123	0.032645	0.038756	ENSMUSG00000005131	4930550C14Rik	75311	RIKEN cDNA 4930550C14 gene	NA	GO:0003674//GO:0005575//GO:0008150	ND	MF//CC//BP
ENSMUSG00000006574	-4.7024	0.048051		0	0	0	7.36948	1.73844	6.16021	0	0	0	0.020878	0.003226	0.017171	ENSMUSG00000006574	Slc4a1	20533	solute carrier family 4 (anion exchanger), member 1	04966	GO:0003779//GO:0005452//GO:0005515//GO:0005886//GO:0005887//GO:0006096//GO:0006811//GO:0006820//GO:0006821//GO:0007596//GO:0008022//GO:0008509//GO:0009898//GO:0009986//GO:0010037//GO:0014704//GO:0014823//GO:0015106//GO:0015108//GO:0015301//GO:0015701//GO:0016020//GO:0016021//GO:0016323//GO:0017121//GO:0019899//GO:0030018//GO:0030492//GO:0030506//GO:0030863//GO:0035811//GO:0042102//GO:0042542//GO:…	ISO//IPI//IDA//IBA//IEA//IMP	MF//CC//BP
ENSMUSG00000007107	5.29935	0.0360322		0	15.725	4.59683	0	0	0	0	0.058054	0.017107	0	0	0	ENSMUSG00000007107	Atp1a4	27222	ATPase, Na+/K+ transporting, alpha 4 polypeptide	04260//04960//04964//04970//04971//04972//04973//04974//04976	GO:0000166//GO:0005391//GO:0005524//GO:0005886//GO:0006811//GO:0006813//GO:0006814//GO:0006883//GO:0007283//GO:0008556//GO:0009566//GO:0015991//GO:0016020//GO:0016021//GO:0030007//GO:0030317//GO:0030641//GO:0036376//GO:0042391//GO:0046872//GO:1990573	IEA//IBA//IDA//IMP//ISO	MF//CC//BP
ENSMUSG00000007480	3.49537	0.0369403		4.23562	15.725	10.3429	0	2.60765	0	0.013989	0.051686	0.030411	0	0.008527	0	ENSMUSG00000007480	Mc5r	17203	melanocortin 5 receptor	04080	GO:0004930//GO:0004977//GO:0005886//GO:0007165//GO:0007186//GO:0007189//GO:0016020//GO:0016021//GO:0042562	IEA//ISO	MF//CC//BP
ENSMUSG00000011154	-1.48259	0.0110829	0.485807	14.8247	18.6734	13.7905	30.3991	54.7607	47.2283	0.137074	0.170043	0.133397	0.281939	0.536771	0.447093	ENSMUSG00000011154	Cfap161	75556	cilia and flagella associated protein 161	NA	GO:0003674//GO:0005575//GO:0008150//GO:0016020	ND//IEA	MF//CC//BP
ENSMUSG00000014609	-5.12833	0.0155957		0	0	0	10.133	5.21531	5.13351	0	0	0	0.079687	0.039874	0.082591	ENSMUSG00000014609	Chrne	11448	cholinergic receptor, nicotinic, epsilon polypeptide	04080	GO:0003009//GO:0004888//GO:0005216//GO:0005230//GO:0005886//GO:0005887//GO:0005892//GO:0006811//GO:0006812//GO:0007165//GO:0007268//GO:0007271//GO:0007274//GO:0015464//GO:0016020//GO:0016021//GO:0022848//GO:0030054//GO:0031594//GO:0034220//GO:0035094//GO:0042166//GO:0042391//GO:0043005//GO:0045202//GO:0045211//GO:0050877//GO:0099060//GO:1904315	ISO//IEA//IBA//IGI//IDA	BP//MF//CC
ENSMUSG00000016283	-1.36303	0.0452147		8.47123	19.6563	13.7905	37.7686	49.5454	20.534	0.070349	0.156742	0.114894	0.316701	0.40546	0.169067	ENSMUSG00000016283	H2-M2	14990	histocompatibility 2, M region locus 2	04144//04145//04514//04612//04940//05320//05330//05332//05416	GO:0001916//GO:0002476//GO:0002486//GO:0005102//GO:0005615//GO:0005886//GO:0006955//GO:0009897//GO:0009986//GO:0042605	IBA//IDA	BP//MF//CC
ENSMUSG00000018925	-3.38082	0.0473995		3.17671	0	0	10.133	20.8612	2.0534	0.014998	0	0	0.067124	0.142697	0.01338	ENSMUSG00000018925	Heatr9	629303	HEAT repeat containing 9	NA	GO:0002244//GO:0005575	IGI//ND	BP//CC
ENSMUSG00000019732	1.34367	0.0450162	0.800341	62.4754	75.6766	45.9683	37.7686	30.4226	4.10681	0.462615	0.546094	0.328602	0.284835	0.223355	0.029927	ENSMUSG00000019732	Calr3	73316	calreticulin 3	NA	GO:0005509//GO:0005515//GO:0005635//GO:0005783//GO:0005788//GO:0006457//GO:0007283//GO:0030154//GO:0044183//GO:0051082	IEA//IPI//ISO//IMP	MF//CC//BP
ENSMUSG00000019989	1.11721	0.0480403	0.817486	29.6493	44.2266	50.5651	16.5813	18.2536	22.5874	0.089885	0.161784	0.153394	0.049903	0.068367	0.068463	ENSMUSG00000019989	Enpp3	209558	ectonucleotide pyrophosphatase/phosphodiesterase 3	00230//00500//00740//00760//00770//01100	GO:0002276//GO:0003676//GO:0003824//GO:0004528//GO:0004551//GO:0005044//GO:0005509//GO:0005576//GO:0005886//GO:0006220//GO:0006796//GO:0006955//GO:0008152//GO:0008270//GO:0009143//GO:0009897//GO:0016020//GO:0016021//GO:0016787//GO:0030247//GO:0033007//GO:0035529//GO:0046034//GO:0046872//GO:0047429//GO:0048471//GO:0050728//GO:0070667	IMP//IEA//ISO//IBA//IDA	BP//MF//CC
ENSMUSG00000020732	1.33671	0.0215339	0.625783	37.0616	39.3125	62.0572	23.0296	11.2998	20.534	0.214078	0.190691	0.331135	0.110217	0.051678	0.102718	ENSMUSG00000020732	Rab37	58222	RAB37, member RAS oncogene family	NA	GO:0000166//GO:0003924//GO:0005515//GO:0005525//GO:0005793//GO:0006886//GO:0015031//GO:0030141//GO:0031410//GO:0032482	IEA//IBA//ISS//IPI//ISO//IDA	MF//CC//BP
ENSMUSG00000020798	-1.87321	0.0153506		12.7069	11.7938	4.59683	31.3203	59.1068	16.4272	0.078767	0.035733	0.01477	0.099636	0.236241	0.089529	ENSMUSG00000020798	Spns3	77577	spinster homolog 3	NA	GO:0006869//GO:0016020//GO:0016021//GO:0055085	IEA	BP//CC
ENSMUSG00000021108	-1.01462	0.0124291	0.500678	56.1219	30.4672	43.6699	92.1185	77.3604	93.4298	0.195898	0.104383	0.154094	0.322562	0.274182	0.328445	ENSMUSG00000021108	Prkch	18755	protein kinase C, eta	04270//04530	GO:0000166//GO:0004672//GO:0004674//GO:0004697//GO:0004699//GO:0005515//GO:0005524//GO:0005737//GO:0005829//GO:0005886//GO:0005911//GO:0006468//GO:0010744//GO:0016020//GO:0016301//GO:0016310//GO:0016740//GO:0017160//GO:0018105//GO:0019899//GO:0030154//GO:0034351//GO:0035556//GO:0045618//GO:0046872//GO:0050861//GO:0051092//GO:0060252//GO:0070528//GO:2000810	IEA//IBA//ISO//IPI//IDA//IMP	MF//CC//BP
ENSMUSG00000021123	5.62859	0.0160168		0	11.7938	13.7905	0	0	0	0	0.054972	0.105894	0	0	0	ENSMUSG00000021123	Rdh12	77974	retinol dehydrogenase 12	00830//01100	GO:0001917//GO:0004745//GO:0007601//GO:0016491//GO:0042572//GO:0050896//GO:0052650//GO:0055114//GO:0110095	IDA//ISO//IMP//IEA	CC//MF//BP
ENSMUSG00000021575	5.77097	0.0128421		23.2959	4.91406	0	0	0	0	0.055495	0.010611	0	0	0	0	ENSMUSG00000021575	Ahrr	11624	aryl-hydrocarbon receptor repressor	NA	GO:0000122//GO:0003677//GO:0005634//GO:0005654//GO:0005737//GO:0005829//GO:0006355//GO:0006805//GO:0009410//GO:0033235//GO:0045892//GO:0045944//GO:0046983	IBA//IDA//IEA//ISO//TAS//IC	BP//MF//CC
ENSMUSG00000021636	5.68467	0.0150303		0	19.6563	6.89524	0	0	0	0	0.081077	0.028622	0	0	0	ENSMUSG00000021636	Marveld2	218518	MARVEL (membrane-associating) domain containing 2	NA	GO:0003674//GO:0005737//GO:0005886//GO:0005923//GO:0007605//GO:0016020//GO:0016021//GO:0016323//GO:0016324//GO:0030054//GO:0031410//GO:0033010//GO:0043220//GO:0045216//GO:0061028//GO:0061689//GO:0070830	ND//ISO//IEA//IDA//IMP	MF//CC//BP
ENSMUSG00000021950	1.50033	0.0341957	0.723744	29.6493	67.8141	36.7746	30.3991	7.82296	9.24031	0.203341	0.45616	0.248814	0.201895	0.047439	0.05632	ENSMUSG00000021950	Anxa8	11752	annexin A8	NA	GO:0005509//GO:0005544//GO:0005546//GO:0005547//GO:0005829//GO:0005886//GO:0007032//GO:0007596//GO:0007599//GO:0016197//GO:0031902//GO:0043325//GO:0046872//GO:0051015//GO:1900004//GO:1900138	ISO//IBA//IEA	MF//CC//BP
ENSMUSG00000022014	-5.26951	0.0300208		0	0	0	14.739	7.82296	0	0	0	0	0.101487	0.047693	0	ENSMUSG00000022014	Epsti1	108670	epithelial stromal interaction 1 (breast)	NA	GO:0003674//GO:0005575//GO:0008150	ND	MF//CC//BP
ENSMUSG00000022149	5.92249	0.00888963		0	25.5531	5.74603	0	0	0	0	0.160107	0.060222	0	0	0	ENSMUSG00000022149	C9	12279	complement component 9	04610//05020//05146//05322	GO:0001906//GO:0002376//GO:0005576//GO:0005579//GO:0005615//GO:0005829//GO:0005886//GO:0006955//GO:0006957//GO:0006958//GO:0007596//GO:0016020//GO:0016021//GO:0019835//GO:0044218//GO:0044279//GO:0045087//GO:0051260	ISO//IEA	BP//CC
ENSMUSG00000022159	1.18767	0.0034847	0.282579	1736.6	1866.36	743.537	642.987	700.59	564.686	8.09383	8.56975	3.55445	2.7823	4.16929	2.4513	ENSMUSG00000022159	Rab2b	76338	RAB2B, member RAS oncogene family	NA	GO:0000166//GO:0003924//GO:0005525//GO:0005783//GO:0005794//GO:0005886//GO:0006886//GO:0015031//GO:0016020//GO:0016192//GO:0032482//GO:0045921//GO:0098793	IEA//IBA//ISO	MF//CC//BP
ENSMUSG00000022696	-4.99982	0.0229723		0	0	0	10.133	3.47687	5.13351	0	0	0	0.034801	0.010092	0.012021	ENSMUSG00000022696	Sidt1	320007	SID1 transmembrane family, member 1	NA	GO:0003723//GO:0003725//GO:0005764//GO:0005886//GO:0016020//GO:0016021//GO:0033227//GO:0050658//GO:0051033	IEA//IBA//IDA	MF//CC//BP
ENSMUSG00000023000	1.77486	0.0263919	0.667736	20.1192	190.666	17.2381	17.5025	22.5997	26.6942	0.123622	0.625852	0.208556	0.230383	0.279165	0.303202	ENSMUSG00000023000	Dhh	13363	desert hedgehog	04340	GO:0001649//GO:0001708//GO:0005113//GO:0005509//GO:0005515//GO:0005576//GO:0005615//GO:0005886//GO:0006508//GO:0007224//GO:0007267//GO:0007275//GO:0007286//GO:0008233//GO:0008270//GO:0010468//GO:0016020//GO:0016539//GO:0016787//GO:0030238//GO:0033327//GO:0046872//GO:0050810	IDA//IBA//IPI//ISO//IEA//IMP//IGI	BP//MF//CC
ENSMUSG00000023984	-2.06298	0.0123657	0.500678	12.7069	24.5703	2.29841	23.0296	110.391	32.8544	0.159044	0.446411	0.013147	0.138139	0.636618	0.508203	ENSMUSG00000023984	Gm20517	112694759	predicted gene 20517	NA	GO:0003713//GO:0006357//GO:0016592	IBA	MF//BP//CC
ENSMUSG00000024131	1.40358	0.00900051	0.446259	77.3	35.3813	88.4889	34.0838	18.2536	23.6141	0.438239	0.199168	0.502179	0.192066	0.098179	0.129827	ENSMUSG00000024131	Slc3a1	20532	solute carrier family 3, member 1	04974	GO:0003824//GO:0005515//GO:0005743//GO:0005774//GO:0005886//GO:0005887//GO:0005975//GO:0006865//GO:0016020//GO:0016021//GO:0031526//GO:0046982	IEA//IPI//HDA//ISO//IBA//IDA	MF//CC//BP
ENSMUSG00000024402	-5.08877	0.0453598		0	0	0	0	14.7767	5.13351	0	0	0	0	0.133741	0.03828	ENSMUSG00000024402	Lta	16992	lymphotoxin A	04060//04940	GO:0002876//GO:0002925//GO:0005125//GO:0005164//GO:0005515//GO:0005576//GO:0005615//GO:0006954//GO:0006955//GO:0006959//GO:0008284//GO:0009987//GO:0016020//GO:0032729//GO:0043065//GO:0044130//GO:0048147//GO:0048535//GO:0050830//GO:0060252	IGI//IEA//TAS//IPI//ISO//IMP	BP//MF//CC
ENSMUSG00000025389	-6.70795	5.82269e-05		0	0	0	39.6109	5.21531	16.4272	0	0	0	0.237662	0.02911	0.097453	ENSMUSG00000025389	Mip	17339	major intrinsic protein of lens fiber	NA	GO:0002088//GO:0005212//GO:0005515//GO:0005783//GO:0005886//GO:0005921//GO:0006833//GO:0007154//GO:0007601//GO:0015250//GO:0015267//GO:0015722//GO:0016020//GO:0016021//GO:0016324//GO:0030054//GO:0043231//GO:0045785//GO:0046691//GO:0050896//GO:0051289//GO:0055085//GO:1990349	IMP//IDA//IPI//ISO//IBA//IEA//NAS	BP//MF//CC
ENSMUSG00000025461	-5.03812	0.0481904		0	0	0	11.0542	0	8.21361	0	0	0	0.101997	0	0.027957	ENSMUSG00000025461	Cd163l1	244233	CD163 molecule-like 1	NA	GO:0003674//GO:0005886//GO:0008150//GO:0009897	ND//IDA//IBA	MF//CC//BP
ENSMUSG00000025702	1.78926	1.58215e-69	2.42037e-65	6950.65	6852.17	7801.97	2454.04	1953.13	1841.9	26.893	25.5559	28.9295	11.8394	12.6086	10.8451	ENSMUSG00000025702	March8	71779	membrane-associated ring finger (C3HC4) 8	NA	GO:0000209//GO:0002250//GO:0002376//GO:0002495//GO:0004842//GO:0005764//GO:0005768//GO:0008270//GO:0016020//GO:0016021//GO:0016567//GO:0016740//GO:0031410//GO:0042289//GO:0045347//GO:0046872//GO:0061630	ISO//IEA//IDA//IPI	BP//MF//CC
ENSMUSG00000025726	3.43855	0.0177303		11.6479	11.7938	19.5365	0	0	4.10681	0.050569	0.051681	0.081906	0	0	0.014607	ENSMUSG00000025726	Slc28a1	434203	solute carrier family 28 (sodium-coupled nucleoside transporter), member 1	NA	GO:0005337//GO:0005350//GO:0005415//GO:0005887//GO:0015389//GO:0015855//GO:0016020//GO:0016324//GO:1901642	IBA//ISO	MF//CC//BP
ENSMUSG00000026981	5.93036	0.00174121		12.7069	3.93125	14.9397	0	0	0	0.065266	0.02039	0.075368	0	0	0	ENSMUSG00000026981	Il1rn	16181	interleukin 1 receptor antagonist	NA	GO:0001660//GO:0005125//GO:0005149//GO:0005150//GO:0005151//GO:0005152//GO:0005576//GO:0005615//GO:0005737//GO:0006629//GO:0006953//GO:0006954//GO:0006955//GO:0007613//GO:0014050//GO:0019221//GO:0019233//GO:0030073//GO:0030336//GO:0030593//GO:0031982//GO:0032755//GO:0034115//GO:0043066//GO:0043123//GO:0043507//GO:0045352//GO:0045353//GO:0045837//GO:0046330//GO:0051384//GO:0071222//GO:2000660	ISO//IBA//IDA//IEA//IMP	BP//MF//CC
ENSMUSG00000027296	-6.39065	0.000149343		0	0	0	25.7932	6.95374	16.4272	0	0	0	0.182683	0.047667	0.116093	ENSMUSG00000027296	Itpka	228550	inositol 1,4,5-trisphosphate 3-kinase A	00562//01100//04020//04070	GO:0000166//GO:0004683//GO:0005516//GO:0005524//GO:0006020//GO:0008440//GO:0016301//GO:0016310//GO:0016740//GO:0030036//GO:0032958//GO:0043197//GO:0048167//GO:0048365//GO:0061003//GO:0097062	IEA//ISO//IMP	MF//BP//CC
ENSMUSG00000027358	-1.46958	0.0303417		8.47123	20.6391	9.19366	44.2169	35.6379	26.6942	0.030724	0.070951	0.033396	0.160109	0.125437	0.095904	ENSMUSG00000027358	Bmp2	12156	bone morphogenetic protein 2	04060//04340//04350//05200//05217	GO:0000122//GO:0000187//GO:0001503//GO:0001649//GO:0001658//GO:0001666//GO:0001701//GO:0001837//GO:0001934//GO:0001938//GO:0002062//GO:0003130//GO:0003181//GO:0003203//GO:0003308//GO:0004745//GO:0005125//GO:0005160//GO:0005515//GO:0005576//GO:0005615//GO:0005737//GO:0006029//GO:0006355//GO:0006468//GO:0006954//GO:0007179//GO:0007219//GO:0007275//GO:0007507//GO:0008083//GO:0008285//GO:0009617//GO:…	IBA//IDA//IMP//ISO//IEA//IGI//TAS//IPI//IEP	BP//MF//CC
ENSMUSG00000027364	-2.23	0.0204928	0.622021	12.7069	11.7938	11.4921	149.232	5.21531	14.3738	0.156574	0.093599	0.063934	0.897014	0.064169	0.168485	ENSMUSG00000027364	Usp50	75083	ubiquitin specific peptidase 50	NA	GO:0004843//GO:0005515//GO:0005829//GO:0006508//GO:0006511//GO:0007032//GO:0007265//GO:0008233//GO:0008234//GO:0014069//GO:0016579//GO:0016787//GO:0019783//GO:0019897//GO:0030496//GO:0031313//GO:0032464//GO:0032741//GO:0036459//GO:0043197//GO:0050718//GO:0070536//GO:0071108//GO:1900227//GO:2001056	IBA//IPI//IEA//ISO//IMP	MF//CC//BP
ENSMUSG00000027463	-1.76546	0.00801561	0.430255	13.7658	16.7078	9.19366	58.0346	19.992	57.4953	0.061384	0.079477	0.044482	0.298535	0.093675	0.276505	ENSMUSG00000027463	Slc52a3	69698	solute carrier protein family 52, member 3	04977	GO:0005515//GO:0005634//GO:0005737//GO:0005886//GO:0005887//GO:0007605//GO:0016020//GO:0016021//GO:0032217//GO:0032218//GO:0034605	IPI//ISO//IEA//IDA	MF//CC//BP
ENSMUSG00000027670	-4.6741	0.047567		0	0	0	7.36948	3.47687	4.10681	0	0	0	0.025559	0.012194	0.014476	ENSMUSG00000027670	Ocstamp	74614	osteoclast stimulatory transmembrane protein	NA	GO:0003674//GO:0005575//GO:0016020//GO:0016021//GO:0030154//GO:0034241//GO:0045672//GO:0071356//GO:0071391//GO:0072674//GO:0090290	ND//IEA//IGI//IDA//IMP	MF//CC//BP
ENSMUSG00000028141	2.05132	5.11452e-05	0.0130403	59.2986	57.0031	99.981	14.739	20.8612	16.4272	0.455829	0.433843	0.644563	0.234442	0.330257	0.213585	ENSMUSG00000028141	Oaz3	53814	ornithine decarboxylase antizyme 3	NA	GO:0005515//GO:0005634//GO:0005654//GO:0005737//GO:0006595//GO:0006596//GO:0007283//GO:0008073//GO:0015489//GO:0036126//GO:0043086//GO:0043666//GO:0045732//GO:0071532//GO:0090316//GO:1902268	IPI//IBA//IDA//ISO//TAS//IEA//IGI	MF//CC//BP
ENSMUSG00000028332	5.34558	0.0110969		9.53014	6.87969	4.59683	0	0	0	0.046222	0.032022	0.025121	0	0	0	ENSMUSG00000028332	Hemgn	93966	hemogen	NA	GO:0003674//GO:0005634//GO:0005654//GO:0007275//GO:0030154//GO:0045667	ND//IEA//IBA//IDA//ISO	MF//CC//BP
ENSMUSG00000028528	3.31141	0.0276059		5.29452	28.5016	10.3429	0	4.34609	0	0.010262	0.066351	0.022308	0	0.008379	0	ENSMUSG00000028528	Dnajc6	72685	DnaJ heat shock protein family (Hsp40) member C6	04144	GO:0004721//GO:0004725//GO:0005737//GO:0006898//GO:0014069//GO:0016191//GO:0016787//GO:0017124//GO:0030276//GO:0031982//GO:0043231//GO:0045202//GO:0072318//GO:0072583//GO:2000369	IEA//IBA//IDA//IMP//IGI	MF//CC//BP
ENSMUSG00000028572	-1.41235	0.0299412	0.696535	9.53014	21.6219	19.5365	26.7144	35.6379	72.8958	0.064828	0.074183	0.120092	0.060199	0.099883	0.264595	ENSMUSG00000028572	Hook1	77963	hook microtubule tethering protein 1	NA	GO:0003779//GO:0005515//GO:0005737//GO:0005813//GO:0005856//GO:0005874//GO:0007030//GO:0007032//GO:0007040//GO:0007275//GO:0007283//GO:0007286//GO:0008017//GO:0008333//GO:0015031//GO:0015630//GO:0030154//GO:0030705//GO:0030897//GO:0031122//GO:0042802//GO:0045022//GO:0051959//GO:0070695//GO:1905198	IDA//IPI//IBA//IEA//IMP//ISO	MF//CC//BP
ENSMUSG00000028681	5.55305	0.0191746		0	12.7766	11.4921	0	0	0	0	0.066	0.032459	0	0	0	ENSMUSG00000028681	Ptch2	19207	patched 2	04340//05200//05217	GO:0001558//GO:0001709//GO:0005119//GO:0005886//GO:0007224//GO:0008158//GO:0008544//GO:0009957//GO:0016020//GO:0016021//GO:0042633//GO:0043588//GO:0045606//GO:0097108	ISO//IGI//IBA//IMP//IEA	BP//MF//CC
ENSMUSG00000029206	4.5591	0.00376235		15.8836	5.89688	24.1333	0	0	2.0534	0.052627	0.01885	0.08172	0	0	0.009136	ENSMUSG00000029206	Nsun7	70918	NOL1/NOP2/Sun domain family, member 7	NA	GO:0003723//GO:0008168//GO:0016740//GO:0030317//GO:0030382//GO:0032259	IEA//IMP	MF//BP
ENSMUSG00000029431	-3.7965	0.03586		0	0	3.44762	0	26.0765	20.534	0	0	0.020881	0	0.229075	0.183786	ENSMUSG00000029431	B3gnt4	231727	UDP-GlcNAc:betaGal beta-1,3-N-acetylglucosaminyltransferase 4	00601//01100	GO:0005783//GO:0005794//GO:0006486//GO:0008376//GO:0008378//GO:0008532//GO:0016020//GO:0016021//GO:0016740//GO:0016757//GO:0030311	IBA//IEA//ISO	CC//BP//MF
ENSMUSG00000029491	1.77346	0.0288801		13.7658	24.5703	34.4762	7.36948	8.69218	5.13351	0.102224	0.075239	0.175473	0.02158	0.024773	0.013601	ENSMUSG00000029491	Pde6b	18587	phosphodiesterase 6B, cGMP, rod receptor, beta polypeptide	00230//04744	GO:0001750//GO:0004114//GO:0007165//GO:0007186//GO:0007601//GO:0008081//GO:0009583//GO:0016020//GO:0016787//GO:0046872//GO:0047555//GO:0050896//GO:0051480//GO:0060041	IDA//IEA//IBA//ISO//IMP	CC//MF//BP
ENSMUSG00000029843	5.30843	0.0332411		0	7.8625	12.6413	0	0	0	0	0.02944	0.046636	0	0	0	ENSMUSG00000029843	Slc13a4	243755	solute carrier family 13 (sodium/sulfate symporters), member 4	NA	GO:0015137//GO:0015141//GO:0015746//GO:0016021//GO:0017153	IBA	MF//BP//CC
ENSMUSG00000030000	1.72247	0.00372797	0.283734	41.2973	57.986	34.4762	11.9754	11.2998	17.4539	0.074079	0.101703	0.064582	0.017396	0.016387	0.027284	ENSMUSG00000030000	Add2	11519	adducin 2 (beta)	NA	GO:0003779//GO:0005198//GO:0005516//GO:0005737//GO:0005856//GO:0005886//GO:0006811//GO:0007416//GO:0008290//GO:0014069//GO:0016020//GO:0019901//GO:0030097//GO:0030507//GO:0031410//GO:0032092//GO:0042803//GO:0044853//GO:0046982//GO:0050900//GO:0050901//GO:0051015//GO:0051016//GO:0051017//GO:0065003//GO:0098794//GO:0098978	ISO//IBA//IDA//IEA//EXP//IMP	MF//CC//BP
ENSMUSG00000030344	5.67848	0.0390595		26.4726	0	0	0	0	0	0.103923	0	0	0	0	0	ENSMUSG00000030344	Akap3	11642	A kinase (PRKA) anchor protein 3	NA	GO:0001669//GO:0001835//GO:0005515//GO:0005737//GO:0007178//GO:0008104//GO:0031410//GO:0031514//GO:0035686//GO:0051018//GO:0097228	IDA//IMP//IPI//IBA//IEA//ISO	CC//BP//MF
ENSMUSG00000030674	-3.22009	0.0417478		0	3.93125	0	3.68474	10.4306	23.6141	0	0.024608	0	0.023144	0.061718	0.211264	ENSMUSG00000030674	Qprt	67375	quinolinate phosphoribosyltransferase	00760//01100	GO:0003824//GO:0004514//GO:0005737//GO:0009435//GO:0016740//GO:0016757//GO:0016763//GO:0019363//GO:0034213//GO:0042803//GO:0046874//GO:0051259	IEA//IBA//ISO	MF//CC//BP
ENSMUSG00000030830	2.73643	0.0175981		18.0014	12.7766	19.5365	0	3.47687	4.10681	0.043296	0.028981	0.048839	0	0.008539	0.010138	ENSMUSG00000030830	Itgal	16408	integrin alpha L	04514//04650//04670//04810//05144//05150//05323//05416	GO:0001772//GO:0002291//GO:0005886//GO:0005911//GO:0006909//GO:0007155//GO:0007157//GO:0007159//GO:0007160//GO:0007166//GO:0007229//GO:0008305//GO:0009897//GO:0009986//GO:0016020//GO:0016021//GO:0022407//GO:0022409//GO:0030369//GO:0034687//GO:0042102//GO:0043113//GO:0044877//GO:0046872//GO:0046982//GO:0050798//GO:0050839//GO:0050850//GO:0098609	IDA//ISO//IEA//IMP//IGI	CC//BP//MF
ENSMUSG00000030897	-5.20845	0.0121915		0	0	0	4.60592	7.82296	9.24031	0	0	0	0.0191	0.035904	0.042625	ENSMUSG00000030897	Cnga4	233649	cyclic nucleotide gated channel alpha 4	04740	GO:0000166//GO:0005216//GO:0005221//GO:0005222//GO:0005223//GO:0005886//GO:0006811//GO:0007608//GO:0016020//GO:0016021//GO:0017071//GO:0030552//GO:0030553//GO:0043204//GO:0050896//GO:0051290//GO:0055085	IEA//TAS//ISO//IBA//IMP	MF//CC//BP
ENSMUSG00000031099	-5.42857	0.00839173		0	0	0	3.68474	17.3844	4.10681	0	0	0	0.009889	0.04647	0.011034	ENSMUSG00000031099	Smarca1	93761	SWI/SNF related, matrix associated, actin dependent regulator of chromatin, subfamily a, member 1	NA	GO:0000166//GO:0000790//GO:0003676//GO:0003677//GO:0004386//GO:0005524//GO:0005634//GO:0005654//GO:0006325//GO:0006338//GO:0006355//GO:0007420//GO:0008094//GO:0008134//GO:0016584//GO:0016589//GO:0016787//GO:0016818//GO:0016887//GO:0030182//GO:0031491//GO:0036310//GO:0043044//GO:0043231//GO:0045893//GO:0045944//GO:0070615//GO:0090537//GO:2000177	IEA//IDA//IBA//ISO//TAS//IMP//IGI	MF//CC//BP
ENSMUSG00000031257	-3.35495	0.0353839		0	0	3.44762	5.52711	12.169	16.4272	0	0	0.014331	0.027767	0.073152	0.303547	ENSMUSG00000031257	Nox1	237038	NADPH oxidase 1	04145//04380//04670	GO:0000302//GO:0001525//GO:0003081//GO:0005737//GO:0005768//GO:0005769//GO:0005886//GO:0006952//GO:0007165//GO:0008284//GO:0016020//GO:0016021//GO:0016175//GO:0016477//GO:0016491//GO:0030054//GO:0030198//GO:0042554//GO:0042743//GO:0042995//GO:0043020//GO:0043410//GO:0045726//GO:0046330//GO:0046872//GO:0048365//GO:0048661//GO:0051454//GO:0055114//GO:0071438//GO:0071455//GO:0072592//GO:1902177//GO:…	ISO//IMP//IDA//IBA//IEA	BP//CC//MF
ENSMUSG00000031994	-2.15978	0.0355824		0	8.84532	5.74603	20.2661	22.5997	22.5874	0	0.027786	0.016349	0.068793	0.077949	0.077206	ENSMUSG00000031994	Adamts8	30806	a disintegrin-like and metallopeptidase (reprolysin type) with thrombospondin type 1 motif, 8	NA	GO:0004222//GO:0005576//GO:0006508//GO:0008201//GO:0008233//GO:0008237//GO:0008270//GO:0016787//GO:0046872//GO:0062023	IEA	MF//CC//BP
ENSMUSG00000032011	3.16644	0.0358851		13.7658	4.91406	22.9841	4.60592	0	0	0.287445	0.04232	0.171071	0.068707	0	0	ENSMUSG00000032011	Thy1	21838	thymus cell antigen 1, theta	04670	GO:0001525//GO:0001952//GO:0002693//GO:0005096//GO:0005178//GO:0005783//GO:0005829//GO:0005886//GO:0006469//GO:0007010//GO:0007155//GO:0007229//GO:0007267//GO:0009897//GO:0009986//GO:0016020//GO:0016324//GO:0019899//GO:0019901//GO:0030334//GO:0030336//GO:0030425//GO:0030426//GO:0030673//GO:0031225//GO:0031362//GO:0032590//GO:0032809//GO:0034116//GO:0034235//GO:0043113//GO:0043209//GO:0043547//GO:…	IBA//IDA//ISO//IMP//IEA//HDA	BP//MF//CC
ENSMUSG00000032202	-3.24028	0.0269068		0	0	4.59683	11.0542	9.5614	21.5607	0	0	0.086551	0.04463	0.035743	0.131341	ENSMUSG00000032202	Rab27a	11891	RAB27A, member RAS oncogene family	NA	GO:0000166//GO:0001750//GO:0003924//GO:0005515//GO:0005525//GO:0005764//GO:0005768//GO:0005770//GO:0005794//GO:0006605//GO:0006886//GO:0006887//GO:0007596//GO:0010628//GO:0016020//GO:0016192//GO:0016324//GO:0019003//GO:0019882//GO:0019904//GO:0030141//GO:0030318//GO:0030425//GO:0030667//GO:0031489//GO:0032400//GO:0032402//GO:0032482//GO:0032585//GO:0033093//GO:0036257//GO:0042470//GO:0043316//GO:…	IEA//IDA//IBA//IPI//ISO//IMP	MF//CC//BP
ENSMUSG00000032207	-1.84748	0.0227784		12.7069	7.8625	2.29841	27.6355	24.3381	30.801	0.085331	0.052548	0.015459	0.182698	0.161107	0.204594	ENSMUSG00000032207	Lipc	15450	lipase, hepatic	00561//01100	GO:0004465//GO:0004620//GO:0004622//GO:0004806//GO:0005515//GO:0005576//GO:0005615//GO:0005769//GO:0005770//GO:0005902//GO:0006629//GO:0006631//GO:0006633//GO:0006641//GO:0006658//GO:0008201//GO:0008203//GO:0008289//GO:0008970//GO:0009986//GO:0015012//GO:0016042//GO:0016298//GO:0016746//GO:0016787//GO:0019433//GO:0030169//GO:0030301//GO:0034185//GO:0034364//GO:0034371//GO:0034372//GO:0034374//GO:…	IBA//ISO//IPI//IEA//IDA//IGI//IMP	MF//CC//BP
ENSMUSG00000033501	-4.6741	0.047567		0	0	0	7.36948	3.47687	4.10681	0	0	0	0.108447	0.050963	0.060504	ENSMUSG00000033501	Crygs	12970	crystallin, gamma S	NA	GO:0002009//GO:0002088//GO:0005212//GO:0007601	IMP//IBA	BP//MF
ENSMUSG00000033707	1.83921	0.0411889		48.7096	36.3641	39.073	18.4237	0	16.4272	0.41937	0.287417	0.271631	0.131823	0	0.168221	ENSMUSG00000033707	Lrrc24	378937	leucine rich repeat containing 24	NA	GO:0003674//GO:0005615//GO:0016020//GO:0016021//GO:0031012//GO:0051965	ND//IBA//IEA//IDA	MF//CC//BP
ENSMUSG00000033826	-5.10564	0.0424546		0	0	0	11.9754	0	8.21361	0	0	0	0.014794	0	0.006346	ENSMUSG00000033826	Dnah8	13417	dynein, axonemal, heavy chain 8	NA	GO:0000166//GO:0003774//GO:0003777//GO:0005524//GO:0005737//GO:0005856//GO:0005874//GO:0005929//GO:0007018//GO:0008569//GO:0030286//GO:0031514//GO:0036157//GO:0036158//GO:0042995//GO:0045503//GO:0045505//GO:0051959//GO:0097228	IEA//IBA//ISO//ISM//IDA	MF//CC//BP
ENSMUSG00000033847	-1.02143	0.0156669	0.548447	46.5918	31.45	32.1778	75.5371	65.1913	83.1628	0.177098	0.118909	0.122576	0.373829	0.246526	0.314937	ENSMUSG00000033847	Pla2g4c	232889	phospholipase A2, group IVC (cytosolic, calcium-independent)	NA	GO:0004620//GO:0004623//GO:0005509//GO:0005544//GO:0005634//GO:0005635//GO:0005654//GO:0005737//GO:0005856//GO:0005938//GO:0006629//GO:0009395//GO:0016042//GO:0016787//GO:0046475//GO:0047498//GO:0047499	IEA//IBA//IDA//ISO	MF//CC//BP
ENSMUSG00000033898	-5.9827	0.000674444		0	0	0	11.9754	14.7767	10.267	0	0	0	0.093377	0.106948	0.081818	ENSMUSG00000033898	Cfhr2	545366	complement factor H-related 2	NA	NA	NA	NA
ENSMUSG00000034156	5.20268	0.0427608		5.29452	0	13.7905	0	0	0	0.007171	0	0.023383	0	0	0	ENSMUSG00000034156	Tspoap1	207777	TSPO associated protein 1	NA	GO:0005737//GO:0005739//GO:0030156//GO:0044305//GO:0098978//GO:0099626	IBA//ISO//IDA//IMP	CC//MF
ENSMUSG00000035020	-5.69466	0.00240211		0	0	0	11.9754	12.169	6.16021	0	0	0	0.080873	0.086779	0.040407	ENSMUSG00000035020	Epgn	71920	epithelial mitogen	NA	GO:0000165//GO:0000187//GO:0001525//GO:0005154//GO:0005615//GO:0005887//GO:0007173//GO:0008083//GO:0008284//GO:0016020//GO:0016021//GO:0043406//GO:0045741//GO:0045840//GO:0050679	IDA//ISO//IBA//IEA	BP//MF//CC
ENSMUSG00000035107	-1.06915	0.0107353	0.4788	3946.54	4073.76	3757.91	10578.9	4040.12	10094.5	9.1627	9.28824	8.89664	22.2639	9.37207	21.5881	ENSMUSG00000035107	Dcbld2	73379	discoidin, CUB and LCCL domain containing 2	NA	GO:0005887//GO:0009986//GO:0016020//GO:0016021//GO:0030308//GO:0042060	ISO//IEA	CC//BP
ENSMUSG00000036172	5.29575	0.0336309		8.47123	11.7938	0	0	0	0	0.052685	0.038915	0	0	0	0	ENSMUSG00000036172	Cd200r3	74603	CD200 receptor 3	NA	GO:0005515//GO:0009897//GO:0016020//GO:0016021//GO:0038023//GO:0150077	IPI//IBA//IDA//IEA	MF//CC//BP
ENSMUSG00000036362	4.84827	0.0394133		4.23562	4.91406	5.74603	0	0	0	0.021531	0.019955	0.023482	0	0	0	ENSMUSG00000036362	P2ry13	74191	purinergic receptor P2Y, G-protein coupled 13	04080	GO:0004930//GO:0005783//GO:0005886//GO:0007165//GO:0007186//GO:0007194//GO:0016020//GO:0016021//GO:0045028//GO:0071407	IEA//IDA//IBA//ISO	MF//CC//BP
ENSMUSG00000036826	7.22826	3.11772e-05		1.0589	51.1063	25.2826	0	0	0	0.001348	0.534699	0.262657	0	0	0	ENSMUSG00000036826	Igflr1	101883	IGF-like family receptor 1	NA	GO:0005515//GO:0005886//GO:0008150//GO:0016020//GO:0016021	IPI//IBA//IDA//ISO//ND//IEA	MF//CC//BP
ENSMUSG00000037034	5.20318	0.0169339		9.53014	4.91406	4.59683	0	0	0	0.055878	0.030026	0.02246	0	0	0	ENSMUSG00000037034	Pax1	18503	paired box 1	NA	GO:0000978//GO:0001228//GO:0001501//GO:0001756//GO:0003677//GO:0003700//GO:0005634//GO:0005667//GO:0006355//GO:0007275//GO:0007389//GO:0008283//GO:0009887//GO:0043367//GO:0043374//GO:0045944//GO:0048538//GO:0060017//GO:0060349//GO:0061056	IMP//IDA//IGI//IEA//TAS//IEP	MF//BP//CC
ENSMUSG00000037542	6.17306	0.000870802		4.23562	7.8625	25.2826	0	0	0	0.024175	0.037312	0.127065	0	0	0	ENSMUSG00000037542	Aldh8a1	237320	aldehyde dehydrogenase 8 family, member A1	NA	GO:0001758//GO:0005737//GO:0016491//GO:0016620//GO:0042573//GO:0042574//GO:0042904//GO:0047102	IBA//IDA//ISO//IEA//IC	MF//CC//BP
ENSMUSG00000037578	-4.75597	0.0393137		0	0	0	7.36948	4.34609	4.10681	0	0	0	0.026799	0.012636	0.014952	ENSMUSG00000037578	Pkd2l1	329064	polycystic kidney disease 2-like 1	NA	GO:0001581//GO:0005227//GO:0005261//GO:0005262//GO:0005272//GO:0005509//GO:0005515//GO:0005783//GO:0005886//GO:0005887//GO:0005929//GO:0006811//GO:0006812//GO:0006816//GO:0007224//GO:0008092//GO:0008324//GO:0009415//GO:0009986//GO:0015269//GO:0016020//GO:0016021//GO:0031410//GO:0033040//GO:0034703//GO:0034704//GO:0035725//GO:0042802//GO:0042995//GO:0043231//GO:0043235//GO:0050912//GO:0050915//GO:…	IDA//ISO//IPI//IBA//IMP//IEA	BP//MF//CC
ENSMUSG00000037709	5.52311	0.0066687		9.53014	3.93125	10.3429	0	0	0	0.018877	0.008689	0.020519	0	0	0	ENSMUSG00000037709	Fam13a	58909	family with sequence similarity 13, member A	NA	GO:0003674//GO:0005575//GO:0008150	ND	MF//CC//BP
ENSMUSG00000038600	1.52799	0.00671128	0.39322	43.4151	37.3469	48.2667	15.6601	15.6459	13.3471	0.22169	0.182272	0.185275	0.059756	0.059484	0.048026	ENSMUSG00000038600	Atp6v0a4	140494	ATPase, H+ transporting, lysosomal V0 subunit A4	00190//01100//04142//04145//04966//05323	GO:0000220//GO:0001503//GO:0005768//GO:0005886//GO:0005903//GO:0006811//GO:0006885//GO:0007035//GO:0007588//GO:0007605//GO:0008553//GO:0015078//GO:0015991//GO:0016020//GO:0016021//GO:0016324//GO:0016471//GO:0031526//GO:0033179//GO:0045177//GO:0046961//GO:0051117//GO:1902600	IEA//ISO//IDA//IBA//ISA//IPI	CC//BP//MF
ENSMUSG00000039431	1.13026	0.000492082	0.071099	206.486	151.353	271.213	117.912	67.799	101.643	1.1412	0.730568	1.48812	0.541095	0.307812	0.463808	ENSMUSG00000039431	Mtmr7	54384	myotubularin related protein 7	00051	GO:0004438//GO:0004725//GO:0005515//GO:0005737//GO:0005829//GO:0016020//GO:0016311//GO:0016312//GO:0016787//GO:0016791//GO:0046855//GO:0046856//GO:0052866	IEA//IPI//ISO//IDA//EXP	MF//CC//BP
ENSMUSG00000039545	-3.01313	0.00311934		0	4.91406	4.59683	14.739	31.2918	30.801	0	0.087301	0.016323	0.054694	0.115673	0.110916	ENSMUSG00000039545	Flicr	78185	Foxp3 regulating long intergenic noncoding RNA	NA	NA	NA	NA
ENSMUSG00000040328	1.3011	0.0276236	0.674283	129.186	113.023	108.025	15.6601	103.437	22.5874	0.598097	0.523866	0.525985	0.097384	0.530736	0.146331	ENSMUSG00000040328	Olfr56	18356	olfactory receptor 56	04740	GO:0004930//GO:0004984//GO:0005886//GO:0007165//GO:0007186//GO:0007608//GO:0016020//GO:0016021//GO:0050896	IEA//IBA//ISA	MF//CC//BP
ENSMUSG00000040340	-2.61001	0.0461623		2.11781	0	4.59683	14.739	6.08452	19.5073	0.015138	0	0.032787	0.115236	0.047421	0.151557	ENSMUSG00000040340	Tex45	76406	testis expressed 45	NA	GO:0003674//GO:0005575//GO:0008150	ND	MF//CC//BP
ENSMUSG00000040570	1.02435	0.0261383	0.667736	61.4164	64.8656	74.6985	21.1872	35.6379	42.0948	0.214021	0.2255	0.275638	0.142882	0.121275	0.143978	ENSMUSG00000040570	Rundc3b	242819	RUN domain containing 3B	NA	GO:0003674//GO:0005575//GO:0008150	ND	MF//CC//BP
ENSMUSG00000041293	2.20598	0.0462927		15.8836	22.6047	19.5365	0	3.47687	9.24031	0.049703	0.074267	0.062448	0	0.010859	0.02748	ENSMUSG00000041293	Adgrf1	77596	adhesion G protein-coupled receptor F1	NA	GO:0004888//GO:0004930//GO:0005515//GO:0005886//GO:0007165//GO:0007166//GO:0007186//GO:0007189//GO:0007416//GO:0007613//GO:0016020//GO:0016021//GO:0031175//GO:0032793	IEA//IDA//IPI//IMP	MF//CC//BP
ENSMUSG00000041479	6.03918	0.00539347		21.1781	12.7766	0	0	0	0	0.073118	0.041771	0	0	0	0	ENSMUSG00000041479	Syt15	319508	synaptotagmin XV	NA	GO:0000149//GO:0001786//GO:0005509//GO:0005544//GO:0005886//GO:0014059//GO:0016020//GO:0016021//GO:0016192//GO:0017156//GO:0017158//GO:0019898//GO:0030276//GO:0070382//GO:0071277	IBA//IEA//IDA	MF//CC//BP
ENSMUSG00000041565	5.52953	0.0237897		3.17671	20.6391	0	0	0	0	0.013287	0.112736	0	0	0	0	ENSMUSG00000041565	L3mbtl4	320858	L3MBTL4 histone methyl-lysine binding protein	NA	GO:0003674//GO:0005634//GO:0006325//GO:0006355//GO:0008270//GO:0046872	ND//IEA	MF//CC//BP
ENSMUSG00000042523	-1.80751	0.0019434	0.186972	928.659	328.259	266.616	1920.67	1366.41	2046.22	3.92056	3.39189	2.43875	5.47682	4.40959	5.9098	ENSMUSG00000042523	Dnal1	105000	dynein, axonemal, light chain 1	05016	GO:0003774//GO:0005737//GO:0005856//GO:0005874//GO:0030286//GO:0036157//GO:0036158//GO:0042995//GO:0043014//GO:0045504	IBA//IEA//ISA//ISO	MF//CC//BP
ENSMUSG00000042641	3.24471	0.00240027		38.1206	19.6563	14.9397	3.68474	0	4.10681	0.128688	0.066244	0.071149	0.012662	0	0.014129	ENSMUSG00000042641	Rgsl1	240816	regulator of G-protein signaling like 1	NA	NA	NA	NA
ENSMUSG00000042874	-5.52803	0.0170319		0	0	0	14.739	0	12.3204	0	0	0	0.199572	0	0.064588	ENSMUSG00000042874	NA	NA	NA	NA	NA	NA	NA
ENSMUSG00000043872	1.32354	0.0044693	0.313123	1323.63	1337.61	474.622	362.026	425.048	466.122	5.69712	6.17326	2.24284	1.66865	1.91899	2.4098	ENSMUSG00000043872	Zmym1	68310	zinc finger, MYM domain containing 1	NA	GO:0008150	ND	BP
ENSMUSG00000044084	-5.56979	0.014826		0	0	0	14.739	13.0383	0	0	0	0	0.11572	0.101675	0	ENSMUSG00000044084	Spem2	108803	SPEM family member 2	NA	GO:0003674//GO:0005575//GO:0008150//GO:0016020//GO:0016021	ND//IEA	MF//CC//BP
ENSMUSG00000044338	-2.63509	0.00183852		4.23562	3.93125	4.59683	25.7932	34.7687	18.4806	0.014764	0.013638	0.016048	0.089786	0.120353	0.064357	ENSMUSG00000044338	Aplnr	23796	apelin receptor	04080	GO:0001525//GO:0001568//GO:0001570//GO:0004930//GO:0005886//GO:0007165//GO:0007186//GO:0007275//GO:0007369//GO:0007507//GO:0007512//GO:0016020//GO:0016021//GO:0043951//GO:0045766//GO:0050878//GO:0051281//GO:0060182//GO:0060976//GO:1903589//GO:1904325	IEA//IBA//IMP//ISO	BP//MF//CC
ENSMUSG00000044921	-1.2203	0.0119953	0.498654	34.9438	28.5016	24.1333	83.8278	42.5917	78.0293	0.121842	0.07669	0.057661	0.203971	0.101581	0.197324	ENSMUSG00000044921	Rassf9	237504	Ras association (RalGDS/AF-6) domain family (N-terminal) member 9	NA	GO:0005768//GO:0005829//GO:0007165//GO:0012510//GO:0016197//GO:0019899//GO:0019904//GO:0046907//GO:0055037	IBA//ISO//IEA	CC//BP//MF
ENSMUSG00000045075	-4.88371	0.0301726		0	0	0	4.60592	3.47687	9.24031	0	0	0	0.021124	0.018795	0.047299	ENSMUSG00000045075	NA	NA	NA	NA	NA	NA	NA
ENSMUSG00000045114	3.60821	1.52714e-05	0.00476778	20.1192	48.1578	109.175	4.60592	8.69218	1.0267	0.095266	0.243494	0.54832	0.017352	0.035129	0.002553	ENSMUSG00000045114	Prrt2	69017	proline-rich transmembrane protein 2	NA	GO:0005515//GO:0005886//GO:0008021//GO:0016020//GO:0016021//GO:0017075//GO:0017124//GO:0030054//GO:0031410//GO:0031629//GO:0031982//GO:0035544//GO:0042734//GO:0042995//GO:0043005//GO:0043679//GO:0045202//GO:0045211//GO:0050884//GO:0098793//GO:0098978//GO:0099056//GO:0099502//GO:1905513	IPI//IDA//ISO//IBA//IEA//IMP//EXP	MF//CC//BP
ENSMUSG00000046245	6.23206	0.00059209		21.1781	3.93125	13.7905	0	0	0	0.104366	0.017129	0.065939	0	0	0	ENSMUSG00000046245	Pilra	231805	paired immunoglobin-like type 2 receptor alpha	NA	GO:0005515//GO:0007165//GO:0016020//GO:0016021//GO:0042288	IPI//ISO//IEA//IBA	MF//BP//CC
ENSMUSG00000046826	-3.14749	0.038964		0	3.93125	0	9.21185	17.3844	9.24031	0	0.019944	0	0.085042	0.100076	0.042	ENSMUSG00000046826	Fam187b	76415	family with sequence similarity 187, member B	NA	GO:0003674//GO:0005575//GO:0008150//GO:0016020//GO:0016021	ND//IEA	MF//CC//BP
ENSMUSG00000046971	-5.16255	0.0402034		0	0	0	4.60592	0	16.4272	0	0	0	0.018178	0	0.064059	ENSMUSG00000046971	Pla2g4f	271844	phospholipase A2, group IVF	NA	GO:0001516//GO:0004620//GO:0004622//GO:0004623//GO:0005509//GO:0005544//GO:0005737//GO:0005764//GO:0005829//GO:0006629//GO:0009395//GO:0015908//GO:0016020//GO:0016042//GO:0016787//GO:0031982//GO:0032587//GO:0046475//GO:0046872//GO:0047498//GO:0050482//GO:0071236//GO:0071407	IDA//IEA//IBA	BP//MF//CC
ENSMUSG00000047104	3.8693	0.00431809		12.7069	22.6047	17.2381	0	3.47687	0	0.125107	0.225607	0.163063	0	0.034865	0	ENSMUSG00000047104	Pbp2	76400	phosphatidylethanolamine binding protein 2	NA	GO:0000166//GO:0004867//GO:0005737//GO:0008289//GO:0010466//GO:0030414//GO:0043409	IEA//IBA	MF//CC//BP
ENSMUSG00000047654	-2.93891	0.00501701		8.47123	0	9.19366	11.0542	102.568	20.534	0.081815	0	0.088931	0.106027	0.985164	0.19828	ENSMUSG00000047654	Tssk6	83984	testis-specific serine kinase 6	NA	GO:0000166//GO:0000287//GO:0004672//GO:0004674//GO:0005524//GO:0005634//GO:0005737//GO:0006468//GO:0007275//GO:0007283//GO:0016301//GO:0016310//GO:0016740//GO:0018105//GO:0030154//GO:0035092//GO:0035556//GO:0044877//GO:0046872	IEA//IDA//ISO//IBA//IMP//IPI	MF//CC//BP
ENSMUSG00000048337	4.9474	0.0311514		5.29452	4.91406	5.74603	0	0	0	0.015057	0.013908	0.016367	0	0	0	ENSMUSG00000048337	Npy4r	19065	neuropeptide Y receptor Y4	04080	GO:0001601//GO:0001602//GO:0004930//GO:0004983//GO:0005886//GO:0007165//GO:0007186//GO:0016020//GO:0016021//GO:0042277	IDA//IBA//ISO//IEA	MF//CC//BP
ENSMUSG00000049119	-1.6576	2.34601e-07	0.000199384	163.071	175.923	153.994	238.587	714.497	602.674	1.18146	2.7875	1.42137	2.9068	4.11256	3.0325	ENSMUSG00000049119	Fam110b	242297	family with sequence similarity 110, member B	NA	GO:0003674//GO:0005737//GO:0005739//GO:0005829//GO:0005856//GO:0008150	ND//IEA//ISO	MF//CC//BP
ENSMUSG00000049692	-5.93616	0.0214971		0	0	0	0	0	35.9346	0	0	0	0	0	0.355339	ENSMUSG00000049692	Tmem239	66766	transmembrane 239	NA	GO:0003674//GO:0005575//GO:0008150//GO:0016020//GO:0016021	ND//IEA	MF//CC//BP
ENSMUSG00000050103	-5.04362	0.0194365		0	0	0	7.36948	7.82296	4.10681	0	0	0	0.034619	0.036808	0.01678	ENSMUSG00000050103	Agmo	319660	alkylglycerol monooxygenase	NA	GO:0005506//GO:0005783//GO:0006643//GO:0008610//GO:0016020//GO:0016021//GO:0016491//GO:0046485//GO:0050479//GO:0055114	ISO//IBA//IEA	MF//CC//BP
ENSMUSG00000050296	5.13105	0.0480489		5.29452	12.7766	0	0	0	0	0.005977	0.016563	0	0	0	0	ENSMUSG00000050296	Abca12	74591	ATP-binding cassette, sub-family A (ABC1), member 12	02010	GO:0005102//GO:0005319//GO:0005515//GO:0005737//GO:0005743//GO:0005829//GO:0005886//GO:0006869//GO:0010875//GO:0030216//GO:0031424//GO:0032940//GO:0033700//GO:0034191//GO:0035627//GO:0042626//GO:0043129//GO:0043231//GO:0045055//GO:0048286//GO:0055088//GO:0061436//GO:0072659//GO:0097209//GO:2000010	ISO//IBA//IPI//HDA//IDA//IGI//IMP	MF//CC//BP
ENSMUSG00000050345	4.63122	1.21658e-05		19.0603	71.7453	22.9841	2.76355	1.73844	0	0.162856	0.635601	0.201414	0.016783	0.007828	0	ENSMUSG00000050345	4930486L24Rik	214639	RIKEN cDNA 4930486L24 gene	NA	GO:0004197//GO:0005576//GO:0005615//GO:0005764//GO:0006508//GO:0008234//GO:0030054//GO:0051603	IBA//IEA//ISO	MF//CC//BP
ENSMUSG00000050370	2.39558	0.0271262		21.1781	17.6906	19.5365	0	6.95374	4.10681	0.194638	0.158212	0.171195	0	0.064301	0.038169	ENSMUSG00000050370	Ch25h	12642	cholesterol 25-hydroxylase	00120	GO:0000254//GO:0001567//GO:0004497//GO:0005506//GO:0005783//GO:0005789//GO:0006629//GO:0006694//GO:0008202//GO:0008203//GO:0008395//GO:0008610//GO:0016020//GO:0016021//GO:0016126//GO:0016491//GO:0035754//GO:0046872//GO:0055114	IBA//IMP//IEA//IDA	MF//CC//BP
ENSMUSG00000050821	-1.1619	0.045551	0.802355	11.6479	21.6219	26.4318	38.6898	37.3764	57.4953	0.149084	0.118004	0.215627	0.204842	0.325066	0.46654	ENSMUSG00000050821	Fam131a	78408	family with sequence similarity 131, member A	NA	GO:0003674//GO:0005575//GO:0008150	ND	MF//CC//BP
ENSMUSG00000052117	-2.30852	0.0311522		4.23562	7.8625	0	17.5025	27.815	15.4005	0.019297	0.035651	0	0.079435	0.125953	0.070132	ENSMUSG00000052117	D630039A03Rik	242484	RIKEN cDNA D630039A03 gene	NA	GO:0003674//GO:0005575//GO:0008150	ND	MF//CC//BP
ENSMUSG00000052565	1.21034	0.0234868	0.649731	50.8274	42.261	87.3397	20.2661	20.8612	36.9613	0.088261	0.07136	0.151262	0.035102	0.036035	0.06417	ENSMUSG00000052565	Hist1h1d	14957	histone cluster 1, H1d	NA	GO:0000122//GO:0000786//GO:0000790//GO:0003677//GO:0003690//GO:0005515//GO:0005634//GO:0005694//GO:0005719//GO:0006334//GO:0006355//GO:0006357//GO:0016584//GO:0030261//GO:0031490//GO:0031492//GO:0031936//GO:0045910//GO:0080182//GO:0098532	IGI//IEA//IBA//ISO//IDA//IPI//IMP	BP//CC//MF
ENSMUSG00000053119	-1.0796	0.0251093	0.656028	2482.07	1832.95	2719.02	6091.79	6520.87	2252.58	19.126	13.8187	18.6093	33.0677	37.6762	16.3969	ENSMUSG00000053119	Chmp3	66700	charged multivesicular body protein 3	04144	GO:0000815//GO:0005546//GO:0005737//GO:0005768//GO:0005769//GO:0005770//GO:0005771//GO:0005886//GO:0007034//GO:0007049//GO:0008333//GO:0010824//GO:0015031//GO:0016020//GO:0030496//GO:0031210//GO:0031410//GO:0032467//GO:0032509//GO:0039702//GO:0042802//GO:0042803//GO:0045324//GO:0050792//GO:0051036//GO:0051258//GO:0051291//GO:0051301//GO:0061763//GO:0061952//GO:1902187//GO:1902188//GO:1990381//GO:…	IBA//ISO//IEA	CC//MF//BP
ENSMUSG00000053128	1.4323	0.0341624	0.723744	3572.74	706.642	3426.94	814.327	866.61	1174.55	17.2734	3.42291	16.351	3.96606	4.18072	5.63349	ENSMUSG00000053128	Rnf26	213211	ring finger protein 26	NA	GO:0005789//GO:0007032//GO:0016567//GO:0032479//GO:0050687//GO:0061630//GO:0070979//GO:1905719	ISO	CC//BP//MF
ENSMUSG00000053519	3.31892	0.0238477		5.29452	19.6563	19.5365	0	4.34609	0	0.023519	0.108481	0.10226	0	0.019205	0	ENSMUSG00000053519	Kcnip1	70357	Kv channel-interacting protein 1	NA	GO:0005244//GO:0005267//GO:0005509//GO:0005737//GO:0005886//GO:0006811//GO:0006813//GO:0008076//GO:0015459//GO:0016020//GO:0030425//GO:0031234//GO:0034705//GO:0034765//GO:0042995//GO:0043025//GO:0044325//GO:0045760//GO:0046872//GO:0046982//GO:0047485//GO:0071805//GO:1901379	IEA//ISO//IDA	MF//CC//BP
ENSMUSG00000053552	-5.51676	0.0184184		0	0	0	7.36948	0	19.5073	0	0	0	0.029201	0	0.081831	ENSMUSG00000053552	Ebf4	228598	early B cell factor 4	NA	GO:0000977//GO:0001228//GO:0003677//GO:0003700//GO:0005634//GO:0006355//GO:0007275//GO:0008134//GO:0045944//GO:0046872//GO:0046983	IMP//IBA//IDA//IEA//IPI	MF//CC//BP
ENSMUSG00000053740	-5.3836	0.00932322		0	0	0	11.0542	11.2998	2.0534	0	0	0	0.289301	0.274325	0.053801	ENSMUSG00000053740	NA	NA	NA	NA	NA	NA	NA
ENSMUSG00000054514	1.30521	0.0430756		32.826	34.3984	33.327	16.5813	7.82296	16.4272	0.452982	0.580742	0.530207	0.315917	0.09185	0.207746	ENSMUSG00000054514	Atad3aos	70448	ATPase family, AAA domain containing 3A, opposite strand	NA	GO:0003674//GO:0005575//GO:0008150	ND	MF//CC//BP
ENSMUSG00000054580	-1.23676	0.0299116	0.696535	13.7658	16.7078	31.0286	44.2169	59.976	40.0414	0.023036	0.028372	0.085758	0.079739	0.209751	0.083648	ENSMUSG00000054580	Pla2r1	18779	phospholipase A2 receptor 1	04145	GO:0001816//GO:0004888//GO:0005576//GO:0005886//GO:0006897//GO:0006898//GO:0009986//GO:0016020//GO:0016021//GO:0030246//GO:0038023//GO:0043235//GO:0043274//GO:0043517//GO:0072593//GO:0090238//GO:0090399//GO:0090403	ISO//IBA//IEA//IDA//ISS//IPI	BP//MF//CC
ENSMUSG00000055360	-3.70893	0.00496874		4.23562	0	0	15.6601	18.2536	21.5607	0.055426	0	0	0.244685	0.264061	0.334599	ENSMUSG00000055360	Prl2c5	107849	prolactin family 2, subfamily c, member 5	NA	GO:0005148//GO:0005179//GO:0005576//GO:0005615//GO:0007565//GO:0008284//GO:0030879//GO:0031667//GO:0046427//GO:1903489	IBA//IEA//IDA	MF//CC//BP
ENSMUSG00000056155	5.47147	0.00748502		6.35343	10.8109	5.74603	0	0	0	0.112216	0.183651	0.087929	0	0	0	ENSMUSG00000056155	Nanos3	244551	nanos C2HC-type zinc finger 3	NA	GO:0000932//GO:0003723//GO:0005515//GO:0005634//GO:0005737//GO:0006417//GO:0007275//GO:0007281//GO:0007283//GO:0008270//GO:0010494//GO:0017148//GO:0030154//GO:0046872//GO:0048471//GO:0048477//GO:0051726//GO:1900153//GO:2001234	IDA//IPI//ISO//IEA//IEP//IMP//IGI	CC//MF//BP
ENSMUSG00000057101	-1.41246	0.0248025	0.656028	437.327	446.197	467.727	388.74	1207.34	2001.04	2.76474	2.75058	3.04494	2.6774	4.68179	7.15717	ENSMUSG00000057101	Zfp180	210135	zinc finger protein 180	NA	GO:0003674//GO:0005634//GO:0008150	ND//IBA	MF//CC//BP
ENSMUSG00000057818	-5.22149	0.0118444		0	0	0	8.29066	4.34609	9.24031	0	0	0	0.052455	0.086253	0.05853	ENSMUSG00000057818	1600029O15Rik	665268	ribosomal protein L17 pseudogene	NA	NA	NA	NA
ENSMUSG00000059213	3.55546	0.0107155		38.1206	8.84532	11.4921	0	0	5.13351	0.131243	0.02694	0.039627	0	0	0.014136	ENSMUSG00000059213	Ddn	13199	dendrin	NA	GO:0000978//GO:0000981//GO:0005634//GO:0005737//GO:0005783//GO:0005886//GO:0016020//GO:0030425//GO:0042995//GO:0045944	IBA//ISO//IDA//IEA	MF//CC//BP
ENSMUSG00000061728	-5.4194	0.00722602		0	0	0	8.29066	3.47687	13.3471	0	0	0	0.053824	0.025294	0.090086	ENSMUSG00000061728	NA	NA	NA	NA	NA	NA	NA
ENSMUSG00000061815	5.44781	0.0273285		4.23562	0	18.3873	0	0	0	0.023682	0	0.10254	0	0	0	ENSMUSG00000061815	Rufy4	435626	RUN and FYVE domain containing 4	NA	GO:0000045//GO:0005776//GO:0006914//GO:0016239//GO:0031410//GO:0032266//GO:0046872//GO:0071353	IBA//ISO//IEA//IDA	BP//CC//MF
ENSMUSG00000063060	5.5742	0.00535785		5.29452	7.8625	11.4921	0	0	0	0.016554	0.029627	0.043042	0	0	0	ENSMUSG00000063060	Sox7	20680	SRY (sex determining region Y)-box 7	NA	GO:0000122//GO:0000981//GO:0001706//GO:0003677//GO:0003700//GO:0005634//GO:0005737//GO:0006355//GO:0006357//GO:0008285//GO:0030154//GO:0043280//GO:0043565//GO:0044212//GO:0044798//GO:0045892//GO:0045893//GO:0060828	IBA//IDA//ISO//IEA	BP//MF//CC
ENSMUSG00000063286	-4.71647	0.0474723		0	0	0	1.84237	4.34609	9.24031	0	0	0	0.003259	0.006125	0.014544	ENSMUSG00000063286	Gm8995	668139	predicted gene 8995	NA	NA	NA	NA
ENSMUSG00000064032	-1.41689	0.0010664	0.120842	44.474	83.5391	52.8635	121.596	99.9601	262.836	0.172864	0.334874	0.21305	0.485098	0.395595	1.02154	ENSMUSG00000064032	NA	NA	NA	NA	NA	NA	NA
ENSMUSG00000064829	3.73144	0.00756156		20.1192	6.87969	10.3429	0.921185	0.869218	1.0267	3.34463	1.11797	1.61275	0.016839	0.022484	0.030471	ENSMUSG00000064829	NA	NA	NA	NA	NA	NA	NA
ENSMUSG00000066090	-5.06815	0.0457708		0	0	0	7.36948	0	12.3204	0	0	0	0.135623	0	0.223393	ENSMUSG00000066090	Insl5	23919	insulin-like 5	NA	GO:0001664//GO:0005179//GO:0005576//GO:0062023//GO:2000253	IBA//IEA//HDA//IDA//IGI	MF//CC//BP
ENSMUSG00000067818	-5.01258	0.0495637		0	0	0	11.0542	7.82296	0	0	0	0	0.126185	0.079065	0	ENSMUSG00000067818	Myl9	98932	myosin, light polypeptide 9, regulatory	04270//04510//04530//04670//04810	GO:0001725//GO:0005509//GO:0016459//GO:0016460//GO:0030018//GO:0032036//GO:0046872	IDA//IEA//IPI	CC//MF
ENSMUSG00000068284	-2.26958	0.0190809	0.610669	381.206	517.942	401.073	335.311	1103.91	4830.63	0.458164	0.880887	0.719367	0.811068	1.33827	5.19645	ENSMUSG00000068284	Usf3	207806	upstream transcription factor family member 3	NA	GO:0010719	ISO	BP
ENSMUSG00000068859	5.28531	0.0351711		6.35343	13.7594	0	0	0	0	0.113491	0.267287	0	0	0	0	ENSMUSG00000068859	Sp9	381373	trans-acting transcription factor 9	NA	GO:0000981//GO:0003676//GO:0003677//GO:0005634//GO:0006357//GO:0030326//GO:0046872	IBA//IEA//ISS//IMP	MF//CC//BP
ENSMUSG00000070331	4.9268	0.0333372		4.23562	6.87969	4.59683	0	0	0	0.02526	0.040126	0.008176	0	0	0	ENSMUSG00000070331	Qrich2	217341	glutamine rich 2	NA	GO:0003674//GO:0005575//GO:0008150	ND	MF//CC//BP
ENSMUSG00000070345	2.90375	0.0079266		51.8863	19.6563	9.19366	3.68474	6.95374	0	0.157609	0.060661	0.028553	0.011411	0.021449	0	ENSMUSG00000070345	Hsf5	327992	heat shock transcription factor family member 5	NA	GO:0000978//GO:0003677//GO:0003700//GO:0005634//GO:0006355//GO:0034605//GO:0043565//GO:0061408	IBA//IEA	MF//CC//BP
ENSMUSG00000070385	-4.82474	0.0391187		0	0	0	11.0542	3.47687	2.0534	0	0	0	0.086432	0.053024	0.008528	ENSMUSG00000070385	Ampd1	229665	adenosine monophosphate deaminase 1	00230//01100	GO:0003876//GO:0005829//GO:0006188//GO:0009117//GO:0009168//GO:0010033//GO:0016787//GO:0019239//GO:0032036//GO:0032264//GO:0046033//GO:0046872	IBA//IEA//ISO	MF//CC//BP
ENSMUSG00000070803	5.62859	0.0160168		0	11.7938	13.7905	0	0	0	0	0.121167	0.142582	0	0	0	ENSMUSG00000070803	Cited4	56222	Cbp/p300-interacting transactivator, with Glu/Asp-rich carboxy-terminal domain, 4	NA	GO:0003713//GO:0005634//GO:0005737//GO:0006355//GO:0006357//GO:0043627//GO:0045893	IBA//IDA//IPI//IEA	MF//CC//BP
ENSMUSG00000071179	5.93389	0.00129847		8.47123	12.7766	10.3429	0	0	0	0.068926	0.09881	0.075046	0	0	0	ENSMUSG00000071179	Serpina16	194604	serine (or cysteine) peptidase inhibitor, clade A (alpha-1 antiproteinase, antitrypsin), member 16	NA	GO:0004867//GO:0005615//GO:0010951	IBA	MF//CC//BP
ENSMUSG00000071262	5.69848	0.0038329		4.23562	8.84532	13.7905	0	0	0	0.019852	0.036675	0.061172	0	0	0	ENSMUSG00000071262	Zfp957	105590	zinc finger protein 957	NA	GO:0003700//GO:0005634//GO:0044212//GO:0045944	IBA	MF//CC//BP
ENSMUSG00000073233	5.38844	0.0100541		7.41233	3.93125	10.3429	0	0	0	0.081267	0.049879	0.131915	0	0	0	ENSMUSG00000073233	NA	NA	NA	NA	NA	NA	NA
ENSMUSG00000073607	-1.55932	0.0332803		10.589	4.91406	24.1333	24.872	53.0223	37.988	0.315275	0.219465	0.206946	0.118638	0.294224	1.10703	ENSMUSG00000073607	Gm10548	633395	ribosomal protein L29 pseudogene	NA	NA	NA	NA
ENSMUSG00000074219	1.29647	0.000494953	0.071099	150.364	123.834	131.01	78.3007	50.4146	35.9346	0.689687	0.565017	0.602583	0.359896	0.249615	0.162311	ENSMUSG00000074219	NA	NA	NA	NA	NA	NA	NA
ENSMUSG00000074228	-3.08525	0.0398651		3.17671	2.94844	0	1.84237	2.60765	48.255	0.028109	0.032765	0	0.018897	0.029237	0.562841	ENSMUSG00000074228	NA	NA	NA	NA	NA	NA	NA
ENSMUSG00000074824	1.27649	0.0450931	0.800341	129.186	49.1406	27.581	25.7932	42.5917	16.4272	0.555704	0.207476	0.114617	0.108526	0.170172	0.055042	ENSMUSG00000074824	Rslcan18	432770	regulator of sex-limitation candidate 18	NA	GO:0005575	ND	CC
ENSMUSG00000075031	-2.98492	0.030356		0	1.96563	2.29841	11.0542	11.2998	11.2937	0	0.024826	0.057648	0.275831	0.263344	0.265746	ENSMUSG00000075031	Hist1h2bb	319178	histone cluster 1, H2bb	05322	GO:0000786//GO:0003677//GO:0005634//GO:0005654//GO:0005694//GO:0005829//GO:0006334//GO:0046982	IEA//IBA//ISO	CC//MF//BP
ENSMUSG00000075270	-4.96139	0.0257948		0	0	0	3.68474	10.4306	4.10681	0	0	0	0.011326	0.048804	0.023966	ENSMUSG00000075270	Pde11a	241489	phosphodiesterase 11A	00230	GO:0003824//GO:0004112//GO:0004114//GO:0004118//GO:0005737//GO:0007165//GO:0008081//GO:0008152//GO:0010754//GO:0016787//GO:0030553//GO:0043204//GO:0043951//GO:0046872//GO:0047555	IEA//ISO//IBA	MF//CC//BP
ENSMUSG00000075279	-1.49751	0.013486	0.515699	30.7082	6.87969	25.2826	69.0889	63.4529	44.1482	0.674014	0.151483	0.562742	1.51921	1.38417	0.979859	ENSMUSG00000075279	NA	NA	NA	NA	NA	NA	NA
ENSMUSG00000075408	5.40793	0.0292448		18.0014	3.93125	0	0	0	0	0.112196	0.02591	0	0	0	0	ENSMUSG00000075408	Smim41	77717	small integral membrane protein 41	NA	GO:0003674//GO:0005575//GO:0008150	ND	MF//CC//BP
ENSMUSG00000075703	-1.35824	8.05677e-27	6.16262e-23	1209.27	1083.06	1197.47	2649.33	2648.51	3649.92	3.93654	4.16547	4.53863	6.16418	6.00794	8.23036	ENSMUSG00000075703	Selenoi	28042	selenoprotein I	00564//00565//01100	GO:0004307//GO:0005789//GO:0005794//GO:0006629//GO:0006646//GO:0008654//GO:0016020//GO:0016021//GO:0016740//GO:0016780//GO:0046872	IBA//ISO//IEA	MF//CC//BP
ENSMUSG00000076434	1.85063	0.0184534		28.5904	31.45	37.9238	4.60592	4.34609	18.4806	0.328869	0.394378	0.464297	0.029305	0.027544	0.215653	ENSMUSG00000076434	Wfdc3	71856	WAP four-disulfide core domain 3	NA	GO:0003674//GO:0004867//GO:0005575//GO:0005576//GO:0008150//GO:0010466//GO:0030414	ND//IEA	MF//CC//BP
ENSMUSG00000079502	-5.59914	0.00355999		0	0	0	11.0542	12.169	5.13351	0	0	0	0.088679	0.141954	0.028756	ENSMUSG00000079502	Cfap77	329375	cilia and flagella associated protein 77	NA	GO:0003674//GO:0005575//GO:0008150	ND	MF//CC//BP
ENSMUSG00000080054	5.84116	0.0029297		20.1192	4.91406	4.59683	0	0	0	0.500058	0.115816	0.116021	0	0	0	ENSMUSG00000080054	NA	NA	NA	NA	NA	NA	NA
ENSMUSG00000081562	-4.0603	0.0452321		0	0.982813	0	7.36948	3.47687	8.21361	0	0.019175	0	0.367633	0.154511	0.440398	ENSMUSG00000081562	NA	NA	NA	NA	NA	NA	NA
ENSMUSG00000081564	-1.68594	0.0110588		7.41233	13.7594	10.3429	37.7686	33.0303	30.801	0.246376	0.457008	0.32527	1.30377	1.15046	1.07342	ENSMUSG00000081564	NA	NA	NA	NA	NA	NA	NA
ENSMUSG00000082390	1.9208	0.0178326		33.8849	15.725	29.8794	4.60592	5.21531	11.2937	0.355796	0.164676	0.30982	0.039244	0.050777	0.119543	ENSMUSG00000082390	NA	NA	NA	NA	NA	NA	NA
ENSMUSG00000082396	2.94924	0.0109009		20.1192	17.6906	13.7905	3.68474	0	3.0801	0.378101	0.285308	0.18002	0.068415	0	0.057254	ENSMUSG00000082396	NA	NA	NA	NA	NA	NA	NA
ENSMUSG00000082855	-3.01616	0.037001		0	0.982813	3.44762	4.60592	18.2536	12.3204	0	0.013475	0.069784	0.08902	0.390591	0.251786	ENSMUSG00000082855	NA	NA	NA	NA	NA	NA	NA
ENSMUSG00000083603	-5.38188	0.00675514		0	0	0	7.36948	7.82296	9.24031	0	0	0	0.194923	0.18351	0.219315	ENSMUSG00000083603	NA	NA	NA	NA	NA	NA	NA
ENSMUSG00000083672	5.20924	0.0432962		4.23562	0	14.9397	0	0	0	0.027808	0	0.120264	0	0	0	ENSMUSG00000083672	NA	NA	NA	NA	NA	NA	NA
ENSMUSG00000083988	-6.31627	0.000193137		0	0	0	20.2661	6.95374	19.5073	0	0	0	0.527171	0.179761	0.494256	ENSMUSG00000083988	NA	NA	NA	NA	NA	NA	NA
ENSMUSG00000084083	-3.73922	0.0285807		0	0	2.29841	8.29066	7.82296	13.3471	0	0	0.056471	0.213238	0.200418	0.356903	ENSMUSG00000084083	NA	NA	NA	NA	NA	NA	NA
ENSMUSG00000084250	-5.21827	0.0119866		0	0	0	4.60592	6.95374	10.267	0	0	0	0.090372	0.169878	0.252098	ENSMUSG00000084250	NA	NA	NA	NA	NA	NA	NA
ENSMUSG00000084382	-3.84124	0.0244006		2.11781	0	0	7.36948	14.7767	8.21361	0.050417	0	0	0.184566	0.394391	0.205943	ENSMUSG00000084382	NA	NA	NA	NA	NA	NA	NA
ENSMUSG00000084419	3.73404	0.0446994		11.6479	8.84532	3.44762	0	1.73844	0	0.450986	0.325458	0.125745	0	0.056101	0	ENSMUSG00000084419	NA	NA	NA	NA	NA	NA	NA
ENSMUSG00000085162	5.16508	0.0199408		5.29452	2.94844	10.3429	0	0	0	0.072848	0.01089	0.037229	0	0	0	ENSMUSG00000085162	Gm12295	327946	predicted gene 12295	NA	NA	NA	NA
ENSMUSG00000085204	-3.50009	0.0291428		0	2.94844	0	11.0542	18.2536	5.13351	0	0.107732	0	0.408092	0.490606	0.175077	ENSMUSG00000085204	NA	NA	NA	NA	NA	NA	NA
ENSMUSG00000085303	-3.72081	0.0321651		0	0	2.29841	4.60592	12.169	12.3204	0	0	0.015384	0.028158	0.086561	0.088801	ENSMUSG00000085303	NA	NA	NA	NA	NA	NA	NA
ENSMUSG00000085467	-5.09071	0.0176019		0	0	0	8.29066	3.47687	8.21361	0	0	0	0.170667	0.06054	0.17722	ENSMUSG00000085467	NA	NA	NA	NA	NA	NA	NA
ENSMUSG00000085478	5.14842	0.0450507		8.47123	9.82813	0	0	0	0	0.156259	0.177433	0	0	0	0	ENSMUSG00000085478	NA	NA	NA	NA	NA	NA	NA
ENSMUSG00000085684	-3.77496	0.00715484		4.23562	0	0	31.3203	5.21531	21.5607	0.066047	0	0	1.63163	0.274653	0.834924	ENSMUSG00000085684	NA	NA	NA	NA	NA	NA	NA
ENSMUSG00000085755	-1.29673	0.0213794	0.625783	25.4137	22.6047	18.3873	71.8524	63.4529	27.7209	0.272667	0.243642	0.201269	0.791571	0.695496	0.295377	ENSMUSG00000085755	NA	NA	NA	NA	NA	NA	NA
ENSMUSG00000085837	-1.68182	0.025059		8.47123	6.87969	13.7905	16.5813	30.4226	46.2016	0.213744	0.083576	0.104304	0.186325	0.297569	0.45671	ENSMUSG00000085837	Kcnmb4os2	100504412	potassium large conductance calcium-activated channel, subfamily M, beta member 4, opposite strand 2	NA	NA	NA	NA
ENSMUSG00000085887	3.11153	0.0376619		8.47123	26.5359	8.04445	0	0	5.13351	0.035802	0.122083	0.034856	0	0	0.020765	ENSMUSG00000085887	Arhgap27os3	653030	Rho GTPase activating protein 27, opposite strand 3	NA	NA	NA	NA
ENSMUSG00000086006	-5.40703	0.00652		0	0	0	7.36948	11.2998	6.16021	0	0	0	0.054168	0.082835	0.044107	ENSMUSG00000086006	Gm13293	100503147	predicted gene 13293	NA	NA	NA	NA
ENSMUSG00000086012	5.32398	0.013698		9.53014	8.84532	2.29841	0	0	0	0.031413	0.029017	0.008081	0	0	0	ENSMUSG00000086012	NA	NA	NA	NA	NA	NA	NA
ENSMUSG00000086289	-2.67525	0.0421546		10.589	0	0	9.21185	22.5997	35.9346	0.058434	0	0	0.052464	0.133046	0.211873	ENSMUSG00000086289	NA	NA	NA	NA	NA	NA	NA
ENSMUSG00000086591	1.54085	0.0229329		24.3548	29.4844	50.5651	14.739	7.82296	13.3471	0.363243	0.43692	0.754172	0.218426	0.103825	0.184892	ENSMUSG00000086591	NA	NA	NA	NA	NA	NA	NA
ENSMUSG00000086671	5.28216	0.012957		8.47123	5.89688	5.74603	0	0	0	0.271162	0.188155	0.190576	0	0	0	ENSMUSG00000086671	NA	NA	NA	NA	NA	NA	NA
ENSMUSG00000086859	1.28233	0.000590023	0.079615	1340.57	1170.53	1290.56	794.061	432.87	335.731	21.3368	19.0746	21.2983	11.7887	4.82137	3.94223	ENSMUSG00000086859	Snhg20	76972	small nucleolar RNA host gene 20	NA	NA	NA	NA
ENSMUSG00000087159	2.64286	0.0293124		23.2959	10.8109	11.4921	4.60592	2.60765	0	0.531839	0.234675	0.27418	0.101381	0.052519	0	ENSMUSG00000087159	NA	NA	NA	NA	NA	NA	NA
ENSMUSG00000087373	-1.928	0.0181199		3.17671	8.84532	10.3429	39.6109	15.6459	29.7743	0.031869	0.169014	0.207575	0.606172	0.236299	0.489714	ENSMUSG00000087373	NA	NA	NA	NA	NA	NA	NA
ENSMUSG00000087651	-5.13195	0.0398202		0	0	0	0	11.2998	9.24031	0	0	0	0	0.249093	0.085075	ENSMUSG00000087651	1500009L16Rik	69784	RIKEN cDNA 1500009L16 gene	NA	GO:0003674//GO:0005575//GO:0008150	ND	MF//CC//BP
ENSMUSG00000087660	-2.37176	0.00397815		4.23562	7.8625	3.44762	35.005	23.4689	22.5874	0.024692	0.050068	0.020511	0.226467	0.15083	0.145658	ENSMUSG00000087660	NA	NA	NA	NA	NA	NA	NA
ENSMUSG00000088929	4.26732	0.00342653		22.237	0.982813	31.0286	0.921185	0.869218	1.0267	3.99065	0.156978	5.46397	0.128294	0.14708	0.149451	ENSMUSG00000088929	NA	NA	NA	NA	NA	NA	NA
ENSMUSG00000089675	5.83657	0.00926422		13.7658	15.725	0	0	0	0	0.079259	0.087409	0	0	0	0	ENSMUSG00000089675	NA	NA	NA	NA	NA	NA	NA
ENSMUSG00000089796	-2.04632	0.0398321		13.7658	4.91406	0	25.7932	26.0765	25.6675	0.101446	0.035838	0	0.205404	0.200479	0.198876	ENSMUSG00000089796	NA	NA	NA	NA	NA	NA	NA
ENSMUSG00000089854	2.34235	4.03876e-07	0.00026863	90.0069	123.834	114.921	14.739	15.6459	34.9078	0.435464	0.721406	0.536898	0.100945	0.054709	0.121945	ENSMUSG00000089854	NA	NA	NA	NA	NA	NA	NA
ENSMUSG00000089874	5.21489	0.0165088		9.53014	3.93125	5.74603	0	0	0	0.246032	0.093547	0.146828	0	0	0	ENSMUSG00000089874	9230117E06Rik	78082	RIKEN cDNA 9230117E06 gene	NA	GO:0003674//GO:0005575//GO:0008150	ND	MF//CC//BP
ENSMUSG00000089932	2.03232	0.0400461		11.6479	16.7078	17.2381	3.68474	4.34609	3.0801	0.485437	0.697836	0.713659	0.15288	0.173912	0.101175	ENSMUSG00000089932	NA	NA	NA	NA	NA	NA	NA
ENSMUSG00000089943	5.83657	0.00926422		13.7658	15.725	0	0	0	0	0.080467	0.088146	0	0	0	0	ENSMUSG00000089943	Ugt1a5	394433	UDP glucuronosyltransferase 1 family, polypeptide A5	00040//00053//00140//00500//00514//00830//00860//00980//00982//00983//01100	GO:0005783//GO:0008194//GO:0015020//GO:0019899//GO:0042803//GO:0043231//GO:0046982//GO:0052695//GO:0052696//GO:0052697	ISO//IBA	CC//MF//BP
ENSMUSG00000090165	5.22482	0.00917263		16.9425	20.6391	0	0	0.869218	0	0.125775	0.158886	0	0	1.8e-05	0	ENSMUSG00000090165	Ugt1a10	394430	UDP glycosyltransferase 1 family, polypeptide A10	00040//00053//00140//00500//00514//00830//00860//00980//00982//00983//01100	GO:0004857//GO:0005080//GO:0005496//GO:0005504//GO:0005783//GO:0008144//GO:0008194//GO:0015020//GO:0016020//GO:0019899//GO:0042803//GO:0043231//GO:0046982//GO:0052696//GO:0052697	ISO//IBA	MF//CC//BP
ENSMUSG00000090175	5.83657	0.00926422		13.7658	15.725	0	0	0	0	0.080796	0.089098	0	0	0	0	ENSMUSG00000090175	Ugt1a9	394434	UDP glucuronosyltransferase 1 family, polypeptide A9	00040//00053//00140//00500//00514//00830//00860//00980//00982//00983//01100	GO:0004857//GO:0005080//GO:0005496//GO:0005504//GO:0005783//GO:0008144//GO:0008194//GO:0015020//GO:0016020//GO:0016021//GO:0016740//GO:0016757//GO:0016758//GO:0019899//GO:0042803//GO:0043231//GO:0046982//GO:0052696//GO:0052697	ISO//IBA//IEA	MF//CC//BP
ENSMUSG00000090243	5.0673	0.0245552		4.23562	3.93125	9.19366	0	0	0	0.042699	0.039442	0.085709	0	0	0	ENSMUSG00000090243	NA	NA	NA	NA	NA	NA	NA
ENSMUSG00000090500	-5.69469	0.0025353		0	0	0	6.44829	15.6459	8.21361	0	0	0	0.127128	0.328976	0.158904	ENSMUSG00000090500	NA	NA	NA	NA	NA	NA	NA
ENSMUSG00000091736	2.52921	0.0209342	0.624244	330.378	19.6563	464.28	50.6652	62.5837	27.7209	1.48301	0.086357	2.08965	0.226773	0.279777	0.121216	ENSMUSG00000091736	Yy2	100073351	Yy2 transcription factor	NA	GO:0000790//GO:0000978//GO:0000980//GO:0000987//GO:0003677//GO:0005634//GO:0005667//GO:0006357//GO:0031519//GO:0043565//GO:0045944	IBA//ISO	CC//MF//BP
ENSMUSG00000091818	5.61959	0.0432782		25.4137	0	0	0	0	0	0.50301	0	0	0	0	0	ENSMUSG00000091818	NA	NA	NA	NA	NA	NA	NA
ENSMUSG00000091997	-1.61773	0.0152406		13.7658	7.8625	13.7905	48.8228	34.7687	24.6408	0.139391	0.078657	0.135182	0.484898	0.346717	0.249581	ENSMUSG00000091997	NA	NA	NA	NA	NA	NA	NA
ENSMUSG00000092544	6.0588	0.0188705		0	34.3984	0	0	0	0	0	0.560777	0	0	0	0	ENSMUSG00000092544	NA	NA	NA	NA	NA	NA	NA
ENSMUSG00000092624	2.05258	0.041633		16.9425	26.5359	6.89524	4.60592	3.47687	4.10681	0.311085	0.360725	0.085748	0.105881	0.094476	0.058241	ENSMUSG00000092624	NA	NA	NA	NA	NA	NA	NA
ENSMUSG00000092956	3.39599	0.0456159		26.4726	1.96563	1.14921	0.921185	0.869218	1.0267	3.78735	0.188763	0.073705	0.040986	0.055246	0.133421	ENSMUSG00000092956	NA	NA	NA	NA	NA	NA	NA
ENSMUSG00000093910	-4.18389	0.0108993		2.11781	0	0	21.1872	12.169	5.13351	0.013493	0	0	0.083901	0.049817	0.016898	ENSMUSG00000093910	Zfp853	330230	zinc finger protein 853	NA	GO:0000122//GO:0003700//GO:0005654//GO:0044212//GO:0045944	IBA	BP//MF//CC
ENSMUSG00000094263	3.85217	0.0150491		5.29452	0.982813	34.4762	0.921185	0.869218	1.0267	0.875969	0.106559	6.05651	0.113978	0.121073	0.136357	ENSMUSG00000094263	NA	NA	NA	NA	NA	NA	NA
ENSMUSG00000094282	-5.09569	0.0448354		0	0	0	15.6601	4.34609	0	0	0	0	0.20928	0.055853	0	ENSMUSG00000094282	Cfap73	546886	cilia and flagella associated protein 73	NA	GO:0003674//GO:0005575//GO:0005737//GO:0005856//GO:0005929//GO:0008150//GO:0042995	ND//IEA	MF//CC//BP
ENSMUSG00000094334	-5.37912	0.012001		0	0	0	0.921185	12.169	11.2937	0	0	0	0.014448	0.383903	0.334202	ENSMUSG00000094334	NA	NA	NA	NA	NA	NA	NA
ENSMUSG00000094411	-6.36636	4.09969e-11	6.96857e-08	1.0589	0.982813	1.14921	97.6456	100.829	63.6555	0.087499	0.054134	0.077092	12.6259	13.0186	8.17707	ENSMUSG00000094411	Snord16a	100217453	small nucleolar RNA, C/D box 16A	NA	GO:0003674//GO:0005575//GO:0008150	ND	MF//CC//BP
ENSMUSG00000094447	2.40339	0.0303994		49.7685	3.93125	10.3429	5.52711	3.47687	3.0801	1.76293	0.068211	0.230505	0.121262	0.069644	0.048153	ENSMUSG00000094447	9430069I07Rik	77358	RIKEN cDNA 9430069I07 gene	NA	GO:0003674//GO:0005575//GO:0008150	ND	MF//CC//BP
ENSMUSG00000095186	5.88693	0.0105052		4.23562	0	26.4318	0	0	0	0.074893	0	0.489859	0	0	0	ENSMUSG00000095186	NA	NA	NA	NA	NA	NA	NA
ENSMUSG00000095377	2.87118	0.0253265		27.5315	13.7594	26.4318	9.21185	0	0	0.321369	0.165777	0.109064	0.086632	0	0	ENSMUSG00000095377	Olfr91	258470	olfactory receptor 91	04740	GO:0004984//GO:0007186//GO:0007608//GO:0016021	IBA//ISA	MF//BP//CC
ENSMUSG00000095524	2.36426	0.0269618		26.4726	11.7938	9.19366	2.76355	4.34609	2.0534	0.684266	0.293485	0.240478	0.069547	0.101455	0.028011	ENSMUSG00000095524	NA	NA	NA	NA	NA	NA	NA
ENSMUSG00000096160	4.40004	0.0245999		8.47123	5.89688	6.89524	0	0.869218	0	0.128727	0.090082	0.106003	0	0.004601	0	ENSMUSG00000096160	NA	NA	NA	NA	NA	NA	NA
ENSMUSG00000096932	6.02906	0.00118165		4.23562	15.725	13.7905	0	0	0	0.032546	0.115104	0.099893	0	0	0	ENSMUSG00000096932	5033403F01Rik	75958	RIKEN cDNA 5033403F01 gene	NA	GO:0003674//GO:0005575//GO:0008150	ND	MF//CC//BP
ENSMUSG00000096953	-5.95018	0.000896716		0	0	0	18.4237	9.5614	8.21361	0	0	0	0.372299	0.211994	0.190777	ENSMUSG00000096953	NA	NA	NA	NA	NA	NA	NA
ENSMUSG00000096988	-1.36729	0.0198072	0.616526	22.237	30.4672	18.3873	29.4779	53.0223	101.643	0.161868	0.223829	0.138858	0.221679	0.394544	0.758725	ENSMUSG00000096988	NA	NA	NA	NA	NA	NA	NA
ENSMUSG00000097023	-1.47691	0.0372834		10.589	15.725	8.04445	45.1381	19.1228	31.8277	0.191396	0.160264	0.152817	0.16964	0.365777	0.119045	ENSMUSG00000097023	Mir9-3hg	101694	Mir9-3 host gene	NA	GO:0003674//GO:0005575//GO:0008150	ND	MF//CC//BP
ENSMUSG00000097121	-1.03222	0.0297459	0.696535	68.8288	79.6078	33.327	149.232	57.3684	166.326	0.720633	0.586109	0.454291	1.02997	0.58288	1.09185	ENSMUSG00000097121	D130020L05Rik	319760	RIKEN cDNA D130020L05 gene	NA	NA	NA	NA
ENSMUSG00000097163	-2.90535	0.0474051		5.29452	0	0	10.133	18.2536	11.2937	0.028054	0	0	0.060506	0.113082	0.067255	ENSMUSG00000097163	NA	NA	NA	NA	NA	NA	NA
ENSMUSG00000097411	-3.31068	0.000159019	0.0300331	12.7069	5.89688	8.04445	5.52711	188.62	69.8157	0.106387	0.039637	0.061808	0.04469	1.6181	0.591272	ENSMUSG00000097411	NA	NA	NA	NA	NA	NA	NA
ENSMUSG00000097650	5.59216	0.0178232		0	15.725	9.19366	0	0	0	0	0.121257	0.06668	0	0	0	ENSMUSG00000097650	4921507G05Rik	66709	RIKEN cDNA 4921507G05 gene	NA	GO:0003674//GO:0005575//GO:0008150	ND	MF//CC//BP
ENSMUSG00000097717	5.24557	0.0376835		12.7069	6.87969	0	0	0	0	0.33756	0.184172	0	0	0	0	ENSMUSG00000097717	1700066J03Rik	67339	RIKEN cDNA 1700066J03 gene	NA	NA	NA	NA
ENSMUSG00000097845	-1.39558	0.0132836	0.515699	32.826	48.1578	14.9397	38.6898	112.998	101.643	0.263759	0.432171	0.109609	0.304472	1.64638	1.42825	ENSMUSG00000097845	A230020J21Rik	100125339	RIKEN cDNA A230020J21 gene	NA	NA	NA	NA
ENSMUSG00000097919	4.10914	0.0495134	0.830544	153.541	96.3157	116.07	21.1872	0	0	2.60526	1.62655	1.9768	0.354434	0	0	ENSMUSG00000097919	Gm27021	105734727	predicted gene, 27021	NA	NA	NA	NA
ENSMUSG00000097997	2.51616	0.0319311		14.8247	15.725	20.6857	1.84237	6.95374	0	0.282111	0.297309	0.399547	0.029653	0.135954	0	ENSMUSG00000097997	NA	NA	NA	NA	NA	NA	NA
ENSMUSG00000098387	8.66587	7.15706e-13	1.36861e-09	567.573	0.982813	572.305	0.921185	0.869218	1.0267	10.5566	0.007	10.6618	0.00038	0.000254	0.003459	ENSMUSG00000098387	Pet117	100048644	PET117 homolog	NA	GO:0005739//GO:0033617	IBA//ISO	CC//BP
ENSMUSG00000098530	5.31699	0.0238973		0	0	40.2222	0	0	1.0267	0	0	1.14998	0	0	0.02657	ENSMUSG00000098530	NA	NA	NA	NA	NA	NA	NA
ENSMUSG00000098713	-1.72207	0.0139907		5.29452	8.84532	17.2381	35.005	33.0303	34.9078	0.066855	0.118836	0.261592	0.521583	0.486548	0.52525	ENSMUSG00000098713	NA	NA	NA	NA	NA	NA	NA
ENSMUSG00000098781	2.99249	0.0471583		6.35343	6.87969	16.0889	2.76355	0.869218	0	0.13672	0.140569	0.408912	0.043701	0.009633	0	ENSMUSG00000098781	NA	NA	NA	NA	NA	NA	NA
ENSMUSG00000099041	-2.08671	0.0341013	0.723744	13.7658	88.4532	39.073	56.1923	161.675	382.96	0.038669	0.267296	0.118713	0.170493	0.487196	1.16178	ENSMUSG00000099041	NA	NA	NA	NA	NA	NA	NA
ENSMUSG00000099329	5.98881	0.0219055		32.826	0	0	0	0	0	0.46832	0	0	0	0	0	ENSMUSG00000099329	NA	NA	NA	NA	NA	NA	NA
ENSMUSG00000099519	-3.68481	0.0128623		1.0589	0.982813	1.14921	6.44829	31.2918	3.0801	7.5e-05	7e-05	4.3e-05	0.013735	0.075358	0.006206	ENSMUSG00000099519	NA	NA	NA	NA	NA	NA	NA
ENSMUSG00000099706	4.9474	0.0311514		5.29452	4.91406	5.74603	0	0	0	0.016635	0.015366	0.018082	0	0	0	ENSMUSG00000099706	Gm29536	102636764	predicted gene 29536	NA	NA	NA	NA
ENSMUSG00000099908	3.50314	0.00139315		122.833	8.84532	4.59683	3.68474	5.21531	3.0801	0.528204	0.034844	0.017165	0.013794	0.018756	0.012766	ENSMUSG00000099908	NA	NA	NA	NA	NA	NA	NA
ENSMUSG00000100151	5.19628	0.0452577		3.17671	15.725	0	0	0	0	0.022964	0.120901	0	0	0	0	ENSMUSG00000100151	NA	NA	NA	NA	NA	NA	NA
ENSMUSG00000100486	-5.02245	0.0209529		0	0	0	7.36948	3.47687	8.21361	0	0	0	0.07332	0.035162	0.083627	ENSMUSG00000100486	Gm4131	100042960	predicted gene 4131	NA	GO:0003674//GO:0005575//GO:0008150	ND	MF//CC//BP
ENSMUSG00000100621	-2.26516	0.0174243		3.17671	7.8625	2.29841	12.8966	19.1228	32.8544	0.037888	0.13779	0.030436	0.226788	0.32758	0.564604	ENSMUSG00000100621	NA	NA	NA	NA	NA	NA	NA
ENSMUSG00000100763	5.92096	0.00152747		7.41233	7.8625	16.0889	0	0	0	0.161283	0.170668	0.373923	0	0	0	ENSMUSG00000100763	NA	NA	NA	NA	NA	NA	NA
ENSMUSG00000101007	-5.05084	0.021604		0	0	0	11.9754	4.34609	3.0801	0	0	0	0.209936	0.065771	0.052576	ENSMUSG00000101007	NA	NA	NA	NA	NA	NA	NA
ENSMUSG00000101009	3.14195	0.0294515		19.0603	8.84532	16.0889	0	0	5.13351	0.275736	0.044801	0.318366	0	0	0.037493	ENSMUSG00000101009	1700108F19Rik	73272	RIKEN cDNA 1700108F19 gene	NA	NA	NA	NA
ENSMUSG00000101587	-3.05179	0.0460843		4.23562	0	0	9.21185	9.5614	16.4272	0.062271	0	0	0.135249	0.134575	0.241463	ENSMUSG00000101587	NA	NA	NA	NA	NA	NA	NA
ENSMUSG00000101693	5.16462	0.0221711		2.11781	11.7938	4.59683	0	0	0	0.007307	0.058978	0.023134	0	0	0	ENSMUSG00000101693	Gm19461	100502933	predicted gene, 19461	NA	NA	NA	NA
ENSMUSG00000102206	-5.28537	0.0323968		0	0	0	19.3449	3.47687	0	0	0	0	0.057272	0.011043	0	ENSMUSG00000102206	Pcdha11	12942	protocadherin alpha 11	NA	GO:0005887//GO:0007155//GO:0016020	IBA//IDA	CC//BP
ENSMUSG00000102621	-5.43187	0.0212271		0	0	0	11.9754	0	13.3471	0	0	0	0.07761	0	0.086599	ENSMUSG00000102621	NA	NA	NA	NA	NA	NA	NA
ENSMUSG00000102805	1.1106	0.00192279	0.186972	94.2425	192.631	143.651	58.0346	68.6682	72.8958	0.566269	1.15066	1.10183	0.635977	0.80975	0.706741	ENSMUSG00000102805	Arfip1	99889	ADP-ribosylation factor interacting protein 1	NA	GO:0000139//GO:0005543//GO:0005737//GO:0005829//GO:0006886//GO:0032588//GO:0042802//GO:0050708//GO:0070273	ISO//IBA//IPI	CC//MF//BP
ENSMUSG00000102874	5.21351	0.0400157		0	8.84532	10.3429	0	0	0	0	0.03759	0.044234	0	0	0	ENSMUSG00000102874	NA	NA	NA	NA	NA	NA	NA
ENSMUSG00000103122	5.39811	0.0116267		9.53014	1.96563	10.3429	0	0	0	0.04712	0.010591	0.051218	0	0	0	ENSMUSG00000103122	NA	NA	NA	NA	NA	NA	NA
ENSMUSG00000103244	-5.03812	0.0481904		0	0	0	11.0542	0	8.21361	0	0	0	0.217973	0	0.162146	ENSMUSG00000103244	NA	NA	NA	NA	NA	NA	NA
ENSMUSG00000103291	-5.31901	0.0115279		0	0	0	7.36948	13.9075	2.0534	0	0	0	0.019162	0.03602	0.004847	ENSMUSG00000103291	NA	NA	NA	NA	NA	NA	NA
ENSMUSG00000103445	-1.31495	0.046209		18.0014	14.7422	14.9397	61.7194	38.2456	18.4806	0.067276	0.057432	0.054846	0.244606	0.149192	0.07174	ENSMUSG00000103445	NA	NA	NA	NA	NA	NA	NA
ENSMUSG00000103591	-1.02495	0.0472303	0.810965	21.1781	19.6563	28.7302	47.9016	52.1531	41.0681	0.09105	0.084273	0.122174	0.206025	0.222443	0.175231	ENSMUSG00000103591	NA	NA	NA	NA	NA	NA	NA
ENSMUSG00000103748	-5.60745	0.00325295		0	0	0	8.29066	6.95374	13.3471	0	0	0	0.063684	0.056915	0.101354	ENSMUSG00000103748	NA	NA	NA	NA	NA	NA	NA
ENSMUSG00000103940	2.58029	0.0234057		13.7658	41.2781	12.6413	8.29066	0	3.0801	0.102269	0.324236	0.099307	0.063083	0	0.017074	ENSMUSG00000103940	NA	NA	NA	NA	NA	NA	NA
ENSMUSG00000103957	-3.25346	0.0298793		0	3.93125	0	17.5025	13.9075	7.18691	0	0.152854	0	0.639348	0.422014	0.249734	ENSMUSG00000103957	NA	NA	NA	NA	NA	NA	NA
ENSMUSG00000104078	-5.34901	0.0258764		0	0	0	0	15.6459	8.21361	0	0	0	0	0.079223	0.04168	ENSMUSG00000104078	NA	NA	NA	NA	NA	NA	NA
ENSMUSG00000104120	3.43178	0.029424		27.5315	7.8625	4.59683	3.68474	0	0	0.137377	0.039989	0.019921	0.018805	0	0	ENSMUSG00000104120	NA	NA	NA	NA	NA	NA	NA
ENSMUSG00000104454	-4.78275	0.0469466		0	0	0	10.133	0.869218	5.13351	0	0	0	0.080614	0.003567	0.034333	ENSMUSG00000104454	NA	NA	NA	NA	NA	NA	NA
ENSMUSG00000105374	-4.08789	0.0173292		2.11781	0	0	3.68474	7.82296	24.6408	0.012267	0	0	0.030162	0.056698	0.200028	ENSMUSG00000105374	NA	NA	NA	NA	NA	NA	NA
ENSMUSG00000105419	-1.31419	0.0386478		10.589	20.6391	17.2381	23.0296	44.3301	53.3885	0.0666	0.13258	0.107322	0.150437	0.284476	0.346643	ENSMUSG00000105419	NA	NA	NA	NA	NA	NA	NA
ENSMUSG00000105469	-5.59153	0.00395966		0	0	0	11.0542	13.0383	4.10681	0	0	0	0.136207	0.154902	0.049648	ENSMUSG00000105469	NA	NA	NA	NA	NA	NA	NA
ENSMUSG00000105775	3.20432	0.031342		5.29452	21.6219	6.89524	2.76355	0.869218	0	0.055213	0.271671	0.088933	0.026121	0.010415	0	ENSMUSG00000105775	NA	NA	NA	NA	NA	NA	NA
ENSMUSG00000105820	4.78115	0.049766		4.23562	1.96563	8.04445	0	0	0	0.04355	0.015485	0.071724	0	0	0	ENSMUSG00000105820	NA	NA	NA	NA	NA	NA	NA
ENSMUSG00000106499	1.69165	0.000378252	0.0601226	84.7123	95.3328	60.908	20.2661	35.6379	18.4806	0.500627	0.559233	0.353829	0.118746	0.204461	0.108746	ENSMUSG00000106499	NA	NA	NA	NA	NA	NA	NA
ENSMUSG00000106588	-3.07181	0.0106013		4.23562	0.982813	1.14921	14.739	6.08452	32.8544	0.044328	0.06695	0.065957	0.150434	0.054561	0.387897	ENSMUSG00000106588	NA	NA	NA	NA	NA	NA	NA
ENSMUSG00000106927	-1.31367	0.0373772	0.748424	18.0014	23.5875	9.19366	51.5863	26.0765	49.2817	0.090672	0.121892	0.047892	0.263607	0.134688	0.251427	ENSMUSG00000106927	NA	NA	NA	NA	NA	NA	NA
ENSMUSG00000106987	2.06539	0.0362127		18.0014	18.6734	10.3429	3.68474	3.47687	4.10681	0.130494	0.137018	0.070922	0.028248	0.026638	0.031625	ENSMUSG00000106987	NA	NA	NA	NA	NA	NA	NA
ENSMUSG00000107203	-5.2786	0.0294137		0	0	0	0	10.4306	12.3204	0	0	0	0	0.171982	0.204404	ENSMUSG00000107203	NA	NA	NA	NA	NA	NA	NA
ENSMUSG00000107651	-5.02699	0.0488619		0	0	0	0	7.82296	11.2937	0	0	0	0	0.173313	0.260762	ENSMUSG00000107651	NA	NA	NA	NA	NA	NA	NA
ENSMUSG00000108004	-3.62527	0.0258208		0	2.94844	0	16.5813	2.60765	18.4806	0	0.01276	0	0.092291	0.01336	0.10306	ENSMUSG00000108004	NA	NA	NA	NA	NA	NA	NA
ENSMUSG00000108211	-5.80803	0.00369484		0	0	0	4.60592	26.0765	2.0534	0	0	0	0.015794	0.111334	0.008753	ENSMUSG00000108211	NA	NA	NA	NA	NA	NA	NA
ENSMUSG00000108338	-5.11286	0.0416479		0	0	0	11.0542	0	9.24031	0	0	0	0.346317	0	0.271359	ENSMUSG00000108338	NA	NA	NA	NA	NA	NA	NA
ENSMUSG00000108484	-1.13451	0.0251712	0.656028	133.422	46.1922	24.1333	121.596	154.721	171.459	1.13852	0.478457	0.309513	1.12394	1.32294	1.4669	ENSMUSG00000108484	NA	NA	NA	NA	NA	NA	NA
ENSMUSG00000108633	5.44741	0.00797712		8.47123	4.91406	9.19366	0	0	0	0.083586	0.038864	0.088875	0	0	0	ENSMUSG00000108633	NA	NA	NA	NA	NA	NA	NA
ENSMUSG00000108741	1.47329	0.0158319		37.0616	35.3813	45.9683	19.3449	13.9075	9.24031	0.229403	0.220737	0.290931	0.117546	0.087493	0.051979	ENSMUSG00000108741	NA	NA	NA	NA	NA	NA	NA
ENSMUSG00000108926	5.09753	0.0225102		4.23562	8.84532	4.59683	0	0	0	0.050194	0.092732	0.05456	0	0	0	ENSMUSG00000108926	NA	NA	NA	NA	NA	NA	NA
ENSMUSG00000108955	1.83095	0.0489406		52.9452	25.5531	17.2381	21.1872	2.60765	3.0801	0.460943	0.220427	0.152422	0.18733	0.019827	0.018411	ENSMUSG00000108955	NA	NA	NA	NA	NA	NA	NA
ENSMUSG00000108978	5.23688	0.0398829		13.7658	0	5.74603	0	0	0	0.119811	0	0.043411	0	0	0	ENSMUSG00000108978	NA	NA	NA	NA	NA	NA	NA
ENSMUSG00000108985	3.93705	0.00667474		12.7069	43.2438	4.59683	0	0	4.10681	0.037923	0.139357	0.011229	0	0	0.013352	ENSMUSG00000108985	NA	NA	NA	NA	NA	NA	NA
ENSMUSG00000109051	3.34964	0.0223919		14.8247	11.7938	13.7905	0	0	4.10681	0.062587	0.050615	0.05956	0	0	0.017706	ENSMUSG00000109051	NA	NA	NA	NA	NA	NA	NA
ENSMUSG00000109600	-5.00363	0.0214251		0	0	0	8.29066	4.34609	6.16021	0	0	0	0.106739	0.050161	0.088532	ENSMUSG00000109600	NA	NA	NA	NA	NA	NA	NA
ENSMUSG00000109673	-4.75792	0.0496974		0	0	0	1.84237	1.73844	12.3204	0	0	0	0.076279	0.041582	0.499901	ENSMUSG00000109673	NA	NA	NA	NA	NA	NA	NA
ENSMUSG00000109674	-4.96139	0.0257948		0	0	0	3.68474	10.4306	4.10681	0	0	0	0.006736	0.018992	0.007516	ENSMUSG00000109674	NA	NA	NA	NA	NA	NA	NA
ENSMUSG00000109708	1.05238	0.0331723	0.723744	68.8288	62.9	49.4159	18.4237	39.1148	29.7743	0.227799	0.207105	0.161229	0.058505	0.125997	0.097516	ENSMUSG00000109708	NA	NA	NA	NA	NA	NA	NA
ENSMUSG00000109737	5.71825	0.00354835		7.41233	4.91406	14.9397	0	0	0	0.021686	0.012908	0.045569	0	0	0	ENSMUSG00000109737	Gm39566	105243794	predicted gene, 39566	NA	NA	NA	NA
ENSMUSG00000109765	-5.63542	0.00344473		0	0	0	11.0542	13.9075	4.10681	0	0	0	0.096959	0.121203	0.035943	ENSMUSG00000109765	NA	NA	NA	NA	NA	NA	NA
ENSMUSG00000109814	-3.34586	0.0360505		0	0	3.44762	7.36948	18.2536	8.21361	0	0	0.023506	0.138976	0.258815	0.049543	ENSMUSG00000109814	NA	NA	NA	NA	NA	NA	NA
ENSMUSG00000109925	5.82409	0.0113505		24.3548	4.91406	0	0	0	0	0.92673	0.173552	0	0	0	0	ENSMUSG00000109925	NA	NA	NA	NA	NA	NA	NA
ENSMUSG00000109936	3.19745	0.0382373		12.7069	9.82813	11.4921	3.68474	0	0	0.067864	0.053484	0.05784	0.020121	0	0	ENSMUSG00000109936	NA	NA	NA	NA	NA	NA	NA
ENSMUSG00000110234	1.35196	5.63396e-05	0.0139013	273.197	272.239	145.949	87.5125	117.344	65.7089	2.2945	2.21471	3.21001	2.32675	2.07762	1.74486	ENSMUSG00000110234	Timm10b	14356	translocase of inner mitochondrial membrane 10B	NA	GO:0005739//GO:0005743//GO:0042719//GO:0042721	HDA//ISO//IBA	CC
ENSMUSG00000110329	5.38693	0.0282623		0	7.8625	13.7905	0	0	0	0	0.077536	0.061852	0	0	0	ENSMUSG00000110329	NA	NA	NA	NA	NA	NA	NA
ENSMUSG00000110550	-4.83344	0.0327081		0	0	0	7.36948	5.21531	4.10681	0	0	0	0.219739	0.142211	0.125564	ENSMUSG00000110550	NA	NA	NA	NA	NA	NA	NA
ENSMUSG00000110753	-2.56505	0.0186722		2.11781	2.94844	2.29841	16.5813	14.7767	12.3204	0.026559	0.038333	0.034583	0.317505	0.2756	0.230107	ENSMUSG00000110753	NA	NA	NA	NA	NA	NA	NA
ENSMUSG00000111090	-1.69237	0.00919144	0.446259	8.47123	24.5703	9.19366	41.4533	36.5071	59.5487	0.034154	0.094645	0.037124	0.1647	0.146319	0.239099	ENSMUSG00000111090	NA	NA	NA	NA	NA	NA	NA
ENSMUSG00000111241	-3.67878	0.0149389		3.17671	0	0	7.36948	19.992	13.3471	0.03483	0	0	0.092848	0.241156	0.167317	ENSMUSG00000111241	NA	NA	NA	NA	NA	NA	NA
ENSMUSG00000111254	2.16163	0.04816		12.7069	20.6391	22.9841	4.60592	7.82296	0	0.152831	0.235289	0.275397	0.044259	0.083196	0	ENSMUSG00000111254	NA	NA	NA	NA	NA	NA	NA
ENSMUSG00000111340	4.9474	0.0311514		5.29452	4.91406	5.74603	0	0	0	0.019546	0.018055	0.021246	0	0	0	ENSMUSG00000111340	NA	NA	NA	NA	NA	NA	NA
ENSMUSG00000111361	-1.3474	0.0244628		15.8836	11.7938	17.2381	33.1627	34.7687	46.2016	0.116703	0.08765	0.122648	0.247123	0.26324	0.349813	ENSMUSG00000111361	NA	NA	NA	NA	NA	NA	NA
ENSMUSG00000111685	2.00914	0.0315566		28.5904	20.6391	29.8794	2.76355	1.73844	15.4005	0.110606	0.080576	0.117646	0.007351	0.004532	0.057674	ENSMUSG00000111685	NA	NA	NA	NA	NA	NA	NA
ENSMUSG00000111725	-5.4549	0.00560669		0	0	0	6.44829	6.95374	12.3204	0	0	0	0.104415	0.123185	0.201087	ENSMUSG00000111725	NA	NA	NA	NA	NA	NA	NA
ENSMUSG00000112163	-1.32661	0.0167431	0.562937	21.1781	17.6906	29.8794	40.5321	43.4609	88.2963	0.161465	0.133528	0.226909	0.308723	0.325168	0.667032	ENSMUSG00000112163	NA	NA	NA	NA	NA	NA	NA
ENSMUSG00000112294	2.57827	0.0409285		6.35343	11.7938	25.2826	3.68474	3.47687	0	0.114984	0.2263	0.510719	0.075913	0.071349	0	ENSMUSG00000112294	NA	NA	NA	NA	NA	NA	NA
ENSMUSG00000112875	-4.49088	0.0287363		0	0.982813	0	3.68474	20.8612	1.0267	0	0.005554	0	0.029019	0.163644	0.002806	ENSMUSG00000112875	NA	NA	NA	NA	NA	NA	NA
ENSMUSG00000112891	1.19376	0.0316606	0.715926	34.9438	73.711	44.8191	22.1084	16.5151	28.7476	0.185593	0.389175	0.234992	0.117326	0.084808	0.152818	ENSMUSG00000112891	NA	NA	NA	NA	NA	NA	NA
ENSMUSG00000112902	5.50924	0.00635995		8.47123	5.89688	9.19366	0	0	0	0.223438	0.135534	0.240213	0	0	0	ENSMUSG00000112902	NA	NA	NA	NA	NA	NA	NA
ENSMUSG00000113262	1.28909	0.0221156	0.632382	124.951	117.938	28.7302	40.5321	46.9378	23.6141	1.10656	0.860073	0.526977	0.59235	0.866575	0.420318	ENSMUSG00000113262	NA	NA	NA	NA	NA	NA	NA
ENSMUSG00000113527	3.51006	0.0403284		5.29452	20.6391	4.59683	0	2.60765	0	0.099294	0.473275	0.085625	0	0.04162	0	ENSMUSG00000113527	NA	NA	NA	NA	NA	NA	NA
ENSMUSG00000113622	-2.53159	0.0169777		5.29452	1.96563	4.59683	23.9508	39.984	4.10681	0.101808	0.028994	0.087151	0.463219	0.785404	0.081097	ENSMUSG00000113622	NA	NA	NA	NA	NA	NA	NA
ENSMUSG00000113650	-1.05266	0.00957763	0.456258	48.7096	45.2094	28.7302	81.0643	94.7447	79.056	0.199147	0.182081	0.114349	0.328999	0.385885	0.322299	ENSMUSG00000113650	NA	NA	NA	NA	NA	NA	NA
ENSMUSG00000114157	-3.14841	0.00493522		2.11781	2.94844	4.59683	65.4041	3.47687	16.4272	0.019357	0.023968	0.044767	0.629031	0.03363	0.1597	ENSMUSG00000114157	NA	NA	NA	NA	NA	NA	NA
ENSMUSG00000114217	-3.07034	0.0476922		0	3.93125	0	9.21185	16.5151	8.21361	0	0.058751	0	0.139443	0.258231	0.115781	ENSMUSG00000114217	NA	NA	NA	NA	NA	NA	NA
ENSMUSG00000114278	-2.01538	0.0433622	0.790112	41.2973	99.2641	78.1461	316.888	34.7687	532.858	0.274633	0.750782	0.526224	2.14888	0.232702	3.67344	ENSMUSG00000114278	NA	NA	NA	NA	NA	NA	NA
ENSMUSG00000114696	5.17678	0.0443704		13.7658	4.91406	0	0	0	0	0.082912	0.025529	0	0	0	0	ENSMUSG00000114696	NA	NA	NA	NA	NA	NA	NA
ENSMUSG00000114702	5.89425	0.00794143		16.9425	13.7594	0	0	0	0	0.114361	0.142366	0	0	0	0	ENSMUSG00000114702	NA	NA	NA	NA	NA	NA	NA
ENSMUSG00000114755	-5.47865	0.00698134		0	0	0	17.5025	3.47687	5.13351	0	0	0	0.172642	0.028412	0.053021	ENSMUSG00000114755	Galr3	14429	galanin receptor 3	04080	GO:0004930//GO:0004966//GO:0005886//GO:0005887//GO:0005929//GO:0007165//GO:0007187//GO:0007194//GO:0007218//GO:0008528//GO:0016020//GO:0016021//GO:0017046//GO:0045944//GO:0090663//GO:0097730	IEA//IBA//ISO//IDA	MF//CC//BP
ENSMUSG00000115040	-5.06183	0.0207335		0	0	0	11.9754	3.47687	4.10681	0	0	0	0.139682	0.037635	0.051954	ENSMUSG00000115040	NA	NA	NA	NA	NA	NA	NA
ENSMUSG00000115412	-5.33504	0.0267967		0	0	0	8.29066	0	15.4005	0	0	0	0.202221	0	0.371668	ENSMUSG00000115412	NA	NA	NA	NA	NA	NA	NA
ENSMUSG00000115656	-5.06658	0.0447016		0	0	0	8.29066	11.2998	0	0	0	0	0.030849	0.043491	0	ENSMUSG00000115656	4930556J02Rik	75349	RIKEN cDNA 4930556J02 gene	NA	NA	NA	NA
ENSMUSG00000115781	-5.60505	0.00367576		0	0	0	4.60592	9.5614	14.3738	0	0	0	0.017835	0.063051	0.156482	ENSMUSG00000115781	NA	NA	NA	NA	NA	NA	NA
ENSMUSG00000115785	-1.07223	0.0460506	0.805162	63.5343	48.1578	62.0572	245.035	57.3684	62.6288	0.455639	0.348181	0.451836	1.77979	0.413615	0.454979	ENSMUSG00000115785	NA	NA	NA	NA	NA	NA	NA
ENSMUSG00000115846	5.75203	0.0123329		9.53014	0	18.3873	0	0	0	0.100389	0	0.212452	0	0	0	ENSMUSG00000115846	NA	NA	NA	NA	NA	NA	NA
ENSMUSG00000116376	-3.27646	0.0488946		3.17671	0	0	7.36948	18.2536	5.13351	0.035439	0	0	0.088855	0.22629	0.065184	ENSMUSG00000116376	Tmem249	666504	transmembrane protein 249	NA	GO:0003674//GO:0005575//GO:0008150	ND	MF//CC//BP
ENSMUSG00000116378	-6.12467	0.00763758		0	0	0	0.921185	0	40.0414	0	0	0	8.4e-05	0	0.293172	ENSMUSG00000116378	Gcat	26912	glycine C-acetyltransferase (2-amino-3-ketobutyrate-coenzyme A ligase)	00260	GO:0003674//GO:0003824//GO:0005634//GO:0005654//GO:0005739//GO:0005743//GO:0006567//GO:0008150//GO:0008890//GO:0009058//GO:0016607//GO:0016740//GO:0016746//GO:0030170	ND//IEA//ISO//HDA	MF//CC//BP
ENSMUSG00000116461	1.84422	0.00859103	0.440678	2257.58	2050.15	590.692	302.149	301.619	760.786	6.77554	6.12198	1.77484	0.905421	0.89909	2.28284	ENSMUSG00000116461	Gm44502	100134861	predicted readthrough transcript (NMD candidate), 44502	NA	NA	NA	NA
ENSMUSG00000116534	5.71478	0.0155393		4.23562	0	22.9841	0	0	0	0.031495	0	0.162954	0	0	0	ENSMUSG00000116534	NA	NA	NA	NA	NA	NA	NA
ENSMUSG00000116684	-5.23668	0.0116188		0	0	0	10.133	7.82296	4.10681	0	0	0	0.223581	0.163052	0.094537	ENSMUSG00000116684	NA	NA	NA	NA	NA	NA	NA
ENSMUSG00000116743	-4.76076	0.00384774		1.0589	0.982813	0	11.0542	44.3301	1.0267	0.002669	0.002771	0	0.194419	0.778571	0.003631	ENSMUSG00000116743	NA	NA	NA	NA	NA	NA	NA
ENSMUSG00000116779	1.80655	0.0106104	0.476007	30.7082	37.3469	65.5048	12.8966	20.8612	4.10681	0.660427	0.787546	1.40243	0.268911	0.448932	0.089126	ENSMUSG00000116779	NA	NA	NA	NA	NA	NA	NA
ENSMUSG00000116789	5.26064	0.0382051		0	4.91406	14.9397	0	0	0	0	0.045735	0.169313	0	0	0	ENSMUSG00000116789	NA	NA	NA	NA	NA	NA	NA
ENSMUSG00000116876	6.79934	0.000507064	0.0711504	346.262	4.91406	1163	9.21185	4.34609	0	1.70661	0.019328	5.75058	0.045234	0.017085	0	ENSMUSG00000116876	NA	NA	NA	NA	NA	NA	NA
ENSMUSG00000116908	5.89187	6.16312e-05	0.0145051	9.53014	457.991	559.664	10.133	6.08452	1.0267	0.021575	1.15248	1.4185	0.025383	0.015244	0.001816	ENSMUSG00000116908	NA	NA	NA	NA	NA	NA	NA
ENSMUSG00000117049	-4.76937	0.0383451		0	0	0	7.36948	3.47687	5.13351	0	0	0	0.097927	0.045866	0.054634	ENSMUSG00000117049	NA	NA	NA	NA	NA	NA	NA
ENSMUSG00000117427	-5.31484	0.0266972		0	0	0	11.9754	11.2998	0	0	0	0	0.16381	0.098289	0	ENSMUSG00000117427	Gm36199	102640029	predicted gene, 36199	NA	NA	NA	NA
ENSMUSG00000117494	-3.03518	0.0389207		0	4.91406	0	12.8966	6.95374	21.5607	0	0.017651	0	0.056662	0.031206	0.092618	ENSMUSG00000117494	NA	NA	NA	NA	NA	NA	NA
ENSMUSG00000117671	-4.90696	0.027365		0	0	0	7.36948	6.08452	4.10681	0	0	0	0.028924	0.020735	0.016411	ENSMUSG00000117671	NA	NA	NA	NA	NA	NA	NA
ENSMUSG00000118135	-5.40424	0.0228312		0	0	0	7.36948	17.3844	0	0	0	0	0.110787	0.292292	0	ENSMUSG00000118135	NA	NA	NA	NA	NA	NA	NA
ENSMUSG00000118471	-4.94696	0.0264906		0	0	0	2.76355	6.08452	9.24031	0	0	0	0.027934	0.073477	0.111764	ENSMUSG00000118471	NA	NA	NA	NA	NA	NA	NA
ENSMUSG00000118588	5.79339	0.0320174		0	0	28.7302	0	0	0	0	0	0.30669	0	0	0	ENSMUSG00000118588	NA	NA	NA	NA	NA	NA	NA
