# Supplementary material for: Identification of the Main Active Components and Mechanism of Wang Bi Tablet in Treating Rheumatoid Arthritis Based on Integrative Pharmacology
Source: Front Pharmacol. 2021 Jun 4;12:669551. doi: 10.3389/fphar.2021.669551 (PMC8213436; doi:10.3389/fphar.2021.669551)
Supplement: Supplementary file 6 [file Table1.XLSX]

## Sheet: ZM
01 Name of traditional Chinese medicine	02 No.	03 English name of compound	04 Compound molecular formula	05 Molecular weight of compound	06 CAS number	07 2D structure	08 Literature source	09 Exact molecular weight	23 ALogP	24 LogD	25 Molecular_Solubility	26 Molecular_Volume	27 Molecular_SurfaceArea	28 Molecular_PolarSurfaceArea	29 Num_RotatableBonds	30 Num_H_Acceptors	31 Num_H_Donors	32 ADMET_Absorption_Level	33 ADMET_BBB_Level	34 ADMET_BBB	35 ADMET_Solubility_Level	36 ADMET_Solubility	37 ADMET_Hepatotoxicity	38 ADMET_Hepatotoxicity_Probability	39 ADMET_CYP2D6	40 ADMET_CYP2D6_Probability	41 ADMET_PPB_Level
Anemarrhena asphodeloides Bunge		karatavioside C	C56H92O29	1229.31	75084-54-7		CNKI:SUN:ZCYO.0.2010-04-055	1228.57
Anemarrhena asphodeloides Bunge		(E)-4'-demethyl-6-methyleucomin	C17H14O5	298.29			CNKI:SUN:ZCYO.0.2010-04-055	298.084
Anemarrhena asphodeloides Bunge		(L)-alpha-Terpineol	C10H18O	154.249	98-55-5		CNKI:SUN:ZCYO.0.2010-04-055	154.136
Anemarrhena asphodeloides Bunge		12-O-Nicotinoylisolineolone	C27H35NO6	469.57			CNKI:SUN:ZCYO.0.2010-04-055	469.246
Anemarrhena asphodeloides Bunge		15OH-macrostemonoside J	C45H76O21	953.072			CNKI:SUN:ZCYO.0.2010-04-055	952.488
Anemarrhena asphodeloides Bunge		2,4'-dihydroxy-4-methoxybenzophenone	C14H12O4	244.243			CNKI:SUN:ZCYO.0.2010-04-055	244.074
Anemarrhena asphodeloides Bunge		2,6,4'-trihydroxy-4-methoxybenzophenone	C14H12O5	260.242			CNKI:SUN:ZCYO.0.2010-04-055	260.068
Anemarrhena asphodeloides Bunge		2'-O-methylisoliquiritigenin	C16H14O4	270.28			CNKI:SUN:ZCYO.0.2010-04-055	270.089
Anemarrhena asphodeloides Bunge		2'-O-methylphlorethin	C16H18O4	274.312			CNKI:SUN:ZCYO.0.2010-04-055	274.12
Anemarrhena asphodeloides Bunge		3-pyridylcarbinol	C6H7NO	109.126			CNKI:SUN:ZCYO.0.2010-04-055	109.053
Anemarrhena asphodeloides Bunge		4,4'-dihydroxychalcone	C16H14O3	254.281			CNKI:SUN:ZCYO.0.2010-04-055	254.094
Anemarrhena asphodeloides Bunge		7,4'-dihydroxyhomoisoflavanone	C16H14O4	270.28			CNKI:SUN:ZCYO.0.2010-04-055	109.053
Anemarrhena asphodeloides Bunge		7-hydroxy-3-(4-hydroxylbenzyl)chroman	C16H16O3	256.296			CNKI:SUN:ZCYO.0.2010-04-055	256.11
Anemarrhena asphodeloides Bunge		(E)-5,7-dihydroxy-3-(4'-hydroxybenzylidene) chroman-4-one	C16H12O5	284.264			CNKI:SUN:ZCYO.0.2010-04-055	284.068
Anemarrhena asphodeloides Bunge		Afzelin	C21H20O10	432.377	482-39-3		CNKI:SUN:ZCYO.0.2010-04-055	432.106
Anemarrhena asphodeloides Bunge		alpha-humulene	C15H24	204.351	6753-98-6		CNKI:SUN:ZCYO.0.2010-04-055	204.188
Anemarrhena asphodeloides Bunge		anemarchalconyn	C15H10O3	238.238			10.1016/j.ijms.2013.03.005	238.063
Anemarrhena asphodeloides Bunge		anemarcoumarin A	C16H12O4	268.264			10.1016/j.ijms.2013.03.005	268.074
Anemarrhena asphodeloides Bunge		anemarrhena A	C23H22O5	378.418			1006-3765(2015)-03-1236-0006-07	378.147
Anemarrhena asphodeloides Bunge		anemarrhena B	C32H34O6	514.609			CNKI:SUN:ZCYO.0.2010-04-055	514.236
Anemarrhena asphodeloides Bunge		anemarrhenasapinin Ⅲ	C39H64O14	756.917			CNKI:SUN:ZCYO.0.2010-04-055	756.43
Anemarrhena asphodeloides Bunge		anemarrhenasaponin I	C39H66O14	758.933	163047-21-0		CNKI:SUN:ZCYO.0.2010-04-055	758.445
Anemarrhena asphodeloides Bunge		anemarrhenasaponin Ia	C40H68O14	772.96	221317-02-8		CNKI:SUN:ZCYO.0.2010-04-055	772.461
Anemarrhena asphodeloides Bunge		Asparagoside G	C51H86O24	1083.21	60267-27-8		CNKI:SUN:ZCYO.0.2010-04-055	1082.55
Anemarrhena asphodeloides Bunge		Asparagoside H	C56H94O28	1215.33	60267-28-9		CNKI:SUN:ZCYO.0.2010-04-055	1214.59
Anemarrhena asphodeloides Bunge		asperglaucide	C27H28N2O4	444.522	56121-42-7		CNKI:SUN:ZCYO.0.2010-04-055	444.205
Anemarrhena asphodeloides Bunge		aurantiamide	C25H26N2O3	402.486	58115-31-4		CNKI:SUN:ZCYO.0.2010-04-055	402.194
Anemarrhena asphodeloides Bunge		aurantiamide acetate	C27H28N2O4	444.522			CNKI:SUN:ZCYO.0.2010-04-055	444.205
Anemarrhena asphodeloides Bunge		2',4',4-trihydroxychalcone	C16H14O4	270.28			CNKI:SUN:ZCYO.0.2010-04-055	270.089
Anemarrhena asphodeloides Bunge		broussonin A	C16H18O3	258.312	73731-87-0		CNKI:SUN:ZCYO.0.2010-04-055	258.126
Anemarrhena asphodeloides Bunge		broussonin B	C16H18O3	258.312	73731-86-9		CNKI:SUN:ZCYO.0.2010-04-055	258.126
Anemarrhena asphodeloides Bunge		(2S)-7,4'-dihydroxy-5-methoxyflavanone	C16H14O5	286.279			CNKI:SUN:ZCYO.0.2010-04-055	286.084
Anemarrhena asphodeloides Bunge		Chrysanthemaxanthin	C40H56O3	584.871	27780-11-6		CNKI:SUN:ZCYO.0.2010-04-055	584.423
Anemarrhena asphodeloides Bunge		Chrysophanic acid	C15H10O4	254.238	481-74-3		CNKI:SUN:ZCYO.0.2010-04-055	254.058
Anemarrhena asphodeloides Bunge		(Z)-4',4''-(3-nethenyl-1-propene-1,3-diyl) bisphenol	C18H20O2	268.35			CNKI:SUN:ZCYO.0.2010-04-055	268.146
Anemarrhena asphodeloides Bunge		degalactotigonin	C50H82O22	1035.17	39941-51-0		CNKI:SUN:ZCYO.0.2010-04-055	1034.53
Anemarrhena asphodeloides Bunge		Desglucolanatigonin II	C50H82O22	1035.17			CNKI:SUN:ZCYO.0.2010-04-055	1034.53
Anemarrhena asphodeloides Bunge		diosgenin	C27H42O3	414.621	512-06-1		CNKI:SUN:ZCYO.0.2010-04-055	414.313
Anemarrhena asphodeloides Bunge		D-Nicotine	C10H14N2	162.232	25162-00-9		CNKI:SUN:ZCYO.0.2010-04-055	162.116
Anemarrhena asphodeloides Bunge		1,3-di-P-hydroxyphenyl-4-penten-1-one	C17H16O3	268.307			CNKI:SUN:ZCYO.0.2010-04-055	268.11
Anemarrhena asphodeloides Bunge		Emodin	C15H10O5	270.237	518-82-1		CNKI:SUN:ZCYO.0.2010-04-055	270.053
Anemarrhena asphodeloides Bunge		(2,3-dihydroxy-4-methoxyphenyl)(4-hydroxyphenyl)-methanone	C14H12O6	276.241			CNKI:SUN:ZCYO.0.2010-04-055	276.063
Anemarrhena asphodeloides Bunge		Foliamangiferoside A	C20H24O11	440.398			10.1016/j.ijms.2013.03.005	440.132
Anemarrhena asphodeloides Bunge		Ginkgoic acid	C22H34O3	346.504	22910-60-7		10.1016/j.ijms.2013.03.005	346.251
Anemarrhena asphodeloides Bunge		gitogenin	C27H44O4	432.636	511-96-6		10.1016/j.ijms.2013.03.005	432.324
Anemarrhena asphodeloides Bunge		Hippeastrine	C17H17NO5	315.321	477-17-8		10.1016/j.ijms.2013.03.005	315.111
Anemarrhena asphodeloides Bunge		Icaritin	C21H20O6	368.38	118525-40-9		10.1016/j.ijms.2013.03.005	368.126
Anemarrhena asphodeloides Bunge		Iriflophenone	C13H10O5	246.215	52591-10-3		10.1016/j.ijms.2013.03.005	246.053
Anemarrhena asphodeloides Bunge		isoarsasapogenin	C27H44O3	416.637			1006-3765(2015)-03-1236-0006-07	416.329
Anemarrhena asphodeloides Bunge		isomangiferin	C19H18O11	422.34	24699-16-9		1006-3765(2015)-03-1236-0006-07	422.085
Anemarrhena asphodeloides Bunge		Isomangiferolic acid	C30H48O3	456.7	13878-92-7		1006-3765(2015)-03-1236-0006-07	456.36
Anemarrhena asphodeloides Bunge		isosa-kuranetin	C16H14O5	286.279	480-43-3		1006-3765(2015)-03-1236-0006-07	286.084
Anemarrhena asphodeloides Bunge		macrostemonoside F	C45H74O18	903.058	151215-11-1		1006-3765(2015)-03-1236-0006-07	902.487
Anemarrhena asphodeloides Bunge		macrostemonoside J	C45H76O20	937.073	159935-09-8		1006-3765(2015)-03-1236-0006-07	936.493
Anemarrhena asphodeloides Bunge		Mangiferin	C19H18O11	422.34	4773-96-0		1006-3765(2015)-03-1236-0006-07	422.085
Anemarrhena asphodeloides Bunge		Mangiferolic acid	C30H48O3	456.7	4184-34-3		1006-3765(2015)-03-1236-0006-07	456.36
Anemarrhena asphodeloides Bunge		Marcogenin diglycoside	C39H64O14	756.917			1006-3765(2015)-03-1236-0006-07	756.43
Anemarrhena asphodeloides Bunge		markosapogenin	C27H44O4	432.636			1006-3765(2015)-03-1236-0006-07	432.324
Anemarrhena asphodeloides Bunge		Monomethyl lithospermate	C28H24O12	552.483	933054-33-2		1006-3765(2015)-03-1236-0006-07	552.127
Anemarrhena asphodeloides Bunge		neogitogenin	C27H44O4	432.636			1006-3765(2015)-03-1236-0006-07	432.324
Anemarrhena asphodeloides Bunge		Neomangiferin	C25H28O16	584.48	64809-67-2		1006-3765(2015)-03-1236-0006-07	584.138
Anemarrhena asphodeloides Bunge		nicotinamide	C6H6N2O	122.125	98-92-0		1006-3765(2015)-03-1236-0006-07	122.048
Anemarrhena asphodeloides Bunge		nicotinic acid	C6H5NO2	123.109	59-67-6		1006-3765(2015)-03-1236-0006-07	123.032
Anemarrhena asphodeloides Bunge		Nonadienal	C9H14O	138.207	30551-17-8		1006-3765(2015)-03-1236-0006-07	138.105
Anemarrhena asphodeloides Bunge		nyasol	C17H16O2	252.308	96895-25-9		1006-3765(2015)-03-1236-0006-07	252.115
Anemarrhena asphodeloides Bunge		N-para-ferulyl tyramine	C17H17NO3	283.322			1006-3765(2015)-03-1236-0006-07	283.121
Anemarrhena asphodeloides Bunge		N-trans ferulyl tyramine	C18H19NO4	313.348	66648-43-9		1006-3765(2015)-03-1236-0006-07	313.131
Anemarrhena asphodeloides Bunge		N-cis-ferulyl tyramine	C19H25NO4	331.406	80510-09-4		1006-3765(2015)-03-1236-0006-07	331.178
Anemarrhena asphodeloides Bunge		officinalisnin-I	C45H76O19	921.073	57944-18-0		1006-3765(2015)-03-1236-0006-07	920.498
Anemarrhena asphodeloides Bunge		purpureagitoside	C56H94O29	1231.33	54191-26-3		1006-3765(2015)-03-1236-0006-07	1230.59
Anemarrhena asphodeloides Bunge		sarsasapogenin	C27H44O3	416.637	126-19-2		1006-3765(2015)-03-1236-0006-07	416.329
Anemarrhena asphodeloides Bunge		Schidigerasaponin F2	C39H64O14	756.917			1006-3765(2015)-03-1236-0006-07	756.43
Anemarrhena asphodeloides Bunge		tigogenin	C27H44O3	416.637	77-60-1		1006-3765(2015)-03-1236-0006-07	416.329
Anemarrhena asphodeloides Bunge		Timopregnane A	C34H56O12	656.801			1006-3765(2015)-03-1236-0006-07	656.377
Anemarrhena asphodeloides Bunge		timosaponin A Ⅰ	C33H54O8	578.777			1006-3765(2015)-03-1236-0006-07	578.382
Anemarrhena asphodeloides Bunge		timosaponin A Ⅱ	C39H64O14	756.917			1006-3765(2015)-03-1236-0006-07	756.43
Anemarrhena asphodeloides Bunge		timosaponin A Ⅲ/xilingsaponin A	C39H64O13	740.918	41059-79-4		1006-3765(2015)-03-1236-0006-07	740.435
Anemarrhena asphodeloides Bunge		timosaponin A Ⅳ	C39H64O13	740.918			1006-3765(2015)-03-1236-0006-07	740.435
Anemarrhena asphodeloides Bunge		timosaponin BⅠ/anemarsaponin E	C46H78O19	935.1	136565-73-6		1006-3765(2015)-03-1236-0006-07	934.514
Anemarrhena asphodeloides Bunge		timosaponin BⅡ/prototimosaponin A Ⅲ	C45H76O19	921.073	136656-07-0		1006-3765(2015)-03-1236-0006-07	920.498
Anemarrhena asphodeloides Bunge		timosaponin BⅢ/ anemarrhenasaponin Ⅳ/ timosaponin B/ pseudoprototimosaponin AⅢ	C45H74O18	903.058	142759-74-8		1006-3765(2015)-03-1236-0006-07	902.487
Anemarrhena asphodeloides Bunge		timosaponin BⅣ(C51)	C51H84O23	1065.2			1006-3765(2015)-03-1236-0006-07	1064.54
Anemarrhena asphodeloides Bunge		timosaponin BⅣ(C57)	C58H98O26	1211.38			1006-3765(2015)-03-1236-0006-07	1210.63
Anemarrhena asphodeloides Bunge		timosaponin BⅤ(C46)	C46H78O19	935.1			1006-3765(2015)-03-1236-0006-07	934.514
Anemarrhena asphodeloides Bunge		timosaponin BⅤ(C57)	C58H100O29	1261.4			1006-3765(2015)-03-1236-0006-07	1260.63
Anemarrhena asphodeloides Bunge		timosaponin BⅥ	C59H102O29	1275.42			1006-3765(2015)-03-1236-0006-07	1274.65
Anemarrhena asphodeloides Bunge		timosaponin C	C45H74O18	903.058	185432-00-2		1006-3765(2015)-03-1236-0006-07	902.487
Anemarrhena asphodeloides Bunge		timosaponin C1	C56H92O28	1213.31			1006-3765(2015)-03-1236-0006-07	1212.58
Anemarrhena asphodeloides Bunge		timosaponin C2/timosaponin H2	C57H94O28	1227.34			1006-3765(2015)-03-1236-0006-07	1226.59
Anemarrhena asphodeloides Bunge		timosaponin D	C45H74O19	919.058			1006-3765(2015)-03-1236-0006-07	918.482
Anemarrhena asphodeloides Bunge		timosaponin D1/ timosaponin I1	C56H94O29	1231.33			1006-3765(2015)-03-1236-0006-07	1214.59
Anemarrhena asphodeloides Bunge		timosaponin D2/ timosaponin I2	C57H96O29	1245.35			1006-3765(2015)-03-1236-0006-07	1228.61
Anemarrhena asphodeloides Bunge		timosaponin E1	C45H76O19	921.073	222018-46-4		1006-3765(2015)-03-1236-0006-07	936.493
Anemarrhena asphodeloides Bunge		timosaponin E2	C46H78O19	935.1	222018-47-5		1006-3765(2015)-03-1236-0006-07	950.509
Anemarrhena asphodeloides Bunge		timosaponin F(C39)	C39H64O15	772.917			1006-3765(2015)-03-1236-0006-07	772.424
Anemarrhena asphodeloides Bunge		timosaponin F(C50)	C50H82O23	1051.17			1006-3765(2015)-03-1236-0006-07	1050.52
Anemarrhena asphodeloides Bunge		timosaponin G(C39)	C39H64O14	756.917			1006-3765(2015)-03-1236-0006-07	756.43
Anemarrhena asphodeloides Bunge		timosaponin G(C50)	C50H80O23	1049.16			1006-3765(2015)-03-1236-0006-07	1048.51
Anemarrhena asphodeloides Bunge		timosaponin H1	C56H92O28	1213.31	288142-06-3		1006-3765(2015)-03-1236-0006-07	1212.58
Anemarrhena asphodeloides Bunge		Timosaponin J	C46H78O20	951.1			1006-3765(2015)-03-1236-0006-07	950.509
Anemarrhena asphodeloides Bunge		Timosaponin K	C46H78O21	967.099			1006-3765(2015)-03-1236-0006-07	966.504
Anemarrhena asphodeloides Bunge		Timosaponin L	C45H74O19	919.058			1006-3765(2015)-03-1236-0006-07	918.482
Anemarrhena asphodeloides Bunge		timosaponin N	C46H78O19	935.1			1006-3765(2015)-03-1236-0006-07	936.493
Anemarrhena asphodeloides Bunge		timosaponin O	C47H80O19	949.127			1006-3765(2015)-03-1236-0006-07	950.509
Anemarrhena asphodeloides Bunge		Tingenone	C28H36O3	420.584	50802-21-6		1006-3765(2015)-03-1236-0006-07	420.266
Anemarrhena asphodeloides Bunge		Trigoneoside IIa	C44H74O18	891.048			1006-3765(2015)-03-1236-0006-07	890.487
Anemarrhena asphodeloides Bunge		Uttroside B	C56H94O28	1215.33			1006-3765(2015)-03-1236-0006-07	1214.59
Anemarrhena asphodeloides Bunge		xilingsaponin B	C45H74O18	903.058			1006-3765(2015)-03-1236-0006-07	902.487
Anemarrhena asphodeloides Bunge		Zimoside A	C21H26O10	438.425			1006-3765(2015)-03-1236-0006-07	438.153
Anemarrhena asphodeloides Bunge		baohuoside	C26H28O10	500.495	113558-15-9		1006-3765(2015)-03-1236-0006-07	500.168
Anemarrhena asphodeloides Bunge		Monomethyl-cis-Hinoki resin	C18H18O2	266.334				266.131
Anemarrhena asphodeloides Bunge		Cyclo(Tyr-Leu)	C15H20N2O3	276.331	82863-65-8			276.147
Anemarrhena asphodeloides Bunge		Cis-Hinoki Resin	C17H16O2	252.308	17676-24-3			252.115
Anemarrhena asphodeloides Bunge		1,4,5,6,-Tetrahydroxyxanthone	C13H8O6	260.199				260.032
Anemarrhena asphodeloides Bunge		Oxidized-cis-Hinoki resin	C17H16O3	268.307				268.11
Anemarrhena asphodeloides Bunge		Icarisid	C27H30O11	530.52	56725-99-6			530.179
Anemarrhena asphodeloides Bunge		anemarrhenasaponin Ⅱ	C39H66O14	758.933				758.445
Anemarrhena asphodeloides Bunge		Karatavioside Ａ	C50H80O23	1049.16	70880-60-3			1048.51
Anemarrhena asphodeloides Bunge		Anemarsaponin C	C45H74O18	903.058				902.487
Anemarrhena asphodeloides Bunge		Aspidistrin	C50H80O22	1033.16				1032.51

## Sheet: SDH-1
01 Name of traditional Chinese medicine	02 No.	03 English name of compound	04 Compound molecular formula	05 Molecular weight of compound	06 CAS number	07 2D structure	08 Literature source	09 Exact molecular weight	23 ALogP	24 LogD	25 Molecular_Solubility	26 Molecular_Volume	27 Molecular_SurfaceArea	28 Molecular_PolarSurfaceArea	29 Num_RotatableBonds	30 Num_H_Acceptors	31 Num_H_Donors	32 ADMET_Absorption_Level	33 ADMET_BBB_Level	34 ADMET_BBB	35 ADMET_Solubility_Level	36 ADMET_Solubility	37 ADMET_Hepatotoxicity	38 ADMET_Hepatotoxicity_Probability	39 ADMET_CYP2D6	40 ADMET_CYP2D6_Probability	41 ADMET_PPB_Level
Rehmannia glutinosa (Gaertn.) DC		ajugol	C15H24O9	348.346		ajugol.mol	10.4268/cjcmm20112213	348.142
Rehmannia glutinosa (Gaertn.) DC		rehmannioside D	C27H42O20	686.61	81720-08-3	rehmannioside D.mol	10.4268/cjcmm20112213	686.227
Rehmannia glutinosa (Gaertn.) DC		catalpol	C15H22O10	362.369	2415-24-9	catalpol.mol	10.4268/cjcmm20112213	362.121
Rehmannia glutinosa (Gaertn.) DC		frehmaglutoside H	C31H48O18	708.702		frehmaglutoside H.mol	10.4268/cjcmm20112213	708.284
Rehmannia glutinosa (Gaertn.) DC		10-deoxyeucommiol	C9H16O3	172.221	79307-47-4	10-deoxyeucommiol.mol	10.4268/cjcmm20112213	172.11
Rehmannia glutinosa (Gaertn.) DC		8-epiloganic acid	C16H24O10	376.356	82509-41-9	8-epiloganic acid.mol	10.4268/cjcmm20112213	376.137
Rehmannia glutinosa (Gaertn.) DC		6-O-vanilloylajugol	C23H30O12	498.477	124168-04-3	6-O-vanilloylajugol.mol	10.4268/cjcmm20112213	498.174
Rehmannia glutinosa (Gaertn.) DC		jiofuraldehyde dimethyl acetal	C11H16O5	228.242		jiofuraldehyde dimethyl acetal.mol	10.4268/cjcmm20112213	228.1
Rehmannia glutinosa (Gaertn.) DC		6-Feruloylajugol	C25H32O12	524.514	124168-06-5	6-Feruloylajugol.mol	10.4268/cjcmm20112213	524.189
Rehmannia glutinosa (Gaertn.) DC		6-O-(4′′-O-α-L-rhamnopyranosyl)vanilloyl ajugol	C29H40O16	644.618		6-O-(4′′-O-α-L-rhamnopyranosyl)vanilloyl ajugol.mol	10.4268/cjcmm20112213	644.232
Rehmannia glutinosa (Gaertn.) DC		6-O-sec-hydroxyaeginetoyl ajugol	C30H46O13	614.678		6-O-sec-hydroxyaeginetoyl ajugol.mol	10.4268/cjcmm20112213	614.294
Rehmannia glutinosa (Gaertn.) DC		rehmapicrogenin	C10H16O3	184.232	135447-39-1	rehmapicrogenin.mol	10.4268/cjcmm20112213	184.11
Rehmannia glutinosa (Gaertn.) DC		3-methoxy-2,6,6-trimethylcyclohex-1-enecarboxylic acid	C11H18O3	198.259	104056-92-0	3-methoxy-2,6,6-trimethylcyclohex-1-enecarboxylic acid.mol	10.4268/cjcmm20112213	198.126
Rehmannia glutinosa (Gaertn.) DC		rehmapicrogenin A	C15H26O4	270.365		rehmapicrogenin A.mol	10.4268/cjcmm20112213	270.183
Rehmannia glutinosa (Gaertn.) DC		frehmaglutoside G	C21H36O9	432.505		frehmaglutoside G.mol	10.4268/cjcmm20112213	432.236
Rehmannia glutinosa (Gaertn.) DC		rehmapicroside	C16H26O8	346.373	104056-82-8	rehmapicroside.mol	10.4268/cjcmm20112213	346.163
Rehmannia glutinosa (Gaertn.) DC		rehmaionoside A	C19H34O8	390.469	104112-06-3	rehmaionoside A.mol	10.4268/cjcmm20112213	390.225
Rehmannia glutinosa (Gaertn.) DC		sec-hydroxyaeginetic acid	C15H24O5	284.348		sec-hydroxyaeginetic acid.mol	10.4268/cjcmm20112213	284.162
Rehmannia glutinosa (Gaertn.) DC		frehmaglutin B	C21H34O9	430.489		frehmaglutin B.mol	10.4268/cjcmm20112213	430.22
Rehmannia glutinosa (Gaertn.) DC		trihydroxy-β-ionone	C13H22O3	226.312		trihydroxy-β-ionone.mol	10.4268/cjcmm20112213	226.157
Rehmannia glutinosa (Gaertn.) DC		dihydroxy-β-ionone	C13H22O2	210.313		dihydroxy-β-ionone.mol	10.4268/cjcmm20112213	210.162
Rehmannia glutinosa (Gaertn.) DC		leonoside F	C27H42O17	638.612	1360075-79-1	leonoside F.mol	10.4268/cjcmm20112213	638.242
Rehmannia glutinosa (Gaertn.) DC		echinacoside	C35H46O20	786.728	82854-37-3	echinacoside.mol	10.4268/cjcmm20112213	786.258
Rehmannia glutinosa (Gaertn.) DC		martynoside	C31H40O15	652.64	67884-12-2	martynoside.mol	10.4268/cjcmm20112213	652.237
Rehmannia glutinosa (Gaertn.) DC		acteoside	C29H36O15	624.587	61276-17-3	acteoside.mol	10.4268/cjcmm20112213	624.205
Rehmannia glutinosa (Gaertn.) DC		isoacteoside	C29H36O15	624.587	61303-13-7	isoacteoside.mol	10.4268/cjcmm20112213	624.205
Rehmannia glutinosa (Gaertn.) DC		jionoside B1	C37H50O20	841.781	120406-37-3	jionoside B1.mol	10.4268/cjcmm20112213	814.289
Rehmannia glutinosa (Gaertn.) DC		rehmalignan A	C27H38O12	554.583		rehmalignan A.mol	10.4268/cjcmm20112213	554.236
Rehmannia glutinosa (Gaertn.) DC		rehmalignan B	C27H38O12	554.583		rehmalignan B.mol	10.4268/cjcmm20112213	554.236
Rehmannia glutinosa (Gaertn.) DC		trans-liovil	C20H24O7	376.4		trans-liovil.mol	10.4268/cjcmm20112213	376.152
Rehmannia glutinosa (Gaertn.) DC		(7R,8S)-4,9,3′-trihydroxy-3-methoxy-7,8-dihydrobenzofuran-1′-propanaln eolignan	C19H18O6	342.343		(7R,8S)-4,9,3′-trihydroxy-3-methoxy-7,8-dihydrobenzofuran-1′-propanaln eolignan.mol	10.4268/cjcmm20112213	342.11
Rehmannia glutinosa (Gaertn.) DC		guaicylglycerol	C10H14O5	214.215	38916-91-5	guaicylglycerol.mol	10.4268/cjcmm20112213	214.084
Rehmannia glutinosa (Gaertn.) DC		7-O-ethyl guaiacylglycerol	C12H18O5	242.268		7-O-ethyl guaiacylglycerol.mol	10.4268/cjcmm20112213	242.115
Rehmannia glutinosa (Gaertn.) DC		coniferin	C16H22O8	342.341	531-29-3	coniferin.mol	10.4268/cjcmm20112213	342.132
Rehmannia glutinosa (Gaertn.) DC		Methyl ferulate	C11H12O4	208.211	2309-07-1	Methyl ferulate.mol	10.4268/cjcmm20112213	208.074
Rehmannia glutinosa (Gaertn.) DC		Methyl 4-hydroxycinnamate	C10H10O3	178.185	3943-97-3	Methyl 4-hydroxycinnamate.mol	10.4268/cjcmm20112213	178.063
Rehmannia glutinosa (Gaertn.) DC		coniferyl aldehyde	C10H10O3	178.185	458-36-6	coniferyl aldehyde.mol	10.4268/cjcmm20112213	178.063
Rehmannia glutinosa (Gaertn.) DC		pterolactam	C5H9NO2	115.13	38072-88-7	pterolactam.mol	10.4268/cjcmm20112213	115.063
Rehmannia glutinosa (Gaertn.) DC		1,2,4-trihydroxybenzene	C6H6O3	126.11	533-73-3	1,2,4-trihydroxybenzene.mol	10.4268/cjcmm20112213	126.032
Rehmannia glutinosa (Gaertn.) DC		adenosine	C10H13N5O4	267.241	58-61-7	adenosine.mol	10.4268/cjcmm20112213	267.097
Rehmannia glutinosa (Gaertn.) DC		guanosine	C10H13N5O5	283.241	118-00-3	guanosine.mol	10.4268/cjcmm20112213	283.092
Rehmannia glutinosa (Gaertn.) DC		rhamnopyranosyl vanilloyl	C14H18O8	314.288		rhamnopyranosyl vanilloyl.mol	10.4268/cjcmm20112213	314.1
Rehmannia glutinosa (Gaertn.) DC		4-[2′-formyl-5′-(hydroxymethyl)-1H-pyrrole-1-yl)] butanoic acid	C10H13NO4	211.214		4-[2′-formyl-5′-(hydroxymethyl)-1H-pyrrole-1-yl)] butanoic acid.mol	10.4268/cjcmm20112213	211.084
Rehmannia glutinosa (Gaertn.) DC		l,2,3,4-tetrahydro-β-carboline-3-carboxylic acid	C12H12N2O2	216.236		l,2,3,4-tetrahydro-β-carboline-3-carboxylic acid.mol	10.4268/cjcmm20112213	216.09
Rehmannia glutinosa (Gaertn.) DC		syringic acid	C9H10O5	198.173	530-57-4	syringic acid.mol	10.4268/cjcmm20112213	198.053
Rehmannia glutinosa (Gaertn.) DC		4-hydroxyphenylacetic acid	C8H8O3	152.147	156-38-7	4-hydroxyphenylacetic acid.mol	10.4268/cjcmm20112213	152.047
Rehmannia glutinosa (Gaertn.) DC		3-indolecarboxylic acid	C9H7NO2	161.157	771-50-6	3-indolecarboxylic acid.mol	10.4268/cjcmm20112213	161.048
Rehmannia glutinosa (Gaertn.) DC		9,12,13-trihydroxy-10-octadecenoic acid	C18H34O5	330.46	29907-56-0	9,12,13-trihydroxy-10-octadecenoic acid.mol	10.4268/cjcmm20112213	330.241
Rehmannia glutinosa (Gaertn.) DC		daucosterol	C35H60O6	576.847	474-58-8	daucosterol.mol	10.4268/cjcmm20112213	576.439
Rehmannia glutinosa (Gaertn.) DC		5α,6β-dihydroxy daucosterol	C35H62O8	610.862		5α,6β-dihydroxy daucosterol.mol	10.4268/cjcmm20112213	610.444
Rehmannia glutinosa (Gaertn.) DC		oleic acid	C18H34O2	282.461	112-80-1	oleic acid.mol	10.4268/cjcmm20112213	282.256
Rehmannia glutinosa (Gaertn.) DC		dibutyl phthalate	C16H22O4	278.344	84-74-2	dibutyl phthalate.mol	10.4268/cjcmm20112213	278.152
Rehmannia glutinosa (Gaertn.) DC		β-sitosterol	C29H50O	414.707	83-46-5	β-sitosterol.mol	10.4268/cjcmm20112213	414.386
Rehmannia glutinosa (Gaertn.) DC		Diincarvilone A	C30H40O5	480.636		Diincarvilone A.mol	10.4268/cjcmm20112213	480.288
Rehmannia glutinosa (Gaertn.) DC		glutinosalactone A	C30H46O6	502.683		glutinosalactone A.mol	10.4268/cjcmm20112213	502.329
Rehmannia glutinosa (Gaertn.) DC		rehmamegastigmane	C15H26O4	270.365		rehmamegastigmane.mol	10.11669/cpj.2014.17.005	270.183
Rehmannia glutinosa (Gaertn.) DC		rehmaglutoside A	C24H30O10	478.489		rehmaglutoside A.mol	10.7501/j.issn.1674-6376.2015.02.022	478.184
Rehmannia glutinosa (Gaertn.) DC		rehmaglutoside B	C29H40O17	660.618		rehmaglutoside B.mol	10.7501/j.issn.1674-6376.2015.02.022	660.227
Rehmannia glutinosa (Gaertn.) DC		rehmaglutoside C	C30H42O17	674.644		rehmaglutoside C.mol	10.7501/j.issn.1674-6376.2015.02.022	674.242
Rehmannia glutinosa (Gaertn.) DC		rehmaglutoside D	C23H31NO11	497.492		rehmaglutoside D.mol	10.7501/j.issn.1674-6376.2015.02.022	497.19
Rehmannia glutinosa (Gaertn.) DC		rehmaglutoside E	C34H40O15	688.672		rehmaglutoside E.mol	10.7501/j.issn.1674-6376.2015.02.022	688.237
Rehmannia glutinosa (Gaertn.) DC		rehmaglutoside J	C30H48O18	696.691		rehmaglutoside J.mol	10.7501/j.issn.1674-6376.2015.02.022	696.284
Rehmannia glutinosa (Gaertn.) DC		rehmaglutoside K	C30H48O18	696.691		rehmaglutoside K.mol	10.7501/j.issn.1674-6376.2015.02.022	696.284
Rehmannia glutinosa (Gaertn.) DC		aucubin	C15H22O9	346.33	479-98-1	aucubin.mol	10.7501/j.issn.1674-6376.2015.02.022	346.126
Rehmannia glutinosa (Gaertn.) DC		myobontioside A	C15H23ClO9	382.791	1093448-88-4	myobontioside A.mol	10.7501/j.issn.1674-6376.2015.02.022	382.103
Rehmannia glutinosa (Gaertn.) DC		geniposide	C17H24O10	388.366	24512-63-8	geniposide.mol	10.7501/j.issn.1674-6376.2015.02.022	388.137
Rehmannia glutinosa (Gaertn.) DC		8-epiloganin	C17H26O10	390.382	67596-51-4	8-epiloganin.mol	10.7501/j.issn.1674-6376.2015.02.022	390.153
Rehmannia glutinosa (Gaertn.) DC		gardoside methyl ester	C17H24O10	388.366	93930-20-2	gardoside methyl ester.mol	10.7501/j.issn.1674-6376.2015.02.022	388.137
Rehmannia glutinosa (Gaertn.) DC		geniposidic acid	C16H22O10	374.34	27741-01-1	geniposidic acid.mol	10.7501/j.issn.1674-6376.2015.02.022	374.121
Rehmannia glutinosa (Gaertn.) DC		6-O-p-hydroxybenzoate ajugol	C22H28O11	468.451		6-O-p-hydroxybenzoate ajugol.mol	10.7501/j.issn.1674-6376.2015.02.022	468.163
Rehmannia glutinosa (Gaertn.) DC		jioglutoside B	C23H34O13	518.508	124168-00-9	jioglutoside B.mol	10.7501/j.issn.1674-6376.2015.02.022	518.2
Rehmannia glutinosa (Gaertn.) DC		mussaenosidic acid	C16H24O10	376.356	82451-22-7	mussaenosidic acid.mol	10.7501/j.issn.1674-6376.2015.02.022	376.137
Rehmannia glutinosa (Gaertn.) DC		6-O-E-caffeoyl ajugol	C24H30O12	510.488		6-O-E-caffeoyl ajugol.mol	10.7501/j.issn.1674-6376.2015.02.022	510.174
Rehmannia glutinosa (Gaertn.) DC		monomelittoside	C15H22O10	362.329	20633-72-1	monomelittoside.mol	10.7501/j.issn.1674-6376.2015.02.022	362.121
Rehmannia glutinosa (Gaertn.) DC		3′-O-β-D-glucopyranosyl catalpol	C21H32O15	524.47		3′-O-β-D-glucopyranosyl catalpol.mol	10.7501/j.issn.1674-6376.2015.02.022	524.174
Rehmannia glutinosa (Gaertn.) DC		genipin-1-α-L-rhamnopyranosyl-(1→6)-β-D-glucopyranoside	C23H34O14	534.508	1006382-01-9	genipin-1-α-L-rhamnopyranosyl-(1→6)-β-D-glucopyranoside.mol	10.7501/j.issn.1674-6376.2015.02.022	534.195
Rehmannia glutinosa (Gaertn.) DC		5-deoxyantirrhinoside	C15H22O9	346.33		5-deoxyantirrhinoside.mol	10.7501/j.issn.1674-6376.2015.02.022	346.126
Rehmannia glutinosa (Gaertn.) DC		5-deoxylamiol	C16H26O9	362.372		5-deoxylamiol.mol	10.7501/j.issn.1674-6376.2015.02.022	362.158
Rehmannia glutinosa (Gaertn.) DC		lamiol	C16H26O10	378.372		lamiol.mol	10.7501/j.issn.1674-6376.2015.02.022	378.153
Rehmannia glutinosa (Gaertn.) DC		gardoside	C16H22O10	374.34	54835-76-6	gardoside.mol	10.7501/j.issn.1674-6376.2015.02.022	374.121
Rehmannia glutinosa (Gaertn.) DC		genipin 1-gentiobioside	C23H34O15	550.507	29307-60-6	genipin 1-gentiobioside.mol	10.7501/j.issn.1674-6376.2015.02.022	550.19
Rehmannia glutinosa (Gaertn.) DC		genameside C	C23H34O15	550.507		genameside C.mol	10.7501/j.issn.1674-6376.2015.02.022	550.19
Rehmannia glutinosa (Gaertn.) DC		6β-hydroxy-2-oxabicyclo[4.3.0]Δ8-9-nonen-1-one	C9H12O3	168.19		6β-hydroxy-2-oxabicyclo[4.3.0]Δ8-9-nonen-1-one.mol	10.7501/j.issn.1674-6376.2015.02.022	168.079
Rehmannia glutinosa (Gaertn.) DC		jioglutin D	C11H18O6	246.257		jioglutin D.mol	10.7501/j.issn.1674-6376.2015.02.022	246.11
Rehmannia glutinosa (Gaertn.) DC		jioglutin E	C11H20O5	232.274	128397-37-5	jioglutin E.mol	10.7501/j.issn.1674-6376.2015.02.022	232.131
Rehmannia glutinosa (Gaertn.) DC		rehmaionoside C	C19H32O8	388.453	104112-05-2	rehmaionoside C.mol	10.7501/j.issn.1674-6376.2015.02.022	388.21
Rehmannia glutinosa (Gaertn.) DC		frehmaglutin A	C15H24O5	284.348		frehmaglutin A.mol	10.7501/j.issn.1674-6376.2015.02.022	284.162
Rehmannia glutinosa (Gaertn.) DC		frehmaglutin C	C21H34O10	446.489		frehmaglutin C.mol	10.7501/j.issn.1674-6376.2015.02.022	446.215
Rehmannia glutinosa (Gaertn.) DC		frehmaglutin D	C28H40O10	536.611		frehmaglutin D.mol	10.7501/j.issn.1674-6376.2015.02.022	536.262
Rehmannia glutinosa (Gaertn.) DC		aeginetic acid 5-O-β-D-quinovoside	C21H34O8	414.49		aeginetic acid 5-O-β-D-quinovoside.mol	10.7501/j.issn.1674-6376.2015.02.022	414.225
Rehmannia glutinosa (Gaertn.) DC		neo-rehmannioside	C21H36O9	432.505	1333387-64-6	neo-rehmannioside.mol	10.7501/j.issn.1674-6376.2015.02.022	432.236
Rehmannia glutinosa (Gaertn.) DC		aeginetic acid	C15H24O4	268.349	53537-92-1	aeginetic acid.mol	10.7501/j.issn.1674-6376.2015.02.022	268.168
Rehmannia glutinosa (Gaertn.) DC		oxyrehmaionoside B	C19H34O9	406.468		oxyrehmaionoside B.mol	10.7501/j.issn.1674-6376.2015.02.022	406.22
Rehmannia glutinosa (Gaertn.) DC		frehmaglutin E	C12H20O3	212.285		frehmaglutin E.mol	10.7501/j.issn.1674-6376.2015.02.022	212.141
Rehmannia glutinosa (Gaertn.) DC		rehmaglutoside F	C30H46O12	598.679		rehmaglutoside F.mol	10.7501/j.issn.1674-6376.2015.02.022	598.299
Rehmannia glutinosa (Gaertn.) DC		rehmaglutoside G	C30H46O13	614.678		rehmaglutoside G.mol	10.7501/j.issn.1674-6376.2015.02.022	614.294
Rehmannia glutinosa (Gaertn.) DC		rehmaglutoside H	C30H46O13	614.678		rehmaglutoside H.mol	10.7501/j.issn.1674-6376.2015.02.022	614.294
Rehmannia glutinosa (Gaertn.) DC		rehmaglutoside I	C36H56O17	760.82		rehmaglutoside I.mol	10.7501/j.issn.1674-6376.2015.02.022	760.352
Rehmannia glutinosa (Gaertn.) DC		aeginetoyl ajugol 5″-O-β-D-quinovoside	C36H56O16	744.82		aeginetoyl ajugol 5″-O-β-D-quinovoside.mol	10.7501/j.issn.1674-6376.2015.02.022	744.357
Rehmannia glutinosa (Gaertn.) DC		sculponiside	C33H42O16	694.677	1315509-74-0	sculponiside.mol	10.7501/j.issn.1674-6376.2015.02.022	694.247
Rehmannia glutinosa (Gaertn.) DC		2-phenylethyl-O-β-D-xylopyranosyl-(1→6)-O-caffeoyl-β-D-glucopyranoside	C19H28O10	416.42		2-phenylethyl-O-β-D-xylopyranosyl-(1→6)-O-caffeoyl-β-D-glucopyranoside.mol	10.7501/j.issn.1674-6376.2015.02.022	416.168
Rehmannia glutinosa (Gaertn.) DC		deacyl martynoside	C21H32O12	476.472	94410-28-3	deacyl martynoside.mol	10.7501/j.issn.1674-6376.2015.02.022	476.189
Rehmannia glutinosa (Gaertn.) DC		salidroside	C14H20O7	300.304	10338-51-9	salidroside.mol	10.7501/j.issn.1674-6376.2015.02.022	300.121
Rehmannia glutinosa (Gaertn.) DC		jionoside D	C30H38O15	638.614	120406-34-0	jionoside D.mol	10.7501/j.issn.1674-6376.2015.02.022	638.221
Rehmannia glutinosa (Gaertn.) DC		jionoside A1	C36H48O20	800.754	120444-60-2	jionoside A1.mol	10.7501/j.issn.1674-6376.2015.02.022	800.274
Rehmannia glutinosa (Gaertn.) DC		leucosceptoside A	C30H38O15	638.614	83529-62-8	leucosceptoside A.mol	10.7501/j.issn.1674-6376.2015.02.022	638.221
Rehmannia glutinosa (Gaertn.) DC		isomartynoside	C31H40O15	652.64	94410-22-7	isomartynoside.mol	10.7501/j.issn.1674-6376.2015.02.022	652.237
Rehmannia glutinosa (Gaertn.) DC		3,4-dihydKixy-β-phenethyl-O-α-Lrhamnopyranosyl-(1→3)-O-β-D-galacopyranosyl-(1→6)-4-O-caffeoyl-β-D-glucopyranoside	C35H46O20	786.728		3,4-dihydKixy-β-phenethyl-O-α-Lrhamnopyranosyl-(1→3)-O-β-D-galacopyranosyl-(1→6)-4-O-caffeoyl-β-D-glucopyranoside.mol	10.7501/j.issn.1674-6376.2015.02.022	786.258
Rehmannia glutinosa (Gaertn.) DC		purpureaside C	C35H46O20	786.728	108648-07-3	purpureaside C.mol	10.7501/j.issn.1674-6376.2015.02.022	786.258
Rehmannia glutinosa (Gaertn.) DC		darendoside B	C21H32O12	476.472	94410-28-3	darendoside B.mol	10.7501/j.issn.1674-6376.2015.02.022	476.189
Rehmannia glutinosa (Gaertn.) DC		verbasoside	C20H30O12	462.445	61548-34-3	verbasoside.mol	10.7501/j.issn.1674-6376.2015.02.022	462.445
Rehmannia glutinosa (Gaertn.) DC		hydroferulic acid	C10H12O4	196.2	1135-23-5	hydroferulic acid.mol	10.7501/j.issn.1674-6376.2015.02.022	196.074
Rehmannia glutinosa (Gaertn.) DC		p-hydroxyphenylethyl alcohol	C8H10O2	138.164	501-94-0	p-hydroxyphenylethyl alcohol.mol	10.7501/j.issn.1674-6376.2015.02.022	138.164
Rehmannia glutinosa (Gaertn.) DC		hydroxytyrosol	C8H10O3	154.163	10597-60-1	hydroxytyrosol.mol	10.7501/j.issn.1674-6376.2015.02.022	154.063
Rehmannia glutinosa (Gaertn.) DC		β-hydroxyacteoside	C29H36O16	640.587	95587-86-3	β-hydroxyacteoside.mol	10.7501/j.issn.1674-6376.2015.02.022	640.2
Rehmannia glutinosa (Gaertn.) DC		glutinosalactone B	C31H48O5	500.71		glutinosalactone B.mol	10.7501/j.issn.1674-6376.2015.02.022	500.35
Rehmannia glutinosa (Gaertn.) DC		glutinosalactone C	C31H48O6	516.709		glutinosalactone C.mol	10.7501/j.issn.1674-6376.2015.02.022	516.345
Rehmannia glutinosa (Gaertn.) DC		2β,3β,19α-trihydroxyolean-12-ene-13,28-dioic acid	C30H46O7	518.682		2β,3β,19α-trihydroxyolean-12-ene-13,28-dioic acid.mol	10.7501/j.issn.1674-6376.2015.02.022	518.324
Rehmannia glutinosa (Gaertn.) DC		2α,3β-dihydroxyolean-12-ene-28-oic acid	C30H48O4	472.7		2α,3β-dihydroxyolean-12-ene-28-oic acid.mol	10.7501/j.issn.1674-6376.2015.02.022	472.355
Rehmannia glutinosa (Gaertn.) DC		glutinolic acid	C30H48O7	520.698		glutinolic acid.mol	10.7501/j.issn.1674-6376.2015.02.022	520.34
Rehmannia glutinosa (Gaertn.) DC		oleanic acid	C30H48O3	456.7	508-02-1	oleanic acid.mol	10.7501/j.issn.1674-6376.2015.02.022	456.36
Rehmannia glutinosa (Gaertn.) DC		ursolic acid	C30H48O3	456.7	77-52-1	ursolic acid.mol	10.7501/j.issn.1674-6376.2015.02.022	456.36
Rehmannia glutinosa (Gaertn.) DC		oleanonic acid	C30H46O3	454.684	17990-42-0	oleanonic acid.mol	10.7501/j.issn.1674-6376.2015.02.022	454.345
Rehmannia glutinosa (Gaertn.) DC		isoquinolin-7-ol	C9H7NO	145.158	7651-83-4	isoquinolin-7-ol.mol	10.7501/j.issn.1674-6376.2015.02.022	145.053
Rehmannia glutinosa (Gaertn.) DC		5-hydroxy-2-pyridinemethanol	C6H7NO2	125.125	40222-77-3	5-hydroxy-2-pyridinemethanol.mol	10.7501/j.issn.1674-6376.2015.02.022	125.048
Rehmannia glutinosa (Gaertn.) DC		5-hydroxy-2-methylpyridine	C6H7NO	109.126	1121-78-4	5-hydroxy-2-methylpyridine.mol	10.7501/j.issn.1674-6376.2015.02.022	109.053
Rehmannia glutinosa (Gaertn.) DC		adenine	C5H5N5	135.127	73-24-5	adenine.mol	10.7501/j.issn.1674-6376.2015.02.022	135.054
Rehmannia glutinosa (Gaertn.) DC		uridine	C9H12N2O6	244.201	58-96-8	uridine.mol	10.7501/j.issn.1674-6376.2015.02.022	244.07
Rehmannia glutinosa (Gaertn.) DC		diosmetin	C16H12O6	300.263	520-34-3	diosmetin.mol	10.7501/j.issn.1674-6376.2015.02.022	300.063
Rehmannia glutinosa (Gaertn.) DC		luteolin-7-glucuronide	C21H18O12	462.36	29741-10-4	luteolin-7-glucuronide.mol	10.7501/j.issn.1674-6376.2015.02.022	462.08
Rehmannia glutinosa (Gaertn.) DC		apigenin	C15H10O5	270.237	520-36-5	apigenin.mol	10.7501/j.issn.1674-6376.2015.02.022	270.053
Rehmannia glutinosa (Gaertn.) DC		luteolin	C15H10O6	286.236	491-70-3	luteolin.mol	10.7501/j.issn.1674-6376.2015.02.022	286.048
Rehmannia glutinosa (Gaertn.) DC		4-hydroxybenzoic acid	C7H6O3	138.121	99-96-7	4-hydroxybenzoic acid.mol	10.7501/j.issn.1674-6376.2015.02.022	138.032
Rehmannia glutinosa (Gaertn.) DC		2,5-dihydroxybenzoic acid	C7H6O4	154.12	490-79-9	2,5-dihydroxybenzoic acid.mol	10.7501/j.issn.1674-6376.2015.02.022	154.027
Rehmannia glutinosa (Gaertn.) DC		3,4-dihydroxybenzoic acid	C7H6O4	154.12	99-50-3	3,4-dihydroxybenzoic acid.mol	10.7501/j.issn.1674-6376.2015.02.022	154.027
Rehmannia glutinosa (Gaertn.) DC		2,4-dihydroxy-2′,6-diacetoxy-3′-methoxy-5′-methyldiphenyl ether	C18H18O8	362.331		2,4-dihydroxy-2′,6-diacetoxy-3′-methoxy-5′-methyldiphenyl ether.mol	10.7501/j.issn.1674-6376.2015.02.022	362.1
Rehmannia glutinosa (Gaertn.) DC		paecilospirone	C13H14O5	250.247	135048-14-5	paecilospirone.mol	10.7501/j.issn.1674-6376.2015.02.022	250.084
Rehmannia glutinosa (Gaertn.) DC		α-axetylorcino	C9H10O3	166.174		α-axetylorcino.mol	10.7501/j.issn.1674-6376.2015.02.022	166.063
Rehmannia glutinosa (Gaertn.) DC		2,4-dihydroxy-3,5,6-trimethylmethylbenzoate	C11H14O4	210.226		2,4-dihydroxy-3,5,6-trimethylmethylbenzoate.mol	10.7501/j.issn.1674-6376.2015.02.022	210.089
Rehmannia glutinosa (Gaertn.) DC		vanillic acid	C8H8O4	168.147	121-34-6	vanillic acid.mol	10.7501/j.issn.1674-6376.2015.02.022	168.042
Rehmannia glutinosa (Gaertn.) DC		threo-1-(4-hydroxy-3-methoxyphenyl)-1,2,3-riol	C10H14O5	214.215		threo-1-(4-hydroxy-3-methoxyphenyl)-1,2,3-riol.mol	10.7501/j.issn.1674-6376.2015.02.022	214.084
Rehmannia glutinosa (Gaertn.) DC		caffeic acid	C9H8O4	180.157	331-39-5	caffeic acid.mol	10.7501/j.issn.1674-6376.2015.02.022	180.042
Rehmannia glutinosa (Gaertn.) DC		hierochin d	C19H20O6	344.358	155759-02-7	hierochin d.mol	10.7501/j.issn.1674-6376.2015.02.022	344.126
Rehmannia glutinosa (Gaertn.) DC		yemuoside YM1	C25H30O11	506.499	140850-36-8	yemuoside YM1.mol	10.7501/j.issn.1674-6376.2015.02.022	506.179
Rehmannia glutinosa (Gaertn.) DC		lariciresinol	C20H24O6	360.401	27003-73-2	lariciresinol.mol	10.7501/j.issn.1674-6376.2015.02.022	360.157
Rehmannia glutinosa (Gaertn.) DC		pinoresinol 4-O-beta-D-glucopyranoside	C26H32O11	520.526	69251-96-3	pinoresinol 4-O-beta-D-glucopyranoside.mol	10.7501/j.issn.1674-6376.2015.02.022	520.194
Rehmannia glutinosa (Gaertn.) DC		1,2,5,6-tetrahydro-1-methyl-2-oxo-4-pyridineacetic acid	C8H11NO3	169.178		1,2,5,6-tetrahydro-1-methyl-2-oxo-4-pyridineacetic acid.mol	10.7501/j.issn.1674-6376.2015.02.022	169.074
Rehmannia glutinosa (Gaertn.) DC		2-methoxy-4-methylphenyl-O-β-D-apiofuranosyl-(1→6)-β-D-glucopyranoside	C19H28O11	432.419	133137-60-7	2-methoxy-4-methylphenyl-O-β-D-apiofuranosyl-(1→6)-β-D-glucopyranoside.mol	10.7501/j.issn.1674-6376.2015.02.022	432.163
Rehmannia glutinosa (Gaertn.) DC		syringic acid-4-O-α-L-rhamnopyranoside	C15H20O9	344.314	1303579-12-5	syringic acid-4-O-α-L-rhamnopyranoside.mol	10.7501/j.issn.1674-6376.2015.02.022	344.111
Rehmannia glutinosa (Gaertn.) DC		(7R,8S,7′R,8′S)-4,9,4′,9′-tetrahydroxy-3,3′-dimethoxy-7,7′-epoxylignan9-O-β-D-glucopyranoside	C26H34O12	538.541		(7R,8S,7′R,8′S)-4,9,4′,9′-tetrahydroxy-3,3′-dimethoxy-7,7′-epoxylignan9-O-β-D-glucopyranoside.mol	10.7501/j.issn.1674-6376.2015.02.022	538.205
Rehmannia glutinosa (Gaertn.) DC		1-methyl-1,2,3,4-tetrahydro-β-carboline-3-carboxylic acid	C13H14N2O2	230.262	5470-37-1	1-methyl-1,2,3,4-tetrahydro-β-carboline-3-carboxylic acid.mol	10.7501/j.issn.1674-6376.2015.02.022	230.106
Rehmannia glutinosa (Gaertn.) DC		tachioside	C13H18O8	302.277	109194-60-7	tachioside.mol	10.7501/j.issn.1674-6376.2015.02.022	302.1
Rehmannia glutinosa (Gaertn.) DC		isotachioside	C13H18O8	302.277	31427-08-4	isotachioside.mol	10.7501/j.issn.1674-6376.2015.02.022	302.1
Rehmannia glutinosa (Gaertn.) DC		5-hydroxymethyl furfural	C6H6O3	126.11	67-47-0	5-hydroxymethyl furfural.mol	10.7501/j.issn.1674-6376.2015.02.022	126.032
Rehmannia glutinosa (Gaertn.) DC		tyrosol	C8H10O2	138.164	501-94-0	tyrosol.mol	10.7501/j.issn.1674-6376.2015.02.022	138.068
Rehmannia glutinosa (Gaertn.) DC		1-(2,5-dihydroxyphenyl)ethanone	C8H8O3	152.147	490-78-8	1-(2,5-dihydroxyphenyl)ethanone.mol	10.7501/j.issn.1674-6376.2015.02.022	152.047
Rehmannia glutinosa (Gaertn.) DC		esculetin	C9H6O4	178.142	305-01-1	esculetin.mol	10.7501/j.issn.1674-6376.2015.02.022	178.027
Rehmannia glutinosa (Gaertn.) DC		2-methoxy-1,8-dimethyl-xanthen-9-one	C14H12O4	244.243		2-methoxy-1,8-dimethyl-xanthen-9-one.mol	10.7501/j.issn.1674-6376.2015.02.022	244.074
Rehmannia glutinosa (Gaertn.) DC		4-hydroxy-α-lapachone	C15H14O4	258.269	60290-58-6	4-hydroxy-α-lapachone.mol	10.7501/j.issn.1674-6376.2015.02.022	258.089
Rehmannia glutinosa (Gaertn.) DC		enalin A	C10H10O4	194.184		enalin A.mol	10.7501/j.issn.1674-6376.2015.02.022	194.058
Rehmannia glutinosa (Gaertn.) DC		2,3,4-trimethyl-5,7-dihydroxy-2,3-dihydrobenzofuran	C11H14O3	194.227	888485-15-2	2,3,4-trimethyl-5,7-dihydroxy-2,3-dihydrobenzofuran.mol	10.7501/j.issn.1674-6376.2015.02.022	194.094
Rehmannia glutinosa (Gaertn.) DC		3-isopropenyl-(Z)-monomethyl maleate	C8H10O4	170.163		3-isopropenyl-(Z)-monomethyl maleate.mol	10.7501/j.issn.1674-6376.2015.02.022	170.058
Rehmannia glutinosa (Gaertn.) DC		ajugoside	C17H26O10	390.382	52916-96-8	ajugoside.mol		390.153
Rehmannia glutinosa (Gaertn.) DC		DL-Alanine	C3H7NO2	89.0932	302-72-7	DL-Alanine.mol		89.0477
Rehmannia glutinosa (Gaertn.) DC		L-(+)-Arginine	C6H14N4O2	174.201	74-79-3	L-(+)-Arginine.mol		174.112
Rehmannia glutinosa (Gaertn.) DC		L-Aspartic acid	C4H7NO4	133.103	56-84-8	L-Aspartic acid.mol		133.037
Rehmannia glutinosa (Gaertn.) DC		D-mannitol	C6H14O6	182.172	69-65-8	D-mannitol.mol		182.079
Rehmannia glutinosa (Gaertn.) DC		forsythoside E	C20H30O12	462.445	93675-88-8	forsythoside E.mol		462.174
Rehmannia glutinosa (Gaertn.) DC		γ-aminobutyric acid	C4H9NO2	103.12	56-12-2	γ-aminobutyric acid.mol		103.063
Rehmannia glutinosa (Gaertn.) DC		glucosamine	C6H13NO5	179.171		glucosamine.mol		179.079
Rehmannia glutinosa (Gaertn.) DC		phosphoric acid	H3O4P	97.9952	7664-38-2	phosphoric acid.mol		97.9769
Rehmannia glutinosa (Gaertn.) DC		L-(+)-Glutamic acid	C5H9NO4	147.129	6899-05-4	L-(+)-Glutamic acid.mol		147.053
Rehmannia glutinosa (Gaertn.) DC		L-Histidine	C6H9N3O2	155.155	71-00-1	L-Histidine.mol		155.07
Rehmannia glutinosa (Gaertn.) DC		L-(+)-Isoleucine	C6H13NO2	131.173	73-32-5	L-(+)-Isoleucine.mol		131.095
Rehmannia glutinosa (Gaertn.) DC		L-(-)-Tyrosine	C9H11NO3	181.189	60-18-4	L-(-)-Tyrosine.mol		181.074
Rehmannia glutinosa (Gaertn.) DC		glycine	C2H5NO2	75.0666	56-40-6	glycine.mol		75.032
Rehmannia glutinosa (Gaertn.) DC		L-(+)-Lysine	C6H14N2O2	146.188	56-87-1	L-(+)-Lysine.mol		146.106
Rehmannia glutinosa (Gaertn.) DC		L-(-)-Phenylalanine	C9H11NO2	165.189	63-91-2	L-(-)-Phenylalanine.mol		165.079
Rehmannia glutinosa (Gaertn.) DC		L-(-)-Serine	C3H7NO3	105.093	56-45-1	L-(-)-Serine.mol		105.043
Rehmannia glutinosa (Gaertn.) DC		L-(-)-Threonine	C4H9NO3	119.119	72-19-5	L-(-)-Threonine.mol		119.058
Rehmannia glutinosa (Gaertn.) DC		L-(+)-Valine	C5H11NO2	117.146	72-18-4	L-(+)-Valine.mol		117.079
Rehmannia glutinosa (Gaertn.) DC		D-Glucose	C6H12O6	180.156		D-Glucose.mol	CNKI:SUN:ZCYO.0.2010-07-025	180.063
Rehmannia glutinosa (Gaertn.) DC		galactose	C6H12O6	180.156		galactose.mol	CNKI:SUN:ZCYO.0.2010-07-025	180.063
Rehmannia glutinosa (Gaertn.) DC		sucrose	C12H22O11	342.296	57-50-1	sucrose.mol	CNKI:SUN:ZCYO.0.2010-07-025	342.116
Rehmannia glutinosa (Gaertn.) DC		raffinose	C18H32O16	504.437	512-69-6	raffinose.mol	CNKI:SUN:ZCYO.0.2010-07-025	504.169
Rehmannia glutinosa (Gaertn.) DC		dextran	C18H32O16	504.437	13382-86-0	dextran.mol	CNKI:SUN:ZCYO.0.2010-07-025	504.169
Rehmannia glutinosa (Gaertn.) DC		stachyose tetrahydrate	C24H50O25	738.639	10094-58-3	stachyose tetrahydrate.mol	CNKI:SUN:ZCYO.0.2010-07-025	738.264
Rehmannia glutinosa (Gaertn.) DC		melibiose	C12H22O11	342.296		melibiose.mol	CNKI:SUN:ZCYO.0.2010-07-025	342.116
Rehmannia glutinosa (Gaertn.) DC		Fructose	C6H12O6	180.156		Fructose.mol	CNKI:SUN:ZCYO.0.2010-07-025	180.063
Rehmannia glutinosa (Gaertn.) DC		Citric acid	C6H8O7	192.124	77-92-9	Citric acid.mol		192.027
Rehmannia glutinosa (Gaertn.) DC		Purpureaside B	C35H46O20	786.728	104777-69-7	Purpureaside B.mol		786.258
Rehmannia glutinosa (Gaertn.) DC		Leonuride	C15H24O9	348.346		Leonuride.mol		348.142
Rehmannia glutinosa (Gaertn.) DC		stachyose	C24H42O21	666.578	470-55-3	stachyose.mol		666.222

## Sheet: SDH-2
01 Name of traditional Chinese medicine	02 No.	03 English name of compound	04 Compound molecular formula	05 Molecular weight of compound	06 CAS number	07 2D structure	08 Literature source	09 Exact molecular weight	23 ALogP	24 LogD	25 Molecular_Solubility	26 Molecular_Volume	27 Molecular_SurfaceArea	28 Molecular_PolarSurfaceArea	29 Num_RotatableBonds	30 Num_H_Acceptors	31 Num_H_Donors	32 ADMET_Absorption_Level	33 ADMET_BBB_Level	34 ADMET_BBB	35 ADMET_Solubility_Level	36 ADMET_Solubility	37 ADMET_Hepatotoxicity	38 ADMET_Hepatotoxicity_Probability	39 ADMET_CYP2D6	40 ADMET_CYP2D6_Probability	41 ADMET_PPB_Level
Rehmannia glutinosa (Gaertn.) DC (processed)		catalpol	C15H22O10	362.369	2415-24-9	catalpol.mol	CNKI:SUN:SJKX.0.2018-06-031	362.121
Rehmannia glutinosa (Gaertn.) DC (processed)		rehmannioside D	C27H42O20	686.61	81720-08-3	rehmannioside D.mol	CNKI:SUN:SJKX.0.2018-06-031	686.227
Rehmannia glutinosa (Gaertn.) DC (processed)		rehmannioside A	C21H32O15	524.47	81720-05-0	rehmannioside A.mol	CNKI:SUN:SJKX.0.2018-06-031	524.174
Rehmannia glutinosa (Gaertn.) DC (processed)		Leonuride	C15H24O9	348.346		Leonuride.mol	CNKI:SUN:SJKX.0.2018-06-031	348.142
Rehmannia glutinosa (Gaertn.) DC (processed)		acteoside	C29H36O15	624.587	61276-17-3	acteoside.mol	CNKI:SUN:SJKX.0.2018-06-031	624.205
Rehmannia glutinosa (Gaertn.) DC (processed)		isoacteoside	C29H36O15	624.587	61303-13-7	isoacteoside.mol	CNKI:SUN:SJKX.0.2018-06-031	624.205
Rehmannia glutinosa (Gaertn.) DC (processed)		5-hydroxymethyl furfural	C6H6O3	126.11	67-47-0	5-hydroxymethyl furfural.mol	CNKI:SUN:SJKX.0.2018-06-031	126.032
Rehmannia glutinosa (Gaertn.) DC (processed)		raffinose	C18H32O16	504.437	512-69-6	raffinose.mol	CNKI:SUN:SJKX.0.2018-06-031	504.169
Rehmannia glutinosa (Gaertn.) DC (processed)		dextran	C18H32O16	504.437	13382-86-0	dextran.mol	CNKI:SUN:SJKX.0.2018-06-031	504.169
Rehmannia glutinosa (Gaertn.) DC (processed)		stachyose tetrahydrate	C24H50O25	738.639	10094-58-3	stachyose tetrahydrate.mol	CNKI:SUN:SJKX.0.2018-06-031	738.264
Rehmannia glutinosa (Gaertn.) DC (processed)		isoboonein	C9H14O3	170.206	99946-04-0	isoboonein.mol	CNKI:SUN:ZCYA.0.2018-12-016	170.094
Rehmannia glutinosa (Gaertn.) DC (processed)		rehmaglutin A	C9H14O5	202.204	103744-82-7	rehmaglutin A.mol	CNKI:SUN:ZCYA.0.2018-12-016	202.084
Rehmannia glutinosa (Gaertn.) DC (processed)		cistanin	C9H14O4	186.205	91431-89-9	cistanin.mol	CNKI:SUN:ZCYA.0.2018-12-016	186.089
Rehmannia glutinosa (Gaertn.) DC (processed)		rehmaglutin D	C9H13ClO4	220.65	103744-84-9	rehmaglutin D.mol	CNKI:SUN:ZCYA.0.2018-12-016	220.05
Rehmannia glutinosa (Gaertn.) DC (processed)		jiofuran	C9H12O4	184.189	124902-19-8	jiofuran.mol	CNKI:SUN:ZCYA.0.2018-12-016	184.074
Rehmannia glutinosa (Gaertn.) DC (processed)		cistanoside F	C21H28O13	488.439	97411-47-7	cistanoside F.mol	CNKI:SUN:ZCYA.0.2018-12-016	488.153
Rehmannia glutinosa (Gaertn.) DC (processed)		hesperidin	C28H34O15	610.561	520-26-3	hesperidin.mol	10.3969/j.issn.1008-0805.2015.01.036	610.19
Rehmannia glutinosa (Gaertn.) DC (processed)		adenosine	C10H13N5O4	267.241	58-61-7	adenosine.mol	CNKI:SUN:ZCYA.0.2016-05-029	267.097
Rehmannia glutinosa (Gaertn.) DC (processed)		guanosine	C10H13N5O5	283.241	118-00-3	guanosine.mol	CNKI:SUN:ZCYA.0.2016-05-029	283.092
Rehmannia glutinosa (Gaertn.) DC (processed)		uridine	C9H12N2O6	244.201	58-96-8	uridine.mol	CNKI:SUN:ZCYA.0.2016-05-029	244.07
Rehmannia glutinosa (Gaertn.) DC (processed)		geniposide	C17H24O10	388.366	24512-63-8	geniposide.mol	CNKI:SUN:ZCYA.0.2016-05-029	388.137
Rehmannia glutinosa (Gaertn.) DC (processed)		rehmannioside C	C21H34O14	510.486	81720-07-2	rehmannioside C.mol	CNKI:SUN:ZCYA.0.2016-05-029	510.195
Rehmannia glutinosa (Gaertn.) DC (processed)		melittoside	C21H32O15	524.47	19467-03-9	melittoside.mol	CNKI:SUN:ZCYA.0.2016-05-029	524.174
Rehmannia glutinosa (Gaertn.) DC (processed)		monomelittoside	C15H22O10	362.329	20633-72-1	monomelittoside.mol	CNKI:SUN:ZCYA.0.2016-05-029	362.121
Rehmannia glutinosa (Gaertn.) DC (processed)		citric acid	C6H8O7	192.124	77-92-9	citric acid.mol	CNKI:SUN:ZCYA.0.2016-05-029	192.027
Rehmannia glutinosa (Gaertn.) DC (processed)		verbasoside	C20H30O12	462.445	61548-34-3	verbasoside.mol	CNKI:SUN:ZCYA.0.2016-05-029	462.445
Rehmannia glutinosa (Gaertn.) DC (processed)		8-epiloganic acid	C16H24O10	376.356	82509-41-9	8-epiloganic acid.mol	CNKI:SUN:ZCYA.0.2016-05-029	376.137
Rehmannia glutinosa (Gaertn.) DC (processed)		echinacoside	C35H46O20	786.728	82854-37-3	echinacoside.mol	CNKI:SUN:ZCYA.0.2016-05-029	786.258
Rehmannia glutinosa (Gaertn.) DC (processed)		purpureaside C	C35H46O20	786.728	108648-07-3	purpureaside C.mol	CNKI:SUN:ZCYA.0.2016-05-029	786.258
Rehmannia glutinosa (Gaertn.) DC (processed)		jionoside A1	C36H48O20	800.754	120444-60-2	jionoside A1.mol	CNKI:SUN:ZCYA.0.2016-05-029	800.274
Rehmannia glutinosa (Gaertn.) DC (processed)		jionoside B1	C37H50O20	841.781	120406-37-3	jionoside B1.mol	CNKI:SUN:ZCYA.0.2016-05-029	814.289
Rehmannia glutinosa (Gaertn.) DC (processed)		rehmapicroside	C16H26O8	346.373	104056-82-8	rehmapicroside.mol	CNKI:SUN:ZCYA.0.2016-05-029	346.163
Rehmannia glutinosa (Gaertn.) DC (processed)		rehmaionoside A	C19H34O8	390.469	104112-06-3	rehmaionoside A.mol	CNKI:SUN:ZCYA.0.2016-05-029	390.225
Rehmannia glutinosa (Gaertn.) DC (processed)		rehmaionoside B	C19H34O8	390.469	104056-83-9	rehmaionoside B.mol	CNKI:SUN:ZCYA.0.2016-05-029	390.225
Rehmannia glutinosa (Gaertn.) DC (processed)		6-Feruloylajugol	C25H32O12	524.514	124168-06-5	6-Feruloylajugol.mol	CNKI:SUN:ZCYA.0.2016-05-029	524.189
Rehmannia glutinosa (Gaertn.) DC (processed)		martynoside	C31H40O15	652.64	67884-12-2	martynoside.mol	CNKI:SUN:ZCYA.0.2016-05-029	652.237
Rehmannia glutinosa (Gaertn.) DC (processed)		isomartynoside	C31H40O15	652.64	94410-22-7	isomartynoside.mol	CNKI:SUN:ZCYA.0.2016-05-029	652.237
Rehmannia glutinosa (Gaertn.) DC (processed)		forsythoside E	C20H30O12	462.445	93675-88-8	forsythoside E.mol	CNKI:SUN:ZYXY.0.2016-01-023	462.174
Rehmannia glutinosa (Gaertn.) DC (processed)		purpureaside B	C35H46O20	786.728	104777-69-7	purpureaside B.mol	CNKI:SUN:ZYXY.0.2016-01-023	786.258
Rehmannia glutinosa (Gaertn.) DC (processed)		forsythiaside	C29H36O15	624.587	79916-77-1	forsythiaside.mol	CNKI:SUN:ZYXY.0.2016-01-023	624.205
Rehmannia glutinosa (Gaertn.) DC (processed)		jionoside D	C30H38O15	638.614	120406-34-0	jionoside D.mol	CNKI:SUN:ZYXY.0.2016-01-023	638.221
Rehmannia glutinosa (Gaertn.) DC (processed)		rehmannioside B	C21H32O15	524.47	81720-06-1	rehmannioside B.mol	10.3969/j.issn.1674-5515.2007.03.003	524.174
Rehmannia glutinosa (Gaertn.) DC (processed)		trihydroxy-β-ionone	C13H22O3	226.312		trihydroxy-β-ionone.mol	10.3969/j.issn.1674-5515.2007.03.003	226.157
Rehmannia glutinosa (Gaertn.) DC (processed)		dihydroxy-β-ionone	C13H22O2	210.313		dihydroxy-β-ionone.mol	10.3969/j.issn.1674-5515.2007.03.003	210.162
Rehmannia glutinosa (Gaertn.) DC (processed)		sec-hydroxyaeginetic acid	C15H24O5	284.348		sec-hydroxyaeginetic acid.mol	10.3969/j.issn.1674-5515.2007.03.003	284.162
Rehmannia glutinosa (Gaertn.) DC (processed)		rehmapicrogenin	C10H16O3	184.232	135447-39-1	rehmapicrogenin.mol	10.3969/j.issn.1674-5515.2007.03.003	184.11
Rehmannia glutinosa (Gaertn.) DC (processed)		aeginetic acid	C15H24O4	268.349	53537-92-1	aeginetic acid.mol	10.3969/j.issn.1674-5515.2007.03.003	268.168
Rehmannia glutinosa (Gaertn.) DC (processed)		cistanoside A	C36H48O20	800.754	93236-42-1	cistanoside A.mol	10.3969/j.issn.1674-5515.2007.03.003	800.274
Rehmannia glutinosa (Gaertn.) DC (processed)		jioglutolide	C9H14O4	186.205	124902-18-7	jioglutolide.mol	10.3969/j.issn.1674-5515.2007.03.003	186.089
Rehmannia glutinosa (Gaertn.) DC (processed)		jioglutin A	C10H15ClO5	250.676		jioglutin A.mol	10.3969/j.issn.1674-5515.2007.03.003	250.061
Rehmannia glutinosa (Gaertn.) DC (processed)		jioglutin B	C10H15ClO5	250.676		jioglutin B.mol	10.3969/j.issn.1674-5515.2007.03.003	250.061
Rehmannia glutinosa (Gaertn.) DC (processed)		jioglutin C	C10H16O6	232.23		jioglutin C.mol	10.3969/j.issn.1674-5515.2007.03.003	232.095
Rehmannia glutinosa (Gaertn.) DC (processed)		verbascose	C30H52O26	828.718	546-62-3	verbascose.mol	CNKI:SUN:SJKX.0.2018-06-031	828.275
Rehmannia glutinosa (Gaertn.) DC (processed)		Fructose	C6H12O6	180.156		Fructose.mol	CNKI:SUN:ZCYO.0.2010-07-025	180.063
Rehmannia glutinosa (Gaertn.) DC (processed)		D-Glucose	C6H12O6	180.156		D-Glucose.mol	CNKI:SUN:ZCYO.0.2010-07-025	180.063
Rehmannia glutinosa (Gaertn.) DC (processed)		melibiose	C12H22O11	342.296		melibiose.mol	CNKI:SUN:ZCYO.0.2010-07-025	342.116
Rehmannia glutinosa (Gaertn.) DC (processed)		sucrose	C12H22O11	342.296	57-50-1	sucrose.mol	CNKI:SUN:ZCYO.0.2010-07-025	342.116
Rehmannia glutinosa (Gaertn.) DC (processed)		galactose	C6H12O6	180.156		galactose.mol	CNKI:SUN:ZCYO.0.2010-07-025	180.063
Rehmannia glutinosa (Gaertn.) DC (processed)		2'-acetylacteoside	C31H38O16	666.624	94492-24-7	2'-acetylacteoside.mol		666.216
Rehmannia glutinosa (Gaertn.) DC (processed)		6-O-vanilloylajugol	C23H30O12	498.477	124168-04-3	6-O-vanilloylajugol.mol		498.174
Rehmannia glutinosa (Gaertn.) DC (processed)		6-O-p-hydroxybenzoate ajugol	C22H28O11	468.451		6-O-p-hydroxybenzoate ajugol.mol		468.163
Rehmannia glutinosa (Gaertn.) DC (processed)		6-O-p-Coumaroylajugol	C25H32O12	524.514		6-O-p-Coumaroylajugol.mol		524.189
Rehmannia glutinosa (Gaertn.) DC (processed)		acetylcatalpol	C18H26O10	402.393		acetylcatalpol.mol		402.153
Rehmannia glutinosa (Gaertn.) DC (processed)		aucubin	C15H22O9	346.33	479-98-1	aucubin.mol		346.126
Rehmannia glutinosa (Gaertn.) DC (processed)		dihydrocatalpol	C15H24O10	364.345		dihydrocatalpol.mol		364.137
Rehmannia glutinosa (Gaertn.) DC (processed)		glutinoside	C15H23ClO10	398.79		glutinoside.mol		398.098
Rehmannia glutinosa (Gaertn.) DC (processed)		jioglutoside A	C15H22O9	346.33		jioglutoside A.mol		346.126
Rehmannia glutinosa (Gaertn.) DC (processed)		Jionoside B2	C37H50O20	814.781		Jionoside B2.mol		814.289
Rehmannia glutinosa (Gaertn.) DC (processed)		jionoside C	C29H36O13	592.588	120406-33-9	jionoside C.mol		592.216
Rehmannia glutinosa (Gaertn.) DC (processed)		Jionoside E	C35H46O19	770.728		Jionoside E.mol		770.263
Rehmannia glutinosa (Gaertn.) DC (processed)		L-Arabinopyranose	C5H10O5	150.13	87-72-9	L-Arabinopyranose.mol		150.053
Rehmannia glutinosa (Gaertn.) DC (processed)		leucosceptoside A	C30H38O15	638.614	83529-62-8	leucosceptoside A.mol		638.221
Rehmannia glutinosa (Gaertn.) DC (processed)		salidroside	C14H20O7	300.304	10338-51-9	salidroside.mol		300.121
Rehmannia glutinosa (Gaertn.) DC (processed)		L-(-)-Serine	C3H7NO3	105.093	56-45-1	L-(-)-Serine.mol		105.043
Rehmannia glutinosa (Gaertn.) DC (processed)		L-(-)-Threonine	C4H9NO3	119.119	72-19-5	L-(-)-Threonine.mol		119.058
Rehmannia glutinosa (Gaertn.) DC (processed)		L-(-)-Tyrosine	C9H11NO3	181.189	60-18-4	L-(-)-Tyrosine.mol		181.074
Rehmannia glutinosa (Gaertn.) DC (processed)		L-(+)-Valine	C5H11NO2	117.146	72-18-4	L-(+)-Valine.mol		117.079
Rehmannia glutinosa (Gaertn.) DC (processed)		L-(+)-Lysine	C6H14N2O2	146.188	56-87-1	L-(+)-Lysine.mol		146.106
Rehmannia glutinosa (Gaertn.) DC (processed)		L-Pyroglutamic acid	C5H7NO3	129.114	98-79-3	L-Pyroglutamic acid.mol		129.043
Rehmannia glutinosa (Gaertn.) DC (processed)		L-Histidine	C6H9N3O2	155.155	71-00-1	L-Histidine.mol		155.07
Rehmannia glutinosa (Gaertn.) DC (processed)		L-(+)-Isoleucine	C6H13NO2	131.173	73-32-5	L-(+)-Isoleucine.mol		131.095
Rehmannia glutinosa (Gaertn.) DC (processed)		DL-Alanine	C3H7NO2	89.0932	302-72-7	DL-Alanine.mol		89.0477
Rehmannia glutinosa (Gaertn.) DC (processed)		L-(+)-Arginine	C6H14N4O2	174.201	74-79-3	L-(+)-Arginine.mol		174.112
Rehmannia glutinosa (Gaertn.) DC (processed)		L-(+)-Glutamic acid	C5H9NO4	147.129	6899-05-4	L-(+)-Glutamic acid.mol		147.053
Rehmannia glutinosa (Gaertn.) DC (processed)		stachyose	C24H42O21	666.578	470-55-3	stachyose.mol		666.222

## Sheet: YYH
01 Name of traditional Chinese medicine	02 No.	03 English name of compound	04 Compound molecular formula	05 Molecular weight of compound	06 CAS number	07 2D structure	08 Literature source	09 Exact molecular weight	23 ALogP	24 LogD	25 Molecular_Solubility	26 Molecular_Volume	27 Molecular_SurfaceArea	28 Molecular_PolarSurfaceArea	29 Num_RotatableBonds	30 Num_H_Acceptors	31 Num_H_Donors	32 ADMET_Absorption_Level	33 ADMET_BBB_Level	34 ADMET_BBB	35 ADMET_Solubility_Level	36 ADMET_Solubility	37 ADMET_Hepatotoxicity	38 ADMET_Hepatotoxicity_Probability	39 ADMET_CYP2D6	40 ADMET_CYP2D6_Probability	41 ADMET_PPB_Level
Epimedium brevicornu Maxim		anhydroicaritin	C21H20O6	368.38	118525-40-9	anhydroicaritin.mol	CZGZY.0.2013-12-021	368.126			368.126
Epimedium brevicornu Maxim		epimedin B	C38H48O19	808.776	110623-73-9	epimedin B.mol	CNKI:SUN:HLJS.0.2011-01-004	808.279			808.279
Epimedium brevicornu Maxim		epimedin K	C45H56O23	964.912	174286-13-6	epimedin K.mol	10.1002/chin.199631208	964.321			964.321
Epimedium brevicornu Maxim		korepimedoside C	C45H56O23	964.912	174286-13-6	korepimedoside C.mol	10.1080/10286020902867151	964.321			964.321
Epimedium brevicornu Maxim		Icariin II	C27H30O10	514.521	113558-15-9	Icariin II.mol	31243781	514.184			514.184
Epimedium brevicornu Maxim		baohuoside VI	C39H50O19	822.803	110642-44-9	baohuoside VI.mol	10.1021/np50096a021	822.295			822.295
Epimedium brevicornu Maxim		baohuoside VII	C33H40O15	676.662	119730-89-1	baohuoside VII.mol	10.1016/j.fitote.2011.09.010	676.662			676.662
Epimedium brevicornu Maxim		sagittatoside A	C33H40O15	676.662	118525-35-2	sagittatoside A.mol	10.1016/j.fitote.2011.09.010	676.237			676.237
Epimedium brevicornu Maxim		sagittatoside B	C32H38O14	646.636	118525-36-3	sagittatoside B.mol	10.1016/0031-9422(88)80783-0	646.226			646.226
Epimedium brevicornu Maxim		sagittatoside C	C35H42O16	718.698	118525-37-4	sagittatoside C.mol	10.13863/j.issn1001-4454.2009.07.039	718.247			718.247
Epimedium brevicornu Maxim		hexandraside D	C39H50O19	822.803	137218-02-1	hexandraside D.mol	10.1080/13880200701735478	822.295			822.295
Epimedium brevicornu Maxim		epimedokoreanoside I	C44H56O22	936.902		epimedokoreanoside I.mol		936.326			936.326
Epimedium brevicornu Maxim		desmethylanhydroicaritin	C20H18O6	354.353	28610-31-3	desmethylanhydroicaritin.mol	CNKI:SUN:ZGZY.0.2013-12-021	354.11			354.11
Epimedium brevicornu Maxim		epimedoside A	C32H38O15	662.635	39012-04-9	epimedoside A.mol	CNKI:SUN:HLJS.0.2011-01-004	662.622			662.622
Epimedium brevicornu Maxim		epimedoside C	C26H30O11	518.51		epimedoside C.mol	10.3321/j.issn:0253-2670.2008.03.002	518.179			518.179
Epimedium brevicornu Maxim		rouhuoside	C38H48O20	824.776		rouhuoside.mol	10.1016/0031-9422(90)80206-V	824.274			824.274
Epimedium brevicornu Maxim		baohuoside IV	C32H38O14	646.636	119708-37-1	baohuoside IV.mol		646.226			646.226
Epimedium brevicornu Maxim		ikarisoside B	C32H38O15	662.635	113558-10-4	ikarisoside B.mol	10.14066/j.cnki.cn21-1349/r.2006.10.008	662.221			662.221
Epimedium brevicornu Maxim		ikarisoside F	C31H36O14	632.609	113558-14-8	ikarisoside F.mol	10.7501/j.issn.0253-2670.2014.24.024	632.211			632.211
Epimedium brevicornu Maxim		ikarisoside C	C39H50O19	822.803	113558-11-5	ikarisoside C.mol	10.1016/0031-9422(96)00187-2	822.295			822.295
Epimedium brevicornu Maxim		diphylloside B	C38H48O19	808.776	118544-18-6	diphylloside B.mol	10.1016/0031-9422(94)00696-q	808.279			808.279
Epimedium brevicornu Maxim		brevicomin	C9H16O2	156.222	60018-04-4	brevicomin.mol	10.1016/0031-9422(95)00715-6	156.136			156.136
Epimedium brevicornu Maxim		maohuoside A	C27H32O12	548.536	128988-55-6	maohuoside A.mol	10.1080/10286020902867151	548.189			548.189
Epimedium brevicornu Maxim		epimedokoreanin B	C25H26O6	422.47	124596-89-0	epimedokoreanin B.mol	CZGZY.0.2013-12-021	422.173			422.173
Epimedium brevicornu Maxim		wushanicariin	C27H30O11	530.52	115516-53-5	wushanicariin.mol	10.1016/0031-9422(88)80783-0	530.179			530.179
Epimedium brevicornu Maxim		yinyanghuo B	C25H26O6	422.47		yinyanghuo B.mol	10.1021/np9601925	422.173			422.173
Epimedium brevicornu Maxim		yinyanghuo D	C20H18O5	338.354	119240-82-3	yinyanghuo D.mol	10.1021/np9601925	338.115			338.115
Epimedium brevicornu Maxim		acuminatin	C21H24O4	340.413	41744-39-2	acuminatin.mol	CZGZY.0.2013-12-021	340.168			340.168
Epimedium brevicornu Maxim		yinyanghuo C	C20H16O5	336.338		yinyanghuo C.mol	10.1021/np9601925	336.1			336.1
Epimedium brevicornu Maxim		yinyanghuo E	C20H16O6	352.337		yinyanghuo E.mol	10.1021/np9601925	352.095			352.095
Epimedium brevicornu Maxim		liquiritigenin	C15H12O4	256.253	578-86-9	liquiritigenin.mol	ISSN:10012494	256.074			256.074
Epimedium brevicornu Maxim		apigenin	C15H10O5	270.237	520-36-5	apigenin.mol	10.1016/j.phytochem.2007.05.035	270.053			270.053
Epimedium brevicornu Maxim		apigenin-7,4'-dimethyl ether	C17H14O5	298.29	5128-44-9	apigenin-7,4'-dimethyl ether.mol	10.1021/np9601925	298.29			298.29
Epimedium brevicornu Maxim		luteolin	C15H10O6	286.236	491-70-3	luteolin.mol	10.1016/j.phytochem.2007.05.035	286.048			286.048
Epimedium brevicornu Maxim		chrysoeriol	C16H12O6	300.263	491-71-4	chrysoeriol.mol	10.1021/np9601925	300.063			300.063
Epimedium brevicornu Maxim		astragalin	C21H20O11	448.377	480-10-4	astragalin.mol	10.16438/j.0513-4870.1992.05.016	448.101			448.101
Epimedium brevicornu Maxim		daidzein	C15H10O4	254.238	486-66-8	daidzein.mol	CNKI:SUN:ZGZY.0.2013-12-021	254.238			254.238
Epimedium brevicornu Maxim		hyperoside	C21H20O12	464.376	482-36-0	hyperoside.mol	10.16438/j.0513-4870.1992.05.016	464.096			464.096
Epimedium brevicornu Maxim		tricin	C17H14O7	330.289	520-32-1	tricin.mol	CZGZY.0.2013-12-021	331.074			331.074
Epimedium brevicornu Maxim		quercetin	C15H12O8	320.251	849061-97-8	quercetin.mol	10.1016/j.phytochem.2007.05.035	320.053			320.053
Epimedium brevicornu Maxim		quercitrin	C21H20O11	448.377	522-12-3	quercitrin.mol	10.16438/j.0513-4870.1992.05.016	448.101			448.101
Epimedium brevicornu Maxim		kaempferol	C15H10O6	286.236	520-18-3	kaempferol.mol	10.1016/j.phytochem.2007.05.035	286.048			286.048
Epimedium brevicornu Maxim		icariin	C33H40O15	676.662	489-32-7	icariin.mol	10.7501/j.issn.0253-2670.2014.24.024	676.237			676.237
Epimedium brevicornu Maxim		Epimedin A	C39H50O19	822.803	110623-72-8	Epimedin A.mol	10.19492/j.cnki.1672-0946.2011.01.005	822.295			822.295
Epimedium brevicornu Maxim		epimedin C	C39H50O19	822.803	110642-44-9	epimedin C.mol	10.19492/j.cnki.1672-0946.2011.01.005	822.295			822.295
Epimedium brevicornu Maxim		Epimedin A1	C39H50O20	838.802	140147-77-9	EpimedinA1.mol	10.1080/10286020902867151	838.289			838.289
Epimedium brevicornu Maxim		caohuoside B	C38H48O19	808.776	110623-73-9	caohuoside B.mol	10.1016/0031-9422(94)00522-U	808.279			808.279
Epimedium brevicornu Maxim		Caohuoside E	C43H54O22	908.849	174286-23-8	Caohuoside E.mol	ISSN:02510790	908.295			908.295
Epimedium brevicornu Maxim		Icariin I	C27H30O11	530.52	56725-99-6	Icariin I.mol	31243781	530.179			530.179
Epimedium brevicornu Maxim		2''-O-Rhamnosylicariside II	C33H40O14	660.662	135293-13-9	2''-O-Rhamnosylicariside II.mol	10.19492/j.cnki.1672-0946.2011.01.005	660.242			660.242
Epimedium brevicornu Maxim		maohuoside B	C39H50O20	838.802	849834-04-4	maohuoside B.mol	10.19492/j.cnki.1672-0946.2011.01.005	838.289			838.289
Epimedium brevicornu Maxim		acetylicariin	C35H42O15	702.7		acetylicariin.mol	10.2116/analsci.22.449	702.252			702.252
Epimedium brevicornu Maxim		acuminatoside	C45H60O24	984.943	142735-71-5	acuminatoside.mol	CNKI:SUN:ZGZY.0.2013-12-021	984.347			984.347
Epimedium brevicornu Maxim		cuhuoside	C33H40O16	692.661		cuhuoside.mol	10.1021/np50096a021	692.232			692.232
Epimedium brevicornu Maxim		baohuoside II	C26H28O10	500.495	55395-07-8	baohuoside II.mol	CNKI:SUN:ZGZY.0.2013-12-021	500.168			500.168
Epimedium brevicornu Maxim		epimedoside E	C37H46O19	794.75	39049-19-9	epimedoside E.mol	10.1016/j.fitote.2011.09.010	794.263			794.263
Epimedium brevicornu Maxim		hexandraside E	C32H38O16	678.635	139955-75-2	hexandraside E.mol	CNKI:SUN:ZCYO.0.2009-07-009	678.216			678.216
Epimedium brevicornu Maxim		caohuoside C	C27H30O11	530.5	164178-23-8	caohuoside C.mol	10.16438/j.0513-4870.1994.11.007	530.179			530.179
Epimedium brevicornu Maxim		sagittasine B	C39H50O20	838.8		sagittasine B.mol	10.16438/j.0513-4870.1994.11.007	838.274			838.274
Epimedium brevicornu Maxim		sagittasine C	C33H40O16	692.7		sagittasine C.mol	10.16438/j.0513-4870.1994.11.007	692.247			692.247
Epimedium brevicornu Maxim		epimediphine	C19H17NO4	323.343		epimediphine.mol	10.7501/j.issn.0253-2670.2014.24.024	323.116			323.116
Epimedium brevicornu Maxim		icaritin-3-O-rhamnoside	C27H32O11	532.536		icaritin-3-O-rhamnoside.mol	10.1016/j.fitote.2011.09.010	532.194			532.194
Epimedium brevicornu Maxim		Caohuoside D	C28H34O12	562.6		Caohuoside D.mol	10.16438/j.0513-4870.1996.01.007	562.205			562.205
Epimedium brevicornu Maxim		caohuoside F	C41H54O22	898.854		caohuoside F.mol	10.14066/j.cnki.cn21-1349/r.2006.08.007	898.311			898.311
Epimedium brevicornu Maxim		icarisid B	C27H32O10	516.537		icarisid B.mol	10.1080/10286020902867151	516.2			516.2
Epimedium brevicornu Maxim		icarisid C	C39H50O19	822.803	110642-44-9	icarisid C.mol	10.1080/10286020902867151	822.295			822.295
Epimedium brevicornu Maxim		wanepimedoside A	C33H42O15	678.678		wanepimedoside A.mol	10.1016/0031-9422(96)00187-2	678.252			678.252
Epimedium brevicornu Maxim		epimedokoreanin C	C25H26O8	454.469	161068-54-8	epimedokoreanin C.mol	10.16438/j.0513-4870.1994.11.007	454.163			454.163
Epimedium brevicornu Maxim		epimedokoreanin D	C25H26O6	422.47	161068-53-7	epimedokoreanin D.mol	10.16438/j.0513-4870.1996.01.007	422.173			422.173
Epimedium brevicornu Maxim		sagittasine A	C39H50O20	838.802		sagittasine A.mol	10.1016/j.phytochem.2007.05.035	838.289			838.289
Epimedium brevicornu Maxim		epimedokoreanin A	C25H24O8	454.469		epimedokoreanin A.mol	10.1016/0031-9422(94)00696-q	454.163			454.163
Epimedium brevicornu Maxim		yinyanghuo A	C25H24O6	420.454		yinyanghuo A.mol	10.1021/np9601925	420.157			420.157
Epimedium brevicornu Maxim		tricetin-3',5'-dimethyl ether	C17H14O7	330.289	520-32-1	tricetin-3', 5'-dimethyl ether.mol	10.1016/j.phytochem.2007.05.035	330.074			330.074
Epimedium brevicornu Maxim		kaempferol-3-O-α-L-rhamnopyranosyl	C27H30O15	594.518	17297-56-2	kaempferol-3-O-α-L-rhamnopyranosyl.mol	10.1016/j.phytochem.2007.05.035	594.159			594.159
Epimedium brevicornu Maxim		kaempferol-3-O-β-D-galactoside	C21H20O11	448.377	23627-87-4	kaempferol-3-O-β-D-galactoside.mol	10.1016/j.phytochem.2007.05.035	448.101			448.101
Epimedium brevicornu Maxim		emodin	C15H10O5	270.237	518-82-1	emodin.mol	10.13422/j.cnki.syfjx.2010.13.032	270.053			270.053
Epimedium brevicornu Maxim		4-Hydroxybenzaldehyde	C7H6O2	122.121	123-08-0	4-Hydroxybenzaldehyde.mol	10.13863/j.issn1001-4454.2009.07.039	122.037			122.037
Epimedium brevicornu Maxim		icaritin	C20H20O7	372.369	5240-95-9	icaritin.mol	10.13422/j.cnki.syfjx.2010.13.032	372.121			372.121
Epimedium brevicornu Maxim		2,2-dimethyl-2H-1-benzopyran-6-ol	C11H12O2	176.212	19012-99-8	2,2-dimethyl-2H-1-benzopyran-6-ol.mol	10.13422/j.cnki.syfjx.2010.13.032	176.084			176.084
Epimedium brevicornu Maxim		P-hydroxyphenylethanol	C8H10O2	138.164	501-94-0	P-hydroxyphenylethanol.mol	10.13863/j.issn1001-4454.2009.07.039	138.068			138.068
Epimedium brevicornu Maxim		Chlorogenic acid	C16H18O9	354.309	327-97-9	Chlorogenic acid.mol	10.1016/j.phytochem.2007.05.035	354.095			354.095
Epimedium brevicornu Maxim		Coumaric acid	C6H4O4	140.094	500-05-0	Coumaric acid.mol	10.1016/j.phytochem.2007.05.035	140.011			140.011
Epimedium brevicornu Maxim		epimedoicarisoside A	C24H30O10	478.489		epimedoicarisoside A.mol	10.1016/0031-9422(94)00926-k	478.184			478.184
Epimedium brevicornu Maxim		Maltol	C6H6O3	126.11	118-71-8	Maltol.mol	ISSN:0253-2670	126.032			126.032
Epimedium brevicornu Maxim		Inositol	C6H12O6	180.156	87-89-8	Inositol.mol	ISSN:0253-2671	180.063			180.063
Epimedium brevicornu Maxim		Dehydrated icariin	C21H20O6	368.38	38226-86-7	Dehydrated icariin.mol	ISSN:0253-2673	368.126			368.126
Epimedium brevicornu Maxim		Daucosterol	C35H60O6	576.847	474-58-8	Daucosterol.mol	10.7501/j.issn.0253-2670.2014.24.024	576.439			576.439
Epimedium brevicornu Maxim		(+)-cycloolivil	C20H24O7	376.4	3064-05-9	(+)-cycloolivil.mol	10.13863/j.issn1001-4454.2009.07.039	376.152			376.152
Epimedium brevicornu Maxim		1,5-Dihydroxy-3-methoxy-7-methylanthracene-9,10-dione	C16H12O5	284.263	148918-78-9	1，5-Dihydroxy-3-methoxy-7-methylanthracene-9，10-dione.mol	10.13422/j.cnki.syfjx.2010.13.032	284.068			284.068
Epimedium brevicornu Maxim		β-sitosterol	C29H50O	414.707	83-46-5	β-sitosterol.mol	10.7501/j.issn.0253-2670.2014.24.024	414.386			414.386
Epimedium brevicornu Maxim		Hydnocarpin	C25H20O9	464.421	51419-48-8	Hydnocarpin.mol	10.1016/j.phytochem.2007.05.035	464.111			464.111
Epimedium brevicornu Maxim		5'-methoxyhydnocarpin	C26H22O10	494.4		5'-methoxyhydnocarpin.mol	10.1016/j.phytochem.2007.05.036	494.121			494.121
Epimedium brevicornu Maxim		Hydnocarpin D	C25H20O9	464.421		Hydnocarpin D.mol	10.1016/j.phytochem.2007.05.037	464.421			464.421
Epimedium brevicornu Maxim		5′-methoxyhydnocarpin-D	C26H22O10	494.447		5′-methoxyhydnocarpin-D.mol	10.1016/j.phytochem.2007.05.038	494.121			494.121
Epimedium brevicornu Maxim		Salidroside	C14H20O7	300.304	10338-51-9	Salidroside.mol	10.1016/0031-9422(88)80783-0	300.121			300.121
Epimedium brevicornu Maxim		thalictoside	C14H19NO8	329.303	74213-96-0	thalictoside.mol	10.14066/j.cnki.cn21-1349/r.2006.10.008	329.111			329.111
Epimedium brevicornu Maxim		1-Nonanal	C9H18O	142.239	124-19-6	1-Nonanal.mol	ISSN:0367-6234	142.136			142.136
Epimedium brevicornu Maxim		Dihydromyrcene	C10H18	138.25	2436-90-0	Dihydromyrcene.mol	ISSN:0367-6234	138.141			138.141
Epimedium brevicornu Maxim		(2E)-2-Nonene	C9H18	126.239	159534-89-1	(2E)-2-Nonene.mol	ISSN:0367-6234	126.141			126.141
Epimedium brevicornu Maxim		borneol	C10H18O	154.249	507-70-0	borneol.mol	ISSN:0367-6234	154.249			154.249
Epimedium brevicornu Maxim		Decanal	C10H20O	156.265	112-31-2	Decanal.mol	ISSN:0367-6234	156.151			156.151
Epimedium brevicornu Maxim		p-Menthone	C10H18O	154.249	89-80-5	p-Menthone.mol	ISSN:0367-6234	154.136			154.136
Epimedium brevicornu Maxim		(2E)-2-Decenal	C10H18O	154.249	3913-71-1	(2E)-2-Decenal.mol	ISSN:0367-6234	154.136			154.136
Epimedium brevicornu Maxim		Butylated hydroxyanisole	C22H32O4	360.487	25013-16-5	Butylated hydroxyanisole.mol	ISSN:0367-6234	360.23			360.23
Epimedium brevicornu Maxim		Heptylcyclohexane	C13H26	182.345	5617-41-4	Heptylcyclohexane.mol	ISSN:0367-6234	182.203			182.203
Epimedium brevicornu Maxim		Fluorene	C13H10	166.219	86-73-7	Fluorene.mol	ISSN:0367-6234	166.078			166.078
Epimedium brevicornu Maxim		Hexadecane	C16H34	226.441	544-76-3	Hexadecane.mol	ISSN:0367-6234	226.266			226.266
Epimedium brevicornu Maxim		4,4,5,5,6,6,7,7-Octafluoro-1,9-decadiene	C10H10F8	282.174	170804-07-6	4,4,5,5,6,6,7,7-Octafluoro-1,9-decadiene.mol	ISSN:0367-6234	282.065			282.065
Epimedium brevicornu Maxim		Neochlorogenic acid	C16H18O9	354.309	906-33-2	Neochlorogenic acid.mol	31243781	354.095			354.095
Epimedium brevicornu Maxim		Magnoflorine	C20H24NO4	342.408	2141-09-5	Magnoflorine.mol	31243781	342.17			342.17
Epimedium brevicornu Maxim		3-O-(Z)-p-coumaroylquinic acid	C16H18O8	338.309	1899-30-5	3-O-(Z)-p-coumaroylquinic acid.mol	31243781	338.1			338.1
Epimedium brevicornu Maxim		Trifolin	C21H20O11	448.377	23627-87-4	Trifolin.mol	31243781	448.101			448.101
Epimedium brevicornu Maxim		neoicariin	C27H30O10	514.521		neoicariin.mol	26243581	514.184			514.184
Epimedium brevicornu Maxim		epimedonin D	C26H28O6	436.497	1616061-71-2	epimedonin D.mol	26243581	436.189			436.189
Epimedium brevicornu Maxim		epimedonin C	C25H24O6	420.454	1616061-70-1	epimedonin C.mol	26243581	420.157			420.157
Epimedium brevicornu Maxim		breviflavone A	C25H26O7	438.47		breviflavone A.mol	26243581	438.168			438.168
Epimedium brevicornu Maxim		breviflavone B	C25H26O7	439.47	522630-02-0	breviflavone B.mol	26243581	439.168			439.168
Epimedium brevicornu Maxim		epimedonin B	C20H16O6	: 352.3374	1616061-69-8	epimedonin B.mol	26243581	352.095			352.095
Epimedium brevicornu Maxim		morelosin	C17H14O7	330.289	62008-19-9	morelosin.mol	26243581	330.074			330.074
Epimedium brevicornu Maxim		epimedonin A	C21H20O6	368.38	1616061-68-7	epimedonin A.mol	26243581	368.126			368.126
Epimedium brevicornu Maxim		chrysin	C15H10O4	254.238	480-40-0	chrysin.mol	26243581	254.058			254.058
Epimedium brevicornu Maxim		licochalcone A	C21H22O4	338.397	87080-27-1	licochalcone A.mol	26243581	338.152			338.152
Epimedium brevicornu Maxim		licochalcone B	C16H14O5	286.279	58749-23-8	licochalcone B.mol	26243581	286.084			286.084
Epimedium brevicornu Maxim		Sutchuenmedin A	C33H38O14	658.646	1197194-31-2	Sutchuenmedin A.mol	26243581	658.226			658.226
Epimedium brevicornu Maxim		Sutchuenmedin B	C33H36O14	656.63		Sutchuenmedin B.mol	26243581	656.211			656.211
Epimedium brevicornu Maxim		5,7,4'-trihydroxy-8,3'-diprenylflavone	C25H26O5	406.471		5,7,4'-trihydroxy-8,3'-diprenylflavone.mol	26243581	406.178			406.178
Epimedium brevicornu Maxim		2''-hydroxy-3''-en-anhydroicaritin	C21H20O7	385.379		2''-hydroxy-3''-en-anhydroicaritin.mol	26243581	385.121			385.121
Epimedium brevicornu Maxim		6-demethoxycapilarisin	C15H10O6	286.236	61854-36-2	6-demethoxycapilarisin.mol	26243581	286.048			286.048
Epimedium brevicornu Maxim		tricetin-3'-methyl ether	C16H12O7	316.262	60303-28-8	tricetin-3'-methyl ether.mol	26243581	316.058			316.058
Epimedium brevicornu Maxim		robinetin	C15H10O7	302.236		robinetin.mol	26243581	302.043			302.043
Epimedium brevicornu Maxim		3,7-dihydroxy-4'-methoxyflavone	C16H12O5	284.264	552-26-1	3,7-dihydroxy-4'-methoxyflavone.mol	26243581	284.068			284.068
Epimedium brevicornu Maxim		5',5''-dimethoxyhydnocarpin-D	C27H24O11	524.473		5',5''-dimethoxyhydnocarpin-D.mol	26243581	524.132			524.132
Epimedium brevicornu Maxim		5,7,4'-trihydroxy-3-(2-hydroxy-3-methylbut-4-enyl)flavone	C20H18O6	354.353		5,7,4'-trihydroxy-3-(2-hydroxy-3-methylbut-4-enyl)flavone.mol	26243581	354.11			354.11
Epimedium brevicornu Maxim		2''-O-rhamnosylikarisoside A	C32H38O14	646.636		2''-O-rhamnosylikarisoside A.mol	10.7501/j.issn.0253-2670.2014.24.024	646.226			646.226
Epimedium brevicornu Maxim		caohuoside A	C45H56O23	964.912		caohuoside A.mol	10.7501/j.issn.0253-2670.2014.24.025	964.321			964.321
Epimedium brevicornu Maxim		epimedin I	C41H52O21	880.839	205445-00-7	epimedin I.mol	10.7501/j.issn.0253-2670.2014.24.026	880.3			880.3
Epimedium brevicornu Maxim		epimedoside	C37H44O17	760.735	106441-31-0	epimedoside.mol	10.7501/j.issn.0253-2670.2014.24.027	760.258			760.258

## Sheet: BS
01 Name of traditional Chinese medicine	02 No.	03 English name of compound	04 Compound molecular formula	05 Molecular weight of compound	06 CAS number	07 2D structure	08 Literature source	09 Exact molecular weight	23 ALogP	24 LogD	25 Molecular_Solubility	26 Molecular_Volume	27 Molecular_SurfaceArea	28 Molecular_PolarSurfaceArea	29 Num_RotatableBonds	30 Num_H_Acceptors	31 Num_H_Donors	32 ADMET_Absorption_Level	33 ADMET_BBB_Level	34 ADMET_BBB	35 ADMET_Solubility_Level	36 ADMET_Solubility	37 ADMET_Hepatotoxicity	38 ADMET_Hepatotoxicity_Probability	39 ADMET_CYP2D6	40 ADMET_CYP2D6_Probability	41 ADMET_PPB_Level
Paeoniae Radix Alba		palbinone	C22H30O4	358.471	139954-00-0	palbinone.mol	10.3321/j.issn:1003-3734.2006.06.005	358.214
Paeoniae Radix Alba		paeoniflorin	C23H28O11	480.45	23180-57-6	paeoniflorin.mol	10.3321/j.issn:1003-3734.2006.06.005; 10.13863/j.issn1001-4454.2017.01.023	480.163
Paeoniae Radix Alba		oxypaeoniflorin	C23H28O12	496.461	39011-91-1	oxypaeoniflorin.mol	24876867; 10.3321/j.issn:1003-3734.2006.06.005	496.158
Paeoniae Radix Alba		benzoylpaeoniflorin	C30H32O12	584.568	38642-49-8	benzoylpaeoniflorin.mol	10.3321/j.issn:1003-3734.2006.06.005; 10.13863/j.issn1001-4454.2017.01.023	584.189
Paeoniae Radix Alba		albiflorin	C23H28O11	480.462	39011-90-0	albiflorin.mol	24876867; 10.3321/j.issn:1003-3734.2006.06.005;	480.163
Paeoniae Radix Alba		paeoniflorigenone	C17H18O6	318.321	80454-42-8	paeoniflorigenone.mol	10.3321/j.issn:1003-3734.2006.06.005	318.11
Paeoniae Radix Alba		paeonilactoneB	C10H12O4	196.2	98751-78-1	paeonilactoneB.mol	24876867; 10.13863/j.issn1001-4454.2017.01.023	196.074
Paeoniae Radix Alba		paeonilactoneC	C17H18O6	318.321	98751-77-0	paeonilactoneC.mol	10.3321/j.issn:1003-3734.2006.06.005; 10.13863/j.issn1001-4454.2017.01.023	318.11
Paeoniae Radix Alba		lactiflorin	C23H26O10	462.447	88623-95-4	lactiflorin.mol	10.3321/j.issn:1003-3734.2006.06.005; 10.13863/j.issn1001-4454.2017.01.023	462.153
Paeoniae Radix Alba		benzoic acid	C7H6O2	122.121	65-85-0	benzoic acid.mol	24876867; 10.13863/j.issn1001-4454.2017.01.023	122.037
Paeoniae Radix Alba		gallic acid	C7H6O5	170.12	149-91-7	gallic acid.mol	30144752; 24876867; 10.13863/j.issn1001-4454.2017.01.023	170.022
Paeoniae Radix Alba		Betulinic acid	C30H48O3	456.7	472-15-1	Betulinic acid.mol	10.3321/j.issn:1003-3734.2006.06.005	456.36
Paeoniae Radix Alba		Oleanolic acid	C30H48O3	456.7	508-02-1	Oleanolic acid.mol	24876867; 10.3321/j.issn:1003-3734.2006.06.005	456.36
Paeoniae Radix Alba		hederagenin	C30H48O4	472.7	465-99-6	hederagenin.mol	24876867; 10.3321/j.issn:1003-3734.2006.06.005; 10.13863/j.issn1001-4454.2017.01.023	472.355
Paeoniae Radix Alba		kaempferol-3,7-di-O-β-D-glucoside	C27H30O16	610.518	25615-14-9	kaempferol-3,7-di-O-β-D-glucoside.mol	24876867; 10.3321/j.issn:1003-3734.2006.06.005; 10.13863/j.issn1001-4454.2017.01.023	610.153
Paeoniae Radix Alba		1,2,3,6-tetra-O-galloyl-β-D-glucose	C34H28O22	788.573	79886-50-3	1,2,3,6-tetra-O-galloyl-β-D-glucose.mol	24876867; 10.3321/j.issn:1003-3734.2006.06.005; 10.13863/j.issn1001-4454.2017.01.023	788.107
Paeoniae Radix Alba		1,2,3,4,6-Penta-O-galloyl-β-D-glucose	C41H32O26	940.68	14937-32-7	1,2,3,4,6-Penta-O-galloyl-β-D-glucose.mol	30144752; 10.3321/j.issn:1003-3734.2006.06.005	940.118
Paeoniae Radix Alba		β-Sitosterol	C29H50O	414.71	83-46-5	β-Sitosterol.mol	10.3321/j.issn:1003-3734.2006.06.005; 10.13863/j.issn1001-4454.2017.01.023	414.386
Paeoniae Radix Alba		Kaempferol 3-O-β-D-glucuronide	C21H18O12	462.36	22688-78-4	Kaempferol 3-O-β-D-glucuronide.mol	10.3321/j.issn:1003-3734.2006.06.005; 10.13863/j.issn1001-4454.2017.01.023	462.08
Paeoniae Radix Alba		Sucrose	C12H22O11	342.296	57-50-1	Sucrose.mol	10.13863/j.issn1001-4454.2017.01.023	342.116
Paeoniae Radix Alba		Citric acid	C6H8O7	192.124	77-92-9	Citric acid.mol	10.13863/j.issn1001-4454.2017.01.023	192.027
Paeoniae Radix Alba		Adenosine	C10H13N5O4	267.241	58-61-7	Adenosine.mol	10.13863/j.issn1001-4454.2017.01.023	267.097
Paeoniae Radix Alba		Kaempferol	C15H10O6	286.236	520-18-3	Kaempferol.mol	10.13863/j.issn1001-4454.2017.01.023	286.048
Paeoniae Radix Alba		Palmitic acid ethyl ester	C18H36O2	284.477	628-97-7	Palmitic acid ethyl ester.mol	10.13863/j.issn1001-4454.2017.01.023	284.272
Paeoniae Radix Alba		6-hydroxycoumarin	C9H6O3	162.142	6093-68-1	6-hydroxycoumarin.mol	10.13863/j.issn1001-4454.2017.01.023	162.032
Paeoniae Radix Alba		C10715	C20H28O12	460.429	72520-92-4	C10715.mol	10.13863/j.issn1001-4454.2017.01.023	460.158
Paeoniae Radix Alba		Astragalin	C21H20O11	448.377	480-10-4	Astragalin.mol	10.13863/j.issn1001-4454.2017.01.023	448.101
Paeoniae Radix Alba		Betulin	C30H50O2	442.717	473-98-3	Betulin.mol	10.13863/j.issn1001-4454.2017.01.023	442.381
Paeoniae Radix Alba		Naringenin	C15H12O5	272.253	480-41-1	Naringenin.mol	10.13863/j.issn1001-4454.2017.01.023	272.068
Paeoniae Radix Alba		4-Hydroxybenzoic acid	C7H6O3	138.121	99-96-7	4-Hydroxybenzoic acid.mol	10.13863/j.issn1001-4454.2017.01.023	138.032
Paeoniae Radix Alba		Quercetin	C15H10O7	302.236	117-39-5	Quercetin.mol	10.13863/j.issn1001-4454.2017.01.023	302.043
Paeoniae Radix Alba		Ellagic acid	C14H6O8	302.193	476-66-4	Ellagic acid.mol	10.13863/j.issn1001-4454.2017.01.023	302.006
Paeoniae Radix Alba		Mudanpioside H	C30H32O14	616.567	231280-71-0	Mudanpioside Hmol	10.13863/j.issn1001-4454.2017.01.023	616.179
Paeoniae Radix Alba		Paeonol	C9H10O3	166.174	552-41-0	Paeonol.mol	24876867; 10.13863/j.issn1001-4454.2017.01.023	166.063
Paeoniae Radix Alba		Pyrogallol	C6H6O3	126.11	87-66-1	Pyrogallol.mol	10.13863/j.issn1001-4454.2017.01.023	126.032
Paeoniae Radix Alba		galloylpaeoniflorin	C30H32O15	632.51	122965-41-7	galloylpaeoniflorin.mol	30144752; 10.13863/j.issn1001-4454.2017.01.023	632.566
Paeoniae Radix Alba		benzoyloxypaeoniflorin	C30H32O13	600.567	72896-40-3	benzoyloxypaeoniflorin.mol	30144752	600.184
Paeoniae Radix Alba		paeonilactoneA	C10H14O4	198.216	98751-79-2	paeonilactoneA.mol		198.089
Paeoniae Radix Alba		methyl gallate	C8H8O5	184.146	99-24-1	methyl gallate.mol	24876867	184.037
Paeoniae Radix Alba		ethyl gallate	C9H10O5	198.173	831-61-8	ethyl gallate.mol	24876867	198.053
Paeoniae Radix Alba		(+)-catechin	C15H14O6	290.268	154-23-4	(+)-catechin.mol	30144752	290.079
Paeoniae Radix Alba		paeonisuffrone	C10H14O4	198.216	1112995-18-2	paeonisuffrone.mol	10.13863/j.issn1001-4454.2017.01.023	198.089
Paeoniae Radix Alba		4-O-galloylalbiflorin	C30H32O15	632.566	1201580-97-3	4-O-galloylalbiflorin.mol		632.174
Paeoniae Radix Alba		Debenzoylpaeoniflorin	C16H24O10	376.356	23532-11-8	Debenzoylpaeoniflorin.mol	24876867; 30144752; 10.13863/j.issn1001-4454.2017.01.023	376.137
Paeoniae Radix Alba		paeonidanin	C24H30O11	494.488	209969-75-5	paeonidanin.mol	10.13863/j.issn1001-4454.2017.01.023	494.179
Paeoniae Radix Alba		Kaempferitrin	C27H30O14	578.519	482-38-2	Kaempferitrin.mol		578.164
Paeoniae Radix Alba		Glucogallin	C13H16O10	332.26	58511-73-2	Glucogallin.mol	24876867	332.074
Paeoniae Radix Alba		Pedunculagin	C34H24O22	784.541	7045-42-3	Pedunculagin.mol	24876867	784.076
Paeoniae Radix Alba		Gallotannin	C27H24O18	636.469	18483-17-5	Gallotannin.mol	24876867	636.096
Paeoniae Radix Alba		1'-O-benzoylsucrose	C19H26O12	446.403	123499-67-2	1'-O-benzoylsucrose.mol	24876867	446.142
Paeoniae Radix Alba		Salicylic acid	C7H6O3	138.121	69-72-7	Salicylic acid.mol	24876867	138.032
Paeoniae Radix Alba		Paeonolide	C20H28O12	460.429	72520-92-4	Paeonolide.mol	24876867	460.158
Paeoniae Radix Alba		4-hydroxy-3-methoxy acetophenone	C9H10O3	166.174	498-02-2	4-hydroxy-3-methoxy acetophenone.mol	24876867	166.063
Paeoniae Radix Alba		Methyl salicylate	C8H8O3	152.147	119-36-8	Methyl salicylate.mol	24876867	152.047
Paeoniae Radix Alba		Eugeniin	C41H30O26	938.661	58970-75-5	Eugeniin.mol	24876867	938.102
Paeoniae Radix Alba		Daucosterol	C35H60O6	576.847	474-58-8	Daucosterol.mol	24876867; 10.13863/j.issn1001-4454.2017.01.023	576.439
Paeoniae Radix Alba		11α,12α-epoxy-3β,23-dihydroxy-30-eorolean-20(29)-en-28,13β-olide	C29H42O5	470.641	186140-36-3	11α,12α-epoxy-3β,23-dihydroxy-30-eorolean-20(29)-en-28,13β-olide.mol		470.303
Paeoniae Radix Alba		3β-hydroxyolean-12-en-28-al	C30H48O2	440.701	17020-22-3	3β-hydroxyolean-12-en-28-al.mol		440.365
Paeoniae Radix Alba		(-)-Gallocatechin gallate	C22H18O11	458.372	4233-96-9	(-)-Gallocatechin gallate.mol	10.13863/j.issn1001-4454.2017.01.023	458.085
Paeoniae Radix Alba		Paeonoside	C15H20O8	328.315	20309-70-0	Paeonoside.mol	10.13863/j.issn1001-4454.2017.01.023	328.116
Paeoniae Radix Alba		Galloyloxypaeoniflorin	C30H32O16	648.566	145898-93-7	Galloyloxypaeoniflorin.mol	10.13863/j.issn1001-4454.2017.01.023	648.169
Paeoniae Radix Alba		Paeoniflorin sulfite	C23H28O13S	544.526	1146967-98-7	Paeoniflorin sulfite.mol	10.13863/j.issn1001-4454.2017.01.023	544.125
Paeoniae Radix Alba		apiopaeonoside	C20H28O12	460.429	100291-86-9	apiopaeonoside.mol	10.13863/j.issn1001-4454.2017.01.023	460.158
Paeoniae Radix Alba		AlbiflorinR1	C23H28O11	480.462		AlbiflorinR1.mol		480.163
Paeoniae Radix Alba		30-norhederagenin	C29H44O4	456.657		30-norhederagenin.mol	10.3321/j.issn:1003-3734.2006.06.005	456.324
Paeoniae Radix Alba		galloyl-albiflorin	C30H32O15	632.566		galloyl-albiflorin.mol		632.174
Paeoniae Radix Alba		(Z)-(1S,5R)-β-pinen-10-yl-β-vicianoside	C21H34O10	446.489		(Z)-(1S,5R)-β-pinen-10-yl-β-vicianoside.mol	10.3321/j.issn:1003-3734.2006.06.005	446.215
Paeoniae Radix Alba		3β-hydroxy-11α,12α-epoxy-olean-28-13β-olide	C30H46O5	486.683		3β-hydroxy-11α,12α-epoxy-olean-28-13β-olide.mol	10.3321/j.issn:1003-3734.2006.06.005	486.334
Paeoniae Radix Alba		11α,12α-epoxy-3β,23-dihydroxyolean-28,13β-olide	C30H46O6	502.683		11α,12α-epoxy-3β,23-dihydroxyolean-28,13β-olide.mol	10.3321/j.issn:1003-3734.2006.06.005	502.329
Paeoniae Radix Alba		3β-hydroxy-11-OXO-olean-12-en-28-oic acid	C30H46O4	470.684		3β-hydroxy-11-OXO-olean-12-en-28-oic acid.mol	10.3321/j.issn:1003-3734.2006.06.005	470.34
Paeoniae Radix Alba		23-hydroxy-betulinic acid	C30H48O4	472.7		23-hydroxy-betulinic acid.mol	10.3321/j.issn:1003-3734.2006.06.005	472.355
Paeoniae Radix Alba		xoybenzoylpaeoniflorin	C30H34O12	586.584		xoybenzoylpaeoniflorin.mol	10.14066/j.cnki.cn21-1349/r.2002.01.020	586.205
Paeoniae Radix Alba		6- O-β-D-glucopy ranosyl-lactinolide	C16H26O9	362.372		6- O-β-D-glucopy ranosyl-lactinolide.mol	10.14066/j.cnki.cn21-1349/r.2002.01.020	362.158
Paeoniae Radix Alba		1-O-β-D-gluc-opy ranosyl-paeonisuffrone	C16H24O9	360.356		1-O-β-D-gluc-opy ranosyl-paeonisuffrone.mol	10.14066/j.cnki.cn21-1349/r.2002.01.020	360.142
Paeoniae Radix Alba		paeonilactinone	C10H16O2	168.233		paeonilactinone.mol	10.14066/j.cnki.cn21-1349/r.2002.01.020	168.115
Paeoniae Radix Alba		2-Furylmethy l ketone	C6H6O2	110.111	1192-62-7	2-Furylmethy l ketone.mol	10.14066/j.cnki.cn21-1349/r.2002.01.020	110.037
Paeoniae Radix Alba		benzaldehyde	C7H6O	106.122	100-52-7	benzaldehyde.mol	10.14066/j.cnki.cn21-1349/r.2002.01.020	106.042
Paeoniae Radix Alba		3-Hydroxypyridine	C5H5NO	95.0993	109-00-2	3-Hydroxypyridine.mol	10.14066/j.cnki.cn21-1349/r.2002.01.020	95.0371
Paeoniae Radix Alba		Butyl alcohol	C4H10O	74.1216	75-65-0	Butyl alcohol.mol	10.14066/j.cnki.cn21-1349/r.2002.01.020	74.0732
Paeoniae Radix Alba		Methyl benzoate	C8H8O2	136.148	93-58-3	Methyl benzoate.mol	10.14066/j.cnki.cn21-1349/r.2002.01.020	136.052
Paeoniae Radix Alba		Phenylacetaldehyde	C8H8O	120.148	122-78-1	Phenylacetaldehyde.mol	10.14066/j.cnki.cn21-1349/r.2002.01.020	120.058
Paeoniae Radix Alba		Acetophenone	C8H8O	120.148	98-86-2	Acetophenone.mol	10.14066/j.cnki.cn21-1349/r.2002.01.020	120.058
Paeoniae Radix Alba		4,7-dimethylbenzofuran	C10H10O	146.186	28715-26-6	4,7-dimethylbenzofuran.mol	10.14066/j.cnki.cn21-1349/r.2002.01.020	146.073
Paeoniae Radix Alba		Furfural alcohol	C5H6O2	98.0999	98-00-0	Furfural alcohol.mol	10.14066/j.cnki.cn21-1349/r.2002.01.020	98.0368
Paeoniae Radix Alba		Perilla alcohol	C10H16O	152.233	536-59-4	Perilla alcohol.mol	10.14066/j.cnki.cn21-1349/r.2002.01.020	152.12
Paeoniae Radix Alba		Benzyl alcohol	C7H8O	108.138	100-51-6	Benzyl alcohol.mol	10.14066/j.cnki.cn21-1349/r.2002.01.020	108.058
Paeoniae Radix Alba		2,6-di-tert-butyl-4-methylphenol	C15H24O	220.351	128-37-0	2,6-di-tert-butyl-4-methylphenol.mol	10.14066/j.cnki.cn21-1349/r.2002.01.020	220.183
Paeoniae Radix Alba		Phenol	C6H6O	94.1112	108-95-2	Phenol.mol	10.14066/j.cnki.cn21-1349/r.2002.01.020	94.0419
Paeoniae Radix Alba		p-Cresol	C7H8O	108.138	106-44-5	p-Cresol.mol	10.14066/j.cnki.cn21-1349/r.2002.01.020	108.058
Paeoniae Radix Alba		m-Cresol	C7H8O	108.138	108-39-4	m-Cresol.mol	10.14066/j.cnki.cn21-1349/r.2002.01.020	108.058
Paeoniae Radix Alba		m-tert-Butylphenol	C10H14O	150.218	585-34-2	m-tert-Butylphenol.mol	10.14066/j.cnki.cn21-1349/r.2002.01.020	150.105
Paeoniae Radix Alba		Carvacrol	C10H14O	150.218	499-75-2	Carvacrol.mol	10.14066/j.cnki.cn21-1349/r.2002.01.020	150.105
Paeoniae Radix Alba		Thymol	C10H14O	150.218	89-83-8	Thymol.mol	10.14066/j.cnki.cn21-1349/r.2002.01.020	150.105
Paeoniae Radix Alba		isopaeoniflorin	C23H28O11	480.462		isopaeoniflorin.mol	10.16155/j.0254-1793.2014.10.040	480.163
Paeoniae Radix Alba		4'-O-benzoylpaeoniflorin	C30H32O12	584.568		4'-O-benzoylpaeoniflorin.mol		584.189
Paeoniae Radix Alba		acetylpaeoniflorin	C25H30O12	522.499		acetylpaeoniflorin.mol		522.174
Paeoniae Radix Alba		4-O-methyl-benzoylpaeoniflorin	C31H34O12	598.595		4-O-methyl-benzoylpaeoniflorin.mol		598.205
Paeoniae Radix Alba		1-O-β-D-glucopyranosyl-8-O-benzoylpaeonisuffrone	C23H28O10	464.462		1-O-β-D-glucopyranosyl-8-O-benzoylpaeonisuffrone.mol		464.168
Paeoniae Radix Alba		6'-O-benzoylpaeonidanin	C31H34O12	598.595		6'-O-benzoylpaeonidanin.mol		598.205
Paeoniae Radix Alba		naringenin-7-O-β-D-glucopyranoside	C21H22O10	434.393		naringenin-7-O-β-D-glucopyranoside.mol		434.121
Paeoniae Radix Alba		DL-Arabinose	C5H10O5	150.13	147-81-9	DL-Arabinose.mol	10.3969/j.issn.1006-3765.2017.09.001	150.053
Paeoniae Radix Alba		D-Mannitol	C6H14O6	182.172	69-65-8	D-Mannitol.mol	10.3969/j.issn.1006-3765.2017.09.001	182.079
Paeoniae Radix Alba		Inositol	C6H12O6	180.156	87-89-8	Inositol.mol	10.3969/j.issn.1006-3765.2017.09.001	180.063
Paeoniae Radix Alba		Stigmasterol	C29H48O	412.691	83-48-7	Stigmasterol.mol	10.3969/j.issn.1006-3765.2017.09.001	412.37
Paeoniae Radix Alba		2,3-dihydroxy-4-methoxyacetophenone	C9H10O4	182.173	708-53-2	2,3-dihydroxy-4-methoxyacetophenone.mol	10.3969/j.issn.1006-3765.2017.09.001	182.058
Paeoniae Radix Alba		2-Hydroxybenzyl alcoho	C7H8O2	124.137	90-01-7	2-Hydroxybenzyl alcoho.mol	10.3969/j.issn.1006-3765.2017.09.001	124.052
Paeoniae Radix Alba		α-spinastero	C29H48O	412.691	481-18-5	α-spinastero.mol	10.3969/j.issn.1006-3765.2017.09.001	412.37
Paeoniae Radix Alba		Glucose	C6H12O6	180.156	50-99-7	Glucose.mol	10.3969/j.issn.1006-3765.2017.09.001	180.063
Paeoniae Radix Alba		Vanillic acid	C8H8O4	168.147	121-34-6	Vanillic acid.mol	10.3969/j.issn.1006-3765.2017.09.001	168.042
Paeoniae Radix Alba		Syringic acid	C9H10O5	198.173	530-57-4	Syringic acid.mol	10.3969/j.issn.1006-3765.2017.09.001	198.053
Paeoniae Radix Alba		benzoylalbiflorin	C30H32O12	584.568	184103-78-4	benzoylalbiflorin.mol	30144752	584.189
Paeoniae Radix Alba		benzoylpaeoniflorin sulfonate	C30H32O14S	648.632		benzoylpaeoniflorin sulfonate.mol	30144752	648.151
Paeoniae Radix Alba		Desbenzoylpaeoniflorin sulfonate	C16H24O12S	440.42		Desbenzoylpaeoniflorin sulfonate.mol	30144752	440.099
Paeoniae Radix Alba		Galloylpaeoniflorin sulfonate	C30H32O17S	696.63		Galloylpaeoniflorin sulfonate.mol	30144752	696.136
Paeoniae Radix Alba		oxypaeoniflorin sulfonate	C30H32O18S	712.629		oxypaeoniflorin sulfonate.mol	30144752	712.131
Paeoniae Radix Alba		8-O-galloyl desbenzoylpaeoniflorin	C23H28O14	528.46		8-O-galloyl desbenzoylpaeoniflorin.mol	10705504	528.148
Paeoniae Radix Alba		8-O-isovaleryl desbenzoylpaeoniflorin	C24H30O13	526.487		8-O-isovaleryl desbenzoylpaeoniflorin.mol	10705504	526.169
Paeoniae Radix Alba		6'-O-galloyl desbenzoylpaeoniflorin	C31H34O17	678.591		6'-O-galloyl desbenzoylpaeoniflorin.mol	10705504	678.18
Paeoniae Radix Alba		6'-O-vanillylpaeoniflorin	C31H34O14	630.593		6'-O-vanillylpaeoniflorin.mol	10705504	630.195
Paeoniae Radix Alba		3',6'-di-O-galloylpaeoniflorin	C38H38O21	830.696		3',6'-di-O-galloylpaeoniflorin.mol	10705504	830.191
Paeoniae Radix Alba		isomaltopaeoniflorin	C30H40O15	640.63		isomaltopaeoniflorin.mol	10705504	640.237
Paeoniae Radix Alba		6'-O-galloyl desbenzoylalbiflorin	C23H28O15	544.459		6'-O-galloyl desbenzoylalbiflorin.mol	10705504	544.143
Paeoniae Radix Alba		Desbenzoylpaeoniflorin	C16H24O10	376.356				376.137
Paeoniae Radix Alba		Mudanpioside E	C24H30O13	526.487				526.169
Paeoniae Radix Alba		Mudanpioside F	C16H24O8	344.357				344.147
Paeoniae Radix Alba		d-catechin	C15H14O6	290.268				290.079
Paeoniae Radix Alba		Caffeic acid	C9H8O4	180.157				180.042
Paeoniae Radix Alba		Dictamnoside A	C21H36O9	432.505				432.236
Paeoniae Radix Alba		Scopoletin	C10H8O4	192.168				192.042
Paeoniae Radix Alba		Ferulic acid	C10H10O4	194.184				194.058
Paeoniae Radix Alba		Atractylenolide III	C15H20O3	248.317				248.141
Paeoniae Radix Alba		Atractylenolide I	C15H18O2	230.302				230.131
Paeoniae Radix Alba		Atractylenolide II	C15H20O2	232.318				232.146
Paeoniae Radix Alba		Atractylodin	C13H10O	182.218				182.073
Paeoniae Radix Alba		Dibutyl phthalate	C16H22O4	278.344				278.152
Paeoniae Radix Alba		Atractylon	C15H20O	216.319				216.151
Paeoniae Radix Alba		Biatractylolide	C30H38O4	462.62				462.277
Paeoniae Radix Alba		Linoleic acid	C18H32O2	280.445				280.24
Paeoniae Radix Alba		Palmitic acid	C16H32O2	256.424				256.24
Paeoniae Radix Alba		Mudanpioside A	C31H34O13	614.594				614.2

## Sheet: FF
01 Name of traditional Chinese medicine	02 No.	03 English name of compound	04 Compound molecular formula	05 Molecular weight of compound	06 CAS number	07 2D structure	08 Literature source	09 Exact molecular weight	23 ALogP	24 LogD	25 Molecular_Solubility	26 Molecular_Volume	27 Molecular_SurfaceArea	28 Molecular_PolarSurfaceArea	29 Num_RotatableBonds	30 Num_H_Acceptors	31 Num_H_Donors	32 ADMET_Absorption_Level	33 ADMET_BBB_Level	34 ADMET_BBB	35 ADMET_Solubility_Level	36 ADMET_Solubility	37 ADMET_Hepatotoxicity	38 ADMET_Hepatotoxicity_Probability	39 ADMET_CYP2D6	40 ADMET_CYP2D6_Probability	41 ADMET_PPB_Level
Saposhnikovia divaricata (Turcz.) Schischk		3'-O-Acetylhamaudol	C17H18O6	318.11			DOI: 10.7501/j.issn.0253-2670.2017.10.032	318.11
Saposhnikovia divaricata (Turcz.) Schischk		3'-O-angeloylhamaudol	C20H22O6	358.142			DOI: 10.7501/j.issn.0253-2670.2017.10.032	358.142
Saposhnikovia divaricata (Turcz.) Schischk		hamaudol	C15H16O5	276.1	735-46-6		DOI: 10.7501/j.issn.0253-2670.2017.10.032	276.1
Saposhnikovia divaricata (Turcz.) Schischk		sec-o-glucosylhamaudol	C21H26O10	438.153	80681-44-3		DOI: 10.7501/j.issn.0253-2670.2017.10.032	438.153
Saposhnikovia divaricata (Turcz.) Schischk		5-O-Methylvisammioside	C22H28O10	452.168	84272-85-5		DOI: 10.7501/j.issn.0253-2670.2017.10.032	452.168
Saposhnikovia divaricata (Turcz.) Schischk		Ledebouriellol	C20H22O7	374.137	84272-83-3		DOI: 10.7501/j.issn.0253-2670.2017.10.032	374.137
Saposhnikovia divaricata (Turcz.) Schischk		cimifugin	C16H18O6	306.11	37921-38-3		DOI: 10.7501/j.issn.0253-2670.2017.10.032	306.11
Saposhnikovia divaricata (Turcz.) Schischk		4'-O-β-Glucopyranosyl-5-O-methylvisamminol	C22H28O10	452.168	84272-85-5		DOI: 10.7501/j.issn.0253-2670.2017.10.032	452.168
Saposhnikovia divaricata (Turcz.) Schischk		Prim-O-glucosylcimifugin	C22H28O11	468.451	80681-45-4		DOI: 10.7501/j.issn.0253-2670.2017.10.032	468.163
Saposhnikovia divaricata (Turcz.) Schischk		Wogonin	C16H12O5	284.264	632-85-9		1002 -2406(2009)01 -00015-03	284.068
Saposhnikovia divaricata (Turcz.) Schischk		UndulatosideA	C16H18O9	368.335	58108-99-9		1003 -2406(2009)01 -00015-03	368.111
Saposhnikovia divaricata (Turcz.) Schischk		Divaricatol	C17H18O7	334.321			https ://doi.org/10.1007/s1141 8-019-01361-0	334.105
Saposhnikovia divaricata (Turcz.) Schischk		xanthotoxin / 8-methoxypsoralen	C12H8O4	216.042	298-81-7		DOI: 10.7501/j.issn.0253-2670.2017.10.032	216.042
Saposhnikovia divaricata (Turcz.) Schischk		Bergapten	C12H8O4	216.042	484-20-8		DOI: 10.7501/j.issn.0253-2670.2017.10.032	216.042
Saposhnikovia divaricata (Turcz.) Schischk		Isobergapten	C12H8O4	216.042	482-48-4		DOI: 10.7501/j.issn.0253-2670.2017.10.032	216.042
Saposhnikovia divaricata (Turcz.) Schischk		Imperatorin	C16H14O4	270.089	482-44-0		DOI: 10.7501/j.issn.0253-2670.2017.10.032	270.089
Saposhnikovia divaricata (Turcz.) Schischk		Isoimperatorin	C16H14O4	270.089	482-45-1		DOI: 10.7501/j.issn.0253-2670.2017.10.032	270.089
Saposhnikovia divaricata (Turcz.) Schischk		Phellopterin	C17H16O5	300.1	2543-94-4		DOI: 10.7501/j.issn.0253-2670.2017.10.032	300.1
Saposhnikovia divaricata (Turcz.) Schischk		fraxidin	C11H10O5	222.053			DOI: 10.7501/j.issn.0253-2670.2017.10.032	222.053
Saposhnikovia divaricata (Turcz.) Schischk		isofraxidin	C11H10O5	222.053	486-21-5		DOI: 10.7501/j.issn.0253-2670.2017.10.032	222.053
Saposhnikovia divaricata (Turcz.) Schischk		scopoletin	C10H8O4	192.042	92-61-5		DOI: 10.7501/j.issn.0253-2670.2017.10.032	192.042
Saposhnikovia divaricata (Turcz.) Schischk		Deltoin	C19H20O5	328.131	19662-71-6		DOI: 10.7501/j.issn.0253-2670.2017.10.032	328.131
Saposhnikovia divaricata (Turcz.) Schischk		(3'S)-Hydroxydeltoin	C17H16O6	316.095			DOI: 10.7501/j.issn.0253-2670.2017.10.032	316.095
Saposhnikovia divaricata (Turcz.) Schischk		marmesin	C14H14O4	246.259	13849-08-6		DOI: 10.7501/j.issn.0253-2670.2017.10.032	246.089
Saposhnikovia divaricata (Turcz.) Schischk		7-Hydroxycoumarin	C9H6O3	162.142	93-35-6		DOI: 10.7501/j.issn.0253-2670.2017.10.032	162.032
Saposhnikovia divaricata (Turcz.) Schischk		norcimifugin	C15H16O6	292.284	49624-66-0		https ://doi.org/10.1007/s1141 8-019-01361-0	292.095
Saposhnikovia divaricata (Turcz.) Schischk		isopimpinellin	C13H10O5	246.215	482-27-9		https ://doi.org/10.1007/s1141 8-019-01361-0	246.053
Saposhnikovia divaricata (Turcz.) Schischk		psoralen	C11H6O3	186.163	66-97-7		https ://doi.org/10.1007/s1141 8-019-01361-0	186.032
Saposhnikovia divaricata (Turcz.) Schischk		praeruptorin B	C24H26O7	426.459	81740-07-0		https ://doi.org/10.1007/s1141 8-019-01361-0	426.168
Saposhnikovia divaricata (Turcz.) Schischk		(S)-angelicain	C15H16O6	292.284	49624-66-0		https ://doi.org/10.1007/s1141 8-019-01361-0	292.095
Saposhnikovia divaricata (Turcz.) Schischk		3'-O-i-butyrylhamaudol	C20H24O6	360.401			https ://doi.org/10.1007/s1141 8-019-01361-0	360.157
Saposhnikovia divaricata (Turcz.) Schischk		nodakenetin	C14H14O4	246.259	495-32-9		https ://doi.org/10.1007/s1141 8-019-01361-0	246.089
Saposhnikovia divaricata (Turcz.) Schischk		praeruptorin H	C24H30O7	430.491			https ://doi.org/10.1007/s1141 8-019-01361-0	430.199
Saposhnikovia divaricata (Turcz.) Schischk		peuarenarine	C24H26O8	442.458	37975-60-3		https ://doi.org/10.1007/s1141 8-019-01361-0	442.163
Saposhnikovia divaricata (Turcz.) Schischk		cnidimoide A	C21H26O10	438.425			https ://doi.org/10.1007/s1141 8-019-01361-0	438.153
Saposhnikovia divaricata (Turcz.) Schischk		(3S)-2,2-dimethyl-3,5-dihydroxy-8-hydroxymethyl-3,4-dihydro-2H,6H-benzo[1,2-b:5,4-b']dipyran-6-on	C15H16O6	292.284			https ://doi.org/10.1007/s1141 8-019-01361-0	292.095
Saposhnikovia divaricata (Turcz.) Schischk		glycerol monolinoleate	C21H38O4	354.524	3443-82-1		https ://doi.org/10.1007/s1141 8-019-01361-0	354.277
Saposhnikovia divaricata (Turcz.) Schischk		virol C	C17H26O2	262.387			https ://doi.org/10.1007/s1141 8-019-01361-0	262.193
Saposhnikovia divaricata (Turcz.) Schischk		glycerol monooleate	C21H40O4	356.54	111-03-5		DOI: 10.7501/j.issn.0253-2670.2017.10.032	356.293
Saposhnikovia divaricata (Turcz.) Schischk		β-sitosterol	C29H50O	414.707	83-46-5		DOI: 10.7501/j.issn.0253-2670.2017.10.032	414.386
Saposhnikovia divaricata (Turcz.) Schischk		D-mannitol	C6H14O6	182.172	69-65-8		DOI: 10.7501/j.issn.0253-2670.2017.10.032	182.079
Saposhnikovia divaricata (Turcz.) Schischk		5-hydroxy-8-methoxypsoralen	C12H8O5	232.189	7471-73-0		DOI: 10.7501/j.issn.0253-2670.2017.10.032	232.037
Saposhnikovia divaricata (Turcz.) Schischk		tectochrysin	C16H12O4	268.264	520-28-5		DOI: 10.7501/j.issn.0253-2670.2017.10.032	268.074
Saposhnikovia divaricata (Turcz.) Schischk		panaxynol/(R)-(-)-Falcarinol	C17H24O	244.372	21852-80-2		DOI: 10.7501/j.issn.0253-2670.2017.10.032	244.183
Saposhnikovia divaricata (Turcz.) Schischk		α-pinene	C10H16	136.234	7785-70-8		DOI: 10.7501/j.issn.0253-2670.2017.10.032	136.125
Saposhnikovia divaricata (Turcz.) Schischk		hexanal	C6H12O	100.159	66-25-1		DOI: 10.7501/j.issn.0253-2670.2017.10.032	100.089
Saposhnikovia divaricata (Turcz.) Schischk		pentanol	C5H12O	102.175	71-41-0		DOI: 10.7501/j.issn.0253-2670.2017.10.032	102.105
Saposhnikovia divaricata (Turcz.) Schischk		hexanol	C5H12O	88.1482	111-27-3		DOI: 10.7501/j.issn.0253-2670.2017.10.032	88.0888
Saposhnikovia divaricata (Turcz.) Schischk		octanal	C8H16O	128.212	124-13-0		DOI: 10.7501/j.issn.0253-2670.2017.10.032	128.12
Saposhnikovia divaricata (Turcz.) Schischk		nonanal	C9H18O	142.239	124-19-6		DOI: 10.7501/j.issn.0253-2670.2017.10.032	142.136
Saposhnikovia divaricata (Turcz.) Schischk		octanol	C8H18O	130.228	68603-15-6		DOI: 10.7501/j.issn.0253-2670.2017.10.032	130.136
Saposhnikovia divaricata (Turcz.) Schischk		octanoic Acid	C8H16O2	144.211	124-07-2		DOI: 10.7501/j.issn.0253-2670.2017.10.032	144.115
Saposhnikovia divaricata (Turcz.) Schischk		acetophenone	C8H8O	120.148	98-86-2		DOI: 10.7501/j.issn.0253-2670.2017.10.032	120.058
Saposhnikovia divaricata (Turcz.) Schischk		7-octen-4-ol	C8H16O	128.212	53907-72-5		DOI: 10.7501/j.issn.0253-2670.2017.10.032	128.12
Saposhnikovia divaricata (Turcz.) Schischk		naphthalene	C10H8	128.171	91-20-3		DOI: 10.7501/j.issn.0253-2670.2017.10.032	128.063
Saposhnikovia divaricata (Turcz.) Schischk		octadecadienoic acid	C18H32O2	280.445	121250-47-3		DOI: 10.7501/j.issn.0253-2670.2017.10.032	280.24
Saposhnikovia divaricata (Turcz.) Schischk		cyclohexene	C6H10	82.1436	110-83-8		DOI: 10.7501/j.issn.0253-2670.2017.10.032	82.0782
Saposhnikovia divaricata (Turcz.) Schischk		calacorene	C15H20	200.319	168398-95-6		DOI: 10.7501/j.issn.0253-2670.2017.10.032	200.156
Saposhnikovia divaricata (Turcz.) Schischk		decenal	C10H18O	154.249	3913-71-1		DOI: 10.7501/j.issn.0253-2670.2017.10.032	154.136
Saposhnikovia divaricata (Turcz.) Schischk		decadienal	C10H16O	152.233	25152-84-5		DOI: 10.7501/j.issn.0253-2670.2017.10.032	152.12
Saposhnikovia divaricata (Turcz.) Schischk		Daucosterol	C35H60O6	576.847	474-58-8		DOI: 10.7501/j.issn.0253-2670.2017.10.032	576.439
Saposhnikovia divaricata (Turcz.) Schischk		adenosine	C10H13N5O4	267.241	58-61-7		https ://doi.org/10.1007/s1141 8-019-01361-0	267.097
Saposhnikovia divaricata (Turcz.) Schischk		METHYL MYRISTATE	C15H30O2	242.398	124-10-7		DOI: 10.7501/j.issn.0253-2670.2017.10.032	242.225
Saposhnikovia divaricata (Turcz.) Schischk		METHYL PENTADECANOATE	C16H32O2	256.424	7132-64-1		DOI: 10.7501/j.issn.0253-2670.2017.10.032	256.24
Saposhnikovia divaricata (Turcz.) Schischk		2-(E)-Nonenoic acid methyl ester	C10H18O2	170.249	111-79-5		DOI: 10.7501/j.issn.0253-2670.2017.10.032	170.131
Saposhnikovia divaricata (Turcz.) Schischk		10-undecenoic acid methyl ester	C12H22O2	198.302	111-81-9		DOI: 10.7501/j.issn.0253-2670.2017.10.032	198.162
Saposhnikovia divaricata (Turcz.) Schischk		Methyl palmitate	C17H34O2	270.451	112-39-0		DOI: 10.7501/j.issn.0253-2670.2017.10.032	270.256
Saposhnikovia divaricata (Turcz.) Schischk		9(Z),12(Z)-methyl octadecadienoate	C19H34O2	294.472	2462-85-3		DOI: 10.7501/j.issn.0253-2670.2017.10.032	294.256
Saposhnikovia divaricata (Turcz.) Schischk		TRANS-11-OCTADECENOIC ACID METHYL ESTER	C19H36O2	296.488	6198-58-9		DOI: 10.7501/j.issn.0253-2670.2017.10.032	296.272
Saposhnikovia divaricata (Turcz.) Schischk		vanillic acid	C8H8O4	168.147	121-34-6		DOI: 10.7501/j.issn.0253-2670.2017.10.032	168.042
Saposhnikovia divaricata (Turcz.) Schischk		cerotic acid	C26H52O2	396.69	506-46-7		DOI: 10.7501/j.issn.0253-2670.2017.10.032	396.397
Saposhnikovia divaricata (Turcz.) Schischk		Fumaric acid	C4H4O4	116.072	110-17-8		DOI: 10.7501/j.issn.0253-2670.2017.10.032	116.011
Saposhnikovia divaricata (Turcz.) Schischk		Cleomiscosin A	C20H18O8	386.352	76948-72-6		DOI: 10.7501/j.issn.0253-2670.2017.10.032	386.1
Saposhnikovia divaricata (Turcz.) Schischk		(3'S)-3'-O-β-D-apiofuranosyl-(1→6)-O-β-D-glucopyranosylhamaudol	C26H34O14	570.54			doi:10.1002/cbdv.201800253	570.195
Saposhnikovia divaricata (Turcz.) Schischk		(2'S)-4'-O-β-D-apiofuranosyl-(1→6)-O-β-D-glucopyranosylvisamminol	C26H34O14	570.54			doi:10.1002/cbdv.201800253	570.195
Saposhnikovia divaricata (Turcz.) Schischk		4'-O-β-D-glucopyranosylvisamminol	C21H26O10	438.425			doi:10.1002/cbdv.201800253	438.153
Saposhnikovia divaricata (Turcz.) Schischk		D-Galactose	C6H12O6	180.156	59-23-4		DOI: 10.7501/j.issn.0253-2670.2017.10.032	180.063
Saposhnikovia divaricata (Turcz.) Schischk		L(+)-Arabinose	C5H10O5	150.13	87-72-9		DOI: 10.7501/j.issn.0253-2670.2017.10.032	150.053
Saposhnikovia divaricata (Turcz.) Schischk		D-galacturonic acid	C6H12O8	212.155	91510-62-2		DOI: 10.7501/j.issn.0253-2670.2017.10.032	212.053
Saposhnikovia divaricata (Turcz.) Schischk		D-Mannose	C6H12O6	180.156	3458-28-4		DOI: 10.7501/j.issn.0253-2670.2017.10.032	180.063
Saposhnikovia divaricata (Turcz.) Schischk		L(+)-Rhamnose monohydrate	C6H14O6	182.172	10030-85-0		DOI: 10.7501/j.issn.0253-2670.2017.10.032	182.079
Saposhnikovia divaricata (Turcz.) Schischk		L-FUCOSE	C6H12O5	164.156	2438-80-4			164.069
Saposhnikovia divaricata (Turcz.) Schischk		D(+)-Glucose	C6H12O6	180.156	50-99-7			180.063
Saposhnikovia divaricata (Turcz.) Schischk		D-Ribose	C5H10O5	150.13	50-69-1			150.053
Saposhnikovia divaricata (Turcz.) Schischk		Ostenol	C19H42N2O8S2	490.238	5928-25-6		DOI 10.6039/j.issn.1001-0408.2019.03.14	490.675
Saposhnikovia divaricata (Turcz.) Schischk		decursin	C19H20O5	328.131	5928-25-6		DOI 10.6039/j.issn.1001-0408.2019.03.14	328.359
Saposhnikovia divaricata (Turcz.) Schischk		Xanthotoxol	C11H6O4	202.027	2009-24-7			202.163
Saposhnikovia divaricata (Turcz.) Schischk		divaricatacid	C16H16O7	320.09				320.294
Saposhnikovia divaricata (Turcz.) Schischk		PENTACOSANOIC ACID	C25H50O2	382.381	506-38-7			382.663
Saposhnikovia divaricata (Turcz.) Schischk		Eleutherinoside B	C28H36O15	612.576			DOI：10.1080/14786419.2017.1366482	612.205
Saposhnikovia divaricata (Turcz.) Schischk		Hesperidin	C28H34O15	610.561	520-26-3		DOI：10.1080/14786419.2017.1366482	610.19
Saposhnikovia divaricata (Turcz.) Schischk		Diosmin	C28H32O15	608.545	520-27-4		DOI：10.1080/14786419.2017.1366482	608.174
Saposhnikovia divaricata (Turcz.) Schischk		Cnidimoside A	C21H26O10	438.425	155112-93-9		DOI：10.1080/14786419.2017.1366482	438.153
Saposhnikovia divaricata (Turcz.) Schischk		3'-propionyl-4'-(2-methyl)butyrylkhellactone	C22H26O7	402.438			DOI：10.1080/14786419.2017.1366482	402.168
Saposhnikovia divaricata (Turcz.) Schischk		3'-propionyl-4'-isovalerylkhellactone	C22H26O7	403.438			DOI：10.1080/14786419.2017.1366482	402.168
Saposhnikovia divaricata (Turcz.) Schischk		Qianhucoumarin A	C19H20O6	344.358	150135-35-6		DOI：10.1080/14786419.2017.1366482	344.126
Saposhnikovia divaricata (Turcz.) Schischk		Hyuganin D	C20H22O7	374.385	77331-76-1		DOI：10.1080/14786419.2017.1366482	374.137
Saposhnikovia divaricata (Turcz.) Schischk		Praeruptorin A	C21H22O7	386.395	73069-27-9		DOI：10.1080/14786419.2017.1366482	386.137
Saposhnikovia divaricata (Turcz.) Schischk		Peucedanocoumarin I	C21H24O7	388.411	130464-55-0		DOI：10.1080/14786419.2017.1366482	388.152
Saposhnikovia divaricata (Turcz.) Schischk		Hyuganin C	C21H24O7	388.411			DOI：10.1080/14786419.2017.1366482	388.152
Saposhnikovia divaricata (Turcz.) Schischk		Praeruptorin E	C24H28O7	428.475	78478-28-1		DOI：10.1080/14786419.2017.1366482	428.183
Saposhnikovia divaricata (Turcz.) Schischk		Multivittan A	C24H32O6	318.321			DOI：10.1080/14786419.2017.1366482	318.11
Saposhnikovia divaricata (Turcz.) Schischk		(+)-3'-decanoyl-cis-khellactone	C24H32O6	416.507				416.22
Saposhnikovia divaricata (Turcz.) Schischk		(+)-4'-decanoyl-cis-khellactone	C24H32O6	416.507				416.22
Saposhnikovia divaricata (Turcz.) Schischk		praeruptorin G	C24H30O7	430.491				430.199

## Sheet: GJ
01 Name of traditional Chinese medicine	02 No.	03 English name of compound	04 Compound molecular formula	05 Molecular weight of compound	06 CAS number	07 2D structure	08 Literature source	09 Exact molecular weight	23 ALogP	24 LogD	25 Molecular_Solubility	26 Molecular_Volume	27 Molecular_SurfaceArea	28 Molecular_PolarSurfaceArea	29 Num_RotatableBonds	30 Num_H_Acceptors	31 Num_H_Donors	32 ADMET_Absorption_Level	33 ADMET_BBB_Level	34 ADMET_BBB	35 ADMET_Solubility_Level	36 ADMET_Solubility	37 ADMET_Hepatotoxicity	38 ADMET_Hepatotoxicity_Probability	39 ADMET_CYP2D6	40 ADMET_CYP2D6_Probability	41 ADMET_PPB_Level
Woodwardia japonica (L. f.) Sm.(processed)		Protocatechuic acid 4-O- (6′-O-protocatechuyl) -β-D-glucopyranoside	C20H20O12	452.366			DOI: 10.7501/j.issn.0253-2670.2016.02.002	452.096
Woodwardia japonica (L. f.) Sm.(processed)		resveratrol	C14H12O3	228.243	501-36-0		DOI: 10.7501/j.issn.0253-2670.2016.02.002	228.079
Woodwardia japonica (L. f.) Sm.(processed)		p-Hydroxycinnamic acid	C9H8O3	164.158	501-98-4		DOI: 10.7501/j.issn.0253-2670.2016.02.002	164.047
Woodwardia japonica (L. f.) Sm.(processed)		p-hydroxycinnamic aldehyde	C9H8O2	148.159	194940-15-3		DOI: 10.7501/j.issn.0253-2670.2016.02.002	148.052
Woodwardia japonica (L. f.) Sm.(processed)		C-veratroylglycol	C10H12O5	212.199	168293-10-5		DOI: 10.7501/j.issn.0253-2670.2016.02.002	212.069
Woodwardia japonica (L. f.) Sm.(processed)		4-methyl-1,2-dihydroxybenzene	C7H8O2	124.137	452-86-8		DOI: 10.7501/j.issn.0253-2670.2016.02.002	124.052
Woodwardia japonica (L. f.) Sm.(processed)		protocatechualdehyde	C7H6O3	138.121	139-85-5		DOI: 10.7501/j.issn.0253-2670.2016.02.002	138.032
Woodwardia japonica (L. f.) Sm.(processed)		p-hydroxybenzoic acid	C7H6O3	138.121	202-804-9		DOI: 10.7501/j.issn.0253-2670.2016.02.002	138.032
Woodwardia japonica (L. f.) Sm.(processed)		caffeic acid	C9H8O4	180.157	331-39-5		DOI: 10.7501/j.issn.0253-2670.2016.02.002	180.042
Woodwardia japonica (L. f.) Sm.(processed)		aspidinol	C12H16O4	224.253	519-40-4		DOI: 10.7501/j.issn.1674-6376.2016.03.032	224.105
Woodwardia japonica (L. f.) Sm.(processed)		vanillin	C8H8O3	152.147	121-33-5		DOI: 10.7501/j.issn.1674-6376.2016.03.032	152.047
Woodwardia japonica (L. f.) Sm.(processed)		syringetin	C17H14O8	346.288	4423-37-4		DOI: 10.7501/j.issn.1674-6376.2016.03.032	346.069
Woodwardia japonica (L. f.) Sm.(processed)		4-Hydroxybenzoic acid	C9H10O3	138.121	99-96-7		DOI: 10.7501/j.issn.1674-6376.2016.03.032	166.063
Woodwardia japonica (L. f.) Sm.(processed)		apocynin	C9H10O3	166.174	498-02-2		DOI: 10.7501/j.issn.1674-6376.2016.03.032	166.063
Woodwardia japonica (L. f.) Sm.(processed)		3,4-Dihydroxybenzoic acid	C7H6O4	154.12	99-50-3		DOI: 10.7501/j.issn.1674-6376.2016.03.032	154.027
Woodwardia japonica (L. f.) Sm.(processed)		Onitin	C15H20O3	248.318	53823-02-2		DOI: 10.7501/j.issn.1674-6376.2016.03.032	248.141
Woodwardia japonica (L. f.) Sm.(processed)		pyromeconic acid	C5H4O3	112.084	496-63-9		DOI: 10.7501/j.issn.1674-6376.2016.03.032	112.016
Woodwardia japonica (L. f.) Sm.(processed)		Maltol	C6H6O3	126.11	118-71-8		DOI: 10.7501/j.issn.1674-6376.2016.03.032	126.032
Woodwardia japonica (L. f.) Sm.(processed)		kojic acid	C6H6O4	142.109	501-30-4		DOI: 10.7501/j.issn.1674-6376.2016.03.032	142.027
Woodwardia japonica (L. f.) Sm.(processed)		5-hydroxytryptophan	C11H12N2O3	220.225	56-69-9		DOI: 10.7501/j.issn.1674-6376.2016.03.032	220.085
Woodwardia japonica (L. f.) Sm.(processed)		(3R)-des-O-methyl-lasiodiplodin	C16H22O4	278.344			DOI: 10.7501/j.issn.1674-6376.2016.03.032	278.152
Woodwardia japonica (L. f.) Sm.(processed)		Onitin-2'-O-β-D-glucoside	C21H30O8	410.458			DOI:10.7666/d.y932489	410.194
Woodwardia japonica (L. f.) Sm.(processed)		pterosin R	C15H19ClO3	282.763	76947-56-3		DOI:10.7666/d.y932489	282.102
Woodwardia japonica (L. f.) Sm.(processed)		pterosin Y	C14H18O3	234.291			DOI:10.7666/d.y932489	234.126
Woodwardia japonica (L. f.) Sm.(processed)		isohistopterosin A	C14H16O4	248.274			DOI:10.7666/d.y932489	248.105
Woodwardia japonica (L. f.) Sm.(processed)		5-hydroxymethylfurfural	C7H8O3	140.137	170678-36-1		DOI:10.7666/d.y932489	140.047
Woodwardia japonica (L. f.) Sm.(processed)		Kaempferol	C15H10O6	286.236	520-18-3		DOI: 10.7501/j.issn.1674-6376.2016.03.032	286.048
Woodwardia japonica (L. f.) Sm.(processed)		Formononetin	C16H12O4	268.264	485-72-3		DOI: 10.7501/j.issn.1674-6376.2016.03.032	268.074
Woodwardia japonica (L. f.) Sm.(processed)		Astragaloside IV	C41H68O14	784.97	84687-43-4		DOI: 10.7501/j.issn.1674-6376.2016.03.032	784.461
Woodwardia japonica (L. f.) Sm.(processed)		Digoxigenin	C23H34O5	390.513	1672-46-4		DOI: 10.7501/j.issn.1674-6376.2016.03.032	390.241
Woodwardia japonica (L. f.) Sm.(processed)		Primeverin	C20H28O13	476.428	154-60-9		DOI: 10.7501/j.issn.1674-6376.2016.03.032	476.153
Woodwardia japonica (L. f.) Sm.(processed)		cibotibaromeside	C15H20O9	344.314			DOI: 10.7501/j.issn.1674-6376.2016.03.032	344.111
Woodwardia japonica (L. f.) Sm.(processed)		D-Aspartatic acid	C4H7NO4	133.103			DOI: 10.7501/j.issn.1674-6376.2016.03.032	133.037
Woodwardia japonica (L. f.) Sm.(processed)		L-Glutamic acid	C5H9NO4	147.129	56-86-0		DOI: 10.7501/j.issn.1674-6376.2016.03.032	147.053
Woodwardia japonica (L. f.) Sm.(processed)		Proline	C5H9NO2	115.13	29795-82-2		DOI: 10.7501/j.issn.1674-6376.2016.03.032	115.063
Woodwardia japonica (L. f.) Sm.(processed)		oleic acid	C18H34O2 or C8H17CH=CH(CH2)7COOH	282.461	112-80-1		DOI: 10.7501/j.issn.1674-6376.2016.03.032	282.256
Woodwardia japonica (L. f.) Sm.(processed)		linoleic acid	C18H32O2	280.445	60-33-3		DOI: 10.7501/j.issn.1674-6376.2016.03.032	280.24
Woodwardia japonica (L. f.) Sm.(processed)		Palmitic acid	C16H32O2	256.424			DOI: 10.7501/j.issn.1674-6376.2016.03.032	256.24
Woodwardia japonica (L. f.) Sm.(processed)		pentadecanoic acid	C15H30O2	242.397	1002-84-2		DOI: 10.7501/j.issn.1674-6376.2016.03.032	242.225
Woodwardia japonica (L. f.) Sm.(processed)		methyl hexadeca-4,7,10-trienoate	C17H28O2	264.403	17364-31-7		DOI: 10.7501/j.issn.1674-6376.2016.03.032	264.209
Woodwardia japonica (L. f.) Sm.(processed)		Methyl lineoleate	C19H34O2	294.472	68605-14-1		DOI: 10.7501/j.issn.1674-6376.2016.03.032	294.256
Woodwardia japonica (L. f.) Sm.(processed)		γ-terpinene	C10H16	136.234	99-85-4		DOI: 10.7501/j.issn.1674-6376.2016.03.032	136.125
Woodwardia japonica (L. f.) Sm.(processed)		Sabinen	C10H16	136.234	3387-41-5		DOI: 10.7501/j.issn.1674-6376.2016.03.032	136.125
Woodwardia japonica (L. f.) Sm.(processed)		Piperitone	C10H16O	152.233	89-81-6		DOI: 10.7501/j.issn.1674-6376.2016.03.032	152.12
Woodwardia japonica (L. f.) Sm.(processed)		Cadina -1(10)4-diene	C15H24	204.351	483-76-1		1008-9926(2000)02-0065-04	204.188
Woodwardia japonica (L. f.) Sm.(processed)		2-hexadecenoic acid	C16H30O2	254.408	629-56-1		DOI: 10.7501/j.issn.1674-6376.2016.03.032	254.225
Woodwardia japonica (L. f.) Sm.(processed)		(±)-4-terpineol	C10H18O	154.249	562-74-3		DOI: 10.7501/j.issn.1674-6376.2016.03.032	154.136
Woodwardia japonica (L. f.) Sm.(processed)		Phthalic acid	C8H6O4	166.131	88-99-3		DOI: 10.7501/j.issn.1674-6376.2016.03.032	166.027
Woodwardia japonica (L. f.) Sm.(processed)		Palmitic acid ethyl ester	C18H36O2	284.477	628-97-7		1008-9926(2000)02-0065-04	284.272
Woodwardia japonica (L. f.) Sm.(processed)		Ethyl 9-hexadecenoate	C18H34O2	282.461	54546-22-4		1008-9926(2000)02-0065-04	282.256
Woodwardia japonica (L. f.) Sm.(processed)		Oleic acid ethyl ester	C20H38O2	310.514	111-62-6		1008-9926(2000)02-0065-04	310.287
Woodwardia japonica (L. f.) Sm.(processed)		Linoleic acid ethyl ester	C20H36O2	308.499	544-35-4		1008-9926(2000)02-0065-04	308.272
Woodwardia japonica (L. f.) Sm.(processed)		Hexadecanoic acid	C16H32O2	256.424			1008-9926(2000)02-0065-04	256.24
Woodwardia japonica (L. f.) Sm.(processed)		(E)-9-Octadecenoic acid	C18H34O2	282.461	112-79-8		1008-9926(2000)02-0065-04	282.256
Woodwardia japonica (L. f.) Sm.(processed)		Linolenic acid methyl ester	C19H32O2	292.456	301-00-8		1008-9926(2000)02-0065-04	292.24
Woodwardia japonica (L. f.) Sm.(processed)		24-Methylenecycloartanol	C31H52O	440.744	1449-09-8		DOI:10.7666/d.y932489	440.402
Woodwardia japonica (L. f.) Sm.(processed)		β-Sitosterol	C29H50O	414.707	83-46-5		DOI:10.7666/d.y932489	414.386
Woodwardia japonica (L. f.) Sm.(processed)		Daucosterol	C35H60O6	576.847	474-58-8		DOI:10.7666/d.y932489	576.439
Woodwardia japonica (L. f.) Sm.(processed)		Lecithin	C42H80NO8P	758.06	8002-43-5		DOI:10.7666/d.y932489	757.562
Woodwardia japonica (L. f.) Sm.(processed)		Paracetamol	C8H9NO2	151.16	103-90-2		DOI:10.7666/d.y932489	151.063
Woodwardia japonica (L. f.) Sm.(processed)		Onitisin 2'-O-glucoside	C21H30O9	426.457	62043-53-2		DOI:10.7666/d.y932489	426.189
Woodwardia japonica (L. f.) Sm.(processed)		Onitin 2'-O-glucoside	C21H30O8	410.458	76947-60-9		DOI:10.7666/d.y932489	410.194
Woodwardia japonica (L. f.) Sm.(processed)		lactose monohydrate	C12H24O12	360.312	5989-81-1		DOI:10.7666/d.y932489	360.127
Woodwardia japonica (L. f.) Sm.(processed)		(24R)-stigmast-4-ene-3-one	C29H48O	412.691			DOI:10.7666/d.y932489	412.37
Woodwardia japonica (L. f.) Sm.(processed)		alternariol	C14H10O5	258.226	641-38-3		DOI:10.7666/d.y932489	258.053
Woodwardia japonica (L. f.) Sm.(processed)		Flufenacet	C14H13F4N3O2S	363.331	142459-58-3		DOI: 10.13422/j.cnki.syfix.2014070046	363.067
Woodwardia japonica (L. f.) Sm.(processed)		Aprindine	C22H30N2	322.487	37640-71-4		DOI: 10.13422/j.cnki.syfix.2014070046	322.241
Woodwardia japonica (L. f.) Sm.(processed)		Allocryptopine	C21H23NO5	369.411	485-91-6		DOI: 10.13422/j.cnki.syfix.2014070046	369.158
Woodwardia japonica (L. f.) Sm.(processed)		Boldine	C19H21NO4	327.374	476-70-0		DOI: 10.13422/j.cnki.syfix.2014070046	327.147
Woodwardia japonica (L. f.) Sm.(processed)		CHOLORAMPHENICOL	C11H12Cl2N2O5	323.129			DOI: 10.13422/j.cnki.syfix.2014070046	322.012
Woodwardia japonica (L. f.) Sm.(processed)		Acetochlor	C14H20ClNO2	269.767	34256-82-1		DOI: 10.13422/j.cnki.syfix.2014070046	269.118
Woodwardia japonica (L. f.) Sm.(processed)		Midazolam	C18H13ClFN3	325.77	59467-64-0		DOI: 10.13422/j.cnki.syfix.2014070046	303.094
Woodwardia japonica (L. f.) Sm.(processed)		Indalpine	C15H20N2	228.333	63758-79-2		DOI: 10.13422/j.cnki.syfix.2014070046	228.163
Woodwardia japonica (L. f.) Sm.(processed)		Lauric acid	C12H24O2	200.318	143-07-7		DOI: 10.13422/j.cnki.syfix.2014070046	200.178
Woodwardia japonica (L. f.) Sm.(processed)		Ponasterone A	C27H44O6	464.635	13408-56-5		DOI: 10.7501/j.issn.1674-6376.2016.03.032	464.314
Woodwardia japonica (L. f.) Sm.(processed)		Kaempferol-3-O-α-L-rhamnosyl-7-O-α-L-rhamnoside	C27H30O14	578.519			DOI: 10.7501/j.issn.1674-6376.2016.03.032	578.164
Woodwardia japonica (L. f.) Sm.(processed)		Kaempferol-3-O-α-L- (4-O-acetyl) rhamnosyl-7-O-α-L-rhamnoside	C29H32O15	620.555			DOI: 10.7501/j.issn.1674-6376.2016.03.033	620.174
Woodwardia japonica (L. f.) Sm.(processed)		1,3,6,7-tetrahydroxy-C-glucosylxanthones	C19H18O11	422.34			马秉智. 狗脊贯众的化学成分及质量研究[D]. 北京中医药大学, 2005.	422.085
Woodwardia japonica (L. f.) Sm.(processed)		Canine spinic acid	C30H48O3	456.7			马秉智. 狗脊贯众的化学成分及质量研究[D]. 北京中医药大学,2005.	456.36
Woodwardia japonica (L. f.) Sm.(processed)		Woodorien	C14H18O9	330.287			马秉智. 狗脊贯众的化学成分及质量研究[D]. 北京中医药大学, 2005.	330.095
Woodwardia japonica (L. f.) Sm.(processed)		Woodwardinoside	C54H89O24	1122.27			马秉智. 狗脊贯众的化学成分及质量研究[D]. 北京中医药大学, 2005.	1121.57
Woodwardia japonica (L. f.) Sm.(processed)		(-)-epicatechin	C15H14O6	290.268	35323-91-2		马秉智. 狗脊贯众的化学成分及质量研究[D]. 北京中医药大学, 2005.	290.079
Woodwardia japonica (L. f.) Sm.(processed)		(+)-catechin	C15H14O6	290.268	154-23-4		马秉智. 狗脊贯众的化学成分及质量研究[D]. 北京中医药大学, 2005.	290.079
Woodwardia japonica (L. f.) Sm.(processed)		cycloartenol	C30H50O	426.717	469-38-5		马秉智. 狗脊贯众的化学成分及质量研究[D]. 北京中医药大学, 2005.	426.386
Woodwardia japonica (L. f.) Sm.(processed)		ursolic acid	C30H48O3	456.7	77-52-1		马秉智. 狗脊贯众的化学成分及质量研究[D]. 北京中医药大学, 2005.	456.36
Woodwardia japonica (L. f.) Sm.(processed)		uraol	C30H50O2	442.717			马秉智. 狗脊贯众的化学成分及质量研究[D]. 北京中医药大学, 2005.	442.381
Woodwardia japonica (L. f.) Sm.(processed)		ecdysterone	C27H44O7	480.634	5289-74-7		马秉智. 狗脊贯众的化学成分及质量研究[D]. 北京中医药大学, 2005.	480.309
Woodwardia japonica (L. f.) Sm.(processed)		pterosterone	C27H44O7	464.635	18089-44-6		马秉智. 狗脊贯众的化学成分及质量研究[D]. 北京中医药大学, 2005.	464.314
Woodwardia japonica (L. f.) Sm.(processed)		Onychin	C13H9NO	195.217	58787-04-5		马秉智. 狗脊贯众的化学成分及质量研究[D]. 北京中医药大学, 2005.	195.068
Woodwardia japonica (L. f.) Sm.(processed)		1-Hexadecanol	C16H34O	242.441	36653-82-4		doi:CNKI:SUN:ZCYO.0.2009-10-012	242.261
Woodwardia japonica (L. f.) Sm.(processed)		n-butyl-β-D-fructopyranoside	C10H20O6	236.262	67884-27-9		doi:CNKI:SUN:ZCYO.0.2009-10-012	236.126
Woodwardia japonica (L. f.) Sm.(processed)		butyl fructofuranoside	C10H20O6	236.262	80971-60-4		doi:CNKI:SUN:ZCYO.0.2009-10-012	236.126
Woodwardia japonica (L. f.) Sm.(processed)		diploptene	C30H50	410.718	1615-91-4		栾欣. 狗脊(Woodwardia japonica(L. f.)Sm)化学成分研究[J]. 发育生物学研究中心, 2002.	410.391
Woodwardia japonica (L. f.) Sm.(processed)		Cholest-5-enol	C27H46O	386.654			栾欣. 狗脊(Woodwardia japonica(L. f.)Sm)化学成分研究[J]. 发育生物学研究中心, 2002.	386.355
Woodwardia japonica (L. f.) Sm.(processed)		shinbarometin	C36H64O11	672.887			DOI:10.7666/d.y932489	672.445
Woodwardia japonica (L. f.) Sm.(processed)		16-Hydroxyhexadecanoic Acid	C16H32O3	272.423	506-13-8		DOI: 10.13422/j.cnki.syfix.2014070046	272.235
Woodwardia japonica (L. f.) Sm.(processed)		dimethylesculetin	C11H10O4	206.195	120-08-1		DOI: 10.13422/j.cnki.syfix.2014070046	206.058
Woodwardia japonica (L. f.) Sm.(processed)		ptaquiloside	C20H30O8	398.447	87625-62-5			398.194
Woodwardia japonica (L. f.) Sm.(processed)		Hesperidin	C28H34O15	610.561	520-26-3		DOI：10.3321/j.issn:0253-2670.2007.10.010	610.19
Woodwardia japonica (L. f.) Sm.(processed)		L-Histidine	C6H9N3O2	155.155	71-00-1			155.07

## Sheet: SJC
01 Name of traditional Chinese medicine	02 No.	03 English name of compound	04 Compound molecular formula	05 Molecular weight of compound	06 CAS number	07 2D structure	08 Literature source	09 Exact molecular weight	23 ALogP	24 LogD	25 Molecular_Solubility	26 Molecular_Volume	27 Molecular_SurfaceArea	28 Molecular_PolarSurfaceArea	29 Num_RotatableBonds	30 Num_H_Acceptors	31 Num_H_Donors	32 ADMET_Absorption_Level	33 ADMET_BBB_Level	34 ADMET_BBB	35 ADMET_Solubility_Level	36 ADMET_Solubility	37 ADMET_Hepatotoxicity	38 ADMET_Hepatotoxicity_Probability	39 ADMET_CYP2D6	40 ADMET_CYP2D6_Probability	41 ADMET_PPB_Level
Lycopodium japonicum Thunb		lycopodine	C16H25NO	247.376	466-61-5		10.7501/j.issn.0253-2670.2015.02.026	247.194
Lycopodium japonicum Thunb		8β-acetoxy-12β-hydroxy-lycopodine	C18H27NO4	321.411			10.7501/j.issn.0253-2670.2015.02.026	321.194
Lycopodium japonicum Thunb		8β-acetoxy-11α-hydroxy-lycopodine	C18H27NO4	321.411			10.7501/j.issn.0253-2670.2015.02.026	321.194
Lycopodium japonicum Thunb		lycoposerramine M	C16H25NO2	263.375			10.7501/j.issn.0253-2670.2015.02.026	263.188
Lycopodium japonicum Thunb		acetylfawcettiine	C20H31NO4	349.464			10.7501/j.issn.0253-2670.2015.02.026	349.225
Lycopodium japonicum Thunb		clavolonine	C16H25NO2	263.375			10.7501/j.issn.0253-2670.2015.02.026	263.188
Lycopodium japonicum Thunb		α-lofoline	C18H29NO3	307.428			10.7501/j.issn.0253-2670.2015.02.026	307.215
Lycopodium japonicum Thunb		6α,8β-dihydroxylycopodine	C16H25NO3	279.375			10.7501/j.issn.0253-2670.2015.02.026	279.183
Lycopodium japonicum Thunb		4α,8β-dihydroxylycopodine	C16H25NO3	279.375			10.7501/j.issn.0253-2670.2015.02.026	279.183
Lycopodium japonicum Thunb		8β-hydroxylycodoline	C16H25NO3	279.375			10.7501/j.issn.0253-2670.2015.02.026	279.183
Lycopodium japonicum Thunb		4α,8β,12β-trihydroxylycopodine	C16H25NO4	295.374			10.7501/j.issn.0253-2670.2015.02.026	295.178
Lycopodium japonicum Thunb		8β-hydroxy-11α-acetoxylycopodine	C18H27NO4	321.411			10.7501/j.issn.0253-2670.2015.02.026	321.194
Lycopodium japonicum Thunb		11β-hydroxy-12-epilycodoline	C16H25NO3	279.375			10.7501/j.issn.0253-2670.2015.02.026	279.183
Lycopodium japonicum Thunb		11α-hydroxy-acetylfawcettine	C20H31NO5	365.464			10.7501/j.issn.0253-2670.2015.02.026	365.22
Lycopodium japonicum Thunb		acetyllycofawcine	C20H31NO5	365.464			10.7501/j.issn.0253-2670.2015.02.026	365.22
Lycopodium japonicum Thunb		lycoposerramine G	C16H25NO3	279.375			10.7501/j.issn.0253-2670.2015.02.026	279.183
Lycopodium japonicum Thunb		deacetylfawcettiine	C16H27NO2	265.391			10.7501/j.issn.0253-2670.2015.02.026	265.204
Lycopodium japonicum Thunb		fawcettiine	C18H29NO3	307.428			10.7501/j.issn.0253-2670.2015.02.026	307.215
Lycopodium japonicum Thunb		lycofawcine	C18H29NO4	323.427	3175-90-4		10.7501/j.issn.0253-2670.2015.02.026	323.21
Lycopodium japonicum Thunb		8β-hydroxylycoposerramine K	C16H23NO3	277.359			10.7501/j.issn.0253-2670.2015.02.026	277.168
Lycopodium japonicum Thunb		anhydrolycodoline	C16H23NO	245.36			10.7501/j.issn.0253-2670.2015.02.026	245.178
Lycopodium japonicum Thunb		miyoshianine C	C16H25NO4	4295.37	1092370-80-3		10.7501/j.issn.0253-2670.2015.02.026	295.178
Lycopodium japonicum Thunb		miyoshianine A	C16H25NO3	279.375			10.7501/j.issn.0253-2670.2015.02.026	279.183
Lycopodium japonicum Thunb		lycodoline	C16H25NO2	263.375	6900-92-1		10.7501/j.issn.0253-2670.2015.02.026	263.188
Lycopodium japonicum Thunb		huperzine E	C16H21NO2	259.343			10.7501/j.issn.0253-2670.2015.02.026	259.157
Lycopodium japonicum Thunb		lucidioline	C16H25NO2	278.41			10.7501/j.issn.0253-2670.2015.02.026	278.212
Lycopodium japonicum Thunb		8β-hydroxyhuperzine E	C16H21NO3	275.343			10.7501/j.issn.0253-2670.2015.02.026	275.152
Lycopodium japonicum Thunb		lycodine	C16H22N2	242.359	20316-18-1		10.7501/j.issn.0253-2670.2015.02.026	242.178
Lycopodium japonicum Thunb		α-obscurine	C17H26N2O	274.401			10.7501/j.issn.0253-2670.2015.02.026	274.204
Lycopodium japonicum Thunb		desN-methyl-α-obscurine	C16H24N2O	260.375			10.7501/j.issn.0253-2670.2015.02.026	260.189
Lycopodium japonicum Thunb		lycojapodine A	C16H23NO3	277.359			10.7501/j.issn.0253-2670.2015.02.026	277.168
Lycopodium japonicum Thunb		obscurinine	C18H26N2O	286.412			10.7501/j.issn.0253-2670.2015.02.026	286.204
Lycopodium japonicum Thunb		lycopoclavamine-A	C16H23NO2	247.333			10.7501/j.issn.0253-2670.2015.02.026	247.157
Lycopodium japonicum Thunb		fawcettimine	C16H25NO2	263.375	15228-74-7		10.7501/j.issn.0253-2670.2015.02.026	263.188
Lycopodium japonicum Thunb		lycoflexine	C17H25NO2	275.386	52485-00-4		10.7501/j.issn.0253-2670.2015.02.026	275.188
Lycopodium japonicum Thunb		6-hydroxyl-6,7-dehydrolycoflexine	C17H23NO3	289.369			10.7501/j.issn.0253-2670.2015.02.026	289.168
Lycopodium japonicum Thunb		6-hydroxyl-6,7-dehydro-8-deoxy-13- dehydroserratinine	C16H21NO3	275.343			10.7501/j.issn.0253-2670.2015.02.026	275.152
Lycopodium japonicum Thunb		14,15-dehydrolycoflexine	C17H23NO2	273.37			10.7501/j.issn.0253-2670.2015.02.026	273.173
Lycopodium japonicum Thunb		(15R)-14,15-dihydroepilobscurinol	C17H27NO2	277.402			10.7501/j.issn.0253-2670.2015.02.026	277.204
Lycopodium japonicum Thunb		palhinine A	C17H25NO3	291.385			10.7501/j.issn.0253-2670.2015.02.026	291.183
Lycopodium japonicum Thunb		palhinine B	C16H23NO3	277.359			10.7501/j.issn.0253-2670.2015.02.026	277.168
Lycopodium japonicum Thunb		8-deoxy-13-dehydroserratinine	C16H23NO2	261.359	14478-54-7		10.7501/j.issn.0253-2670.2015.02.026	261.173
Lycopodium japonicum Thunb		lycojaponicumin A	C16H21NO4	291.342			10.7501/j.issn.0253-2670.2015.02.026	291.147
Lycopodium japonicum Thunb		lycojaponicumin B	C16H23NO4	293.358			10.7501/j.issn.0253-2670.2015.02.026	293.163
Lycopodium japonicum Thunb		lycojaponicumin C	C17H23NO2	273.37			10.7501/j.issn.0253-2670.2015.02.026	273.173
Lycopodium japonicum Thunb		cermizine C	C11H21N	167.291			10.7501/j.issn.0253-2670.2015.02.026	167.167
Lycopodium japonicum Thunb		senepodines G	C11H20N+	166.283			10.7501/j.issn.0253-2670.2015.02.026	166.159
Lycopodium japonicum Thunb		senepodines H	C15H28N+	222.389			10.7501/j.issn.0253-2670.2015.02.026	222.222
Lycopodium japonicum Thunb		(3β,8β, 14α,21α)-26,27-dinoronocerane-3,8,14,21-tetrol	C29H52O4	464.721			10.7501/j.issn.0253-2670.2015.02.026	464.387
Lycopodium japonicum Thunb		(3β,8β, 14α,21β)-26,27-dinoronocerane-3,8,14,21-tetrol	C29H52O4	464.721			10.7501/j.issn.0253-2670.2015.02.026	464.387
Lycopodium japonicum Thunb		lycopodiin A	C30H50O4	474.716			10.7501/j.issn.0253-2670.2015.02.026	474.371
Lycopodium japonicum Thunb		lycoclavanol	C30H50O3	458.716	13956-51-9		10.7501/j.issn.0253-2670.2015.02.026	458.376
Lycopodium japonicum Thunb		lycoclaninol	C30H50O4	474.716			10.7501/j.issn.0253-2670.2015.02.026	474.371
Lycopodium japonicum Thunb		α-onocerin	C30H50O2	442.717	511-01-3		10.7501/j.issn.0253-2670.2015.02.026	442.381
Lycopodium japonicum Thunb		3-epilycoclavanol	C30H50O3	458.716	24513-57-3		10.7501/j.issn.0253-2670.2015.02.026	458.376
Lycopodium japonicum Thunb		japonicumin A	C30H50O4	474.716			10.7501/j.issn.0253-2670.2015.02.026	474.371
Lycopodium japonicum Thunb		japonicumin B	C30H48O5	488.699			10.7501/j.issn.0253-2670.2015.02.026	488.35
Lycopodium japonicum Thunb		japonicumin C	C30H52O5	492.731			10.7501/j.issn.0253-2670.2015.02.026	492.382
Lycopodium japonicum Thunb		3R,21α,24-trihydroxyserrat-14-en-16-one	C30H48O4	472.7			10.7501/j.issn.0253-2670.2015.02.026	472.355
Lycopodium japonicum Thunb		serrat-14-ene-3β,21β-diol	C30H50O2	442.717	2239-24-9		10.7501/j.issn.0253-2670.2015.02.026	442.381
Lycopodium japonicum Thunb		serrat-14-ene-3β,21α-diol	C30H50O2	442.717			10.7501/j.issn.0253-2670.2015.02.026	442.381
Lycopodium japonicum Thunb		26-nor-8-oxo-α-onocerin	C31H52O2	456.743			10.7501/j.issn.0253-2670.2015.02.026	456.397
Lycopodium japonicum Thunb		16-oxo-3α-hydroxyserrat-14-en-21α-ol	C32H52O3	484.753			10.7501/j.issn.0253-2670.2015.02.026	484.392
Lycopodium japonicum Thunb		Daucosterol	C35H60O6	576.847	474-58-8		10.7501/j.issn.0253-2670.2015.02.026	576.439
Lycopodium japonicum Thunb		Stigmasterol	C29H48O	412.691	83-48-7		10.7501/j.issn.0253-2670.2015.02.026	412.37
Lycopodium japonicum Thunb		beta-Sitosterol	C29H50O	414.707	83-46-5		10.7501/j.issn.0253-2670.2015.02.026	414.386
Lycopodium japonicum Thunb		3β,21β,24-trihydroxyserrat-14-ene	C30H50O3	458.716			10.7501/j.issn.0253-2670.2015.02.026	458.376
Lycopodium japonicum Thunb		phlegmaric acid	C30H48O4	472.7	35298-94-3		10.7501/j.issn.0253-2670.2015.02.026	472.355
Lycopodium japonicum Thunb		lycernuic acid A	C30H48O4	472.7	53755-77-4		10.7501/j.issn.0253-2670.2015.02.026	472.355
Lycopodium japonicum Thunb		3,20β,21β,24-tetrahydroxyserrat-14-ene	C30H50O4	474.716			10.7501/j.issn.0253-2670.2015.02.026	474.371
Lycopodium japonicum Thunb		3α,21β,24-trihydroxyserrat-14-ene	C30H50O3	458.716			10.7501/j.issn.0253-2670.2015.02.026	458.376
Lycopodium japonicum Thunb		lycojaponicuminol A	C30H48O3	456.7			10.7501/j.issn.0253-2670.2015.02.026	456.36
Lycopodium japonicum Thunb		lycojaponicuminol B	C31H52O2	456.743			10.7501/j.issn.0253-2670.2015.02.026	456.397
Lycopodium japonicum Thunb		lycojaponicuminol C	C29H48O4	460.689	1651839-34-7		10.7501/j.issn.0253-2670.2015.02.026	460.355
Lycopodium japonicum Thunb		lycojaponicuminol D	C39H56O5	604.859			10.7501/j.issn.0253-2670.2015.02.026	604.413
Lycopodium japonicum Thunb		lycojaponicuminol E	C39H56O5	604.859			10.7501/j.issn.0253-2670.2015.02.026	604.413
Lycopodium japonicum Thunb		lycojaponicuminol F	C33H54O4	514.779			10.7501/j.issn.0253-2670.2015.02.026	514.402
Lycopodium japonicum Thunb		japonicumin D	C13H24O3	228.328			10.7501/j.issn.0253-2670.2015.02.026	228.173
Lycopodium japonicum Thunb		1-Octacosanol	C28H58O	410.76	557-61-9		10.7501/j.issn.0253-2670.2015.02.026	410.449
Lycopodium japonicum Thunb		Parietin	C16H12O5	284.264	521-61-9		10.7501/j.issn.0253-2670.2015.02.026	284.068
Lycopodium japonicum Thunb		Decanoic acid	C10H20O2	172.265	334-48-5		10.7501/j.issn.0253-2670.2015.02.026	172.146
Lycopodium japonicum Thunb		β-Maaliene	C15H24	203.351	489-29-2		10.7501/j.issn.0253-2670.2015.02.026	201.188
Lycopodium japonicum Thunb		(-)-β-caryophyllene	C15H24	203.351	87-44-5		10.7501/j.issn.0253-2670.2015.02.026	202.188
Lycopodium japonicum Thunb		Calarene	C15H24	203.351	17334-55-3		10.7501/j.issn.0253-2670.2015.02.026	203.188
Lycopodium japonicum Thunb		α-gurjunene	C15H24	204.351	489-40-7		10.7501/j.issn.0253-2670.2015.02.026	204.188
Lycopodium japonicum Thunb		α-curcumene	C15H22	202.335	644-30-4		10.7501/j.issn.0253-2670.2015.02.026	202.172
Lycopodium japonicum Thunb		α-selinene	C15H24	204.351	473-13-2		10.7501/j.issn.0253-2670.2015.02.026	204.188
Lycopodium japonicum Thunb		d–Cadinene	C15H24	204.351	483-76-1		10.7501/j.issn.0253-2670.2015.02.026	204.188
Lycopodium japonicum Thunb		Centarol	C15H26O2	238.366	57308-24-4		10.7501/j.issn.0253-2670.2015.02.026	238.193
Lycopodium japonicum Thunb		Carvacrol	C10H14O	150.218	499-75-2		10.3969/j.issn.1006-8783.2005.05.001	150.105
Lycopodium japonicum Thunb		Octadecane	C18H38	254.494	593-45-3		10.3969/j.issn.1006-8783.2005.05.001	254.297
Lycopodium japonicum Thunb		Eicoasne	C20H42	282.548	112-95-8		10.3969/j.issn.1006-8783.2005.05.001	282.329
Lycopodium japonicum Thunb		Palmitic acid	C16H32O2	256.424	57-10-3		10.3969/j.issn.1006-8783.2005.05.001	256.24
Lycopodium japonicum Thunb		9,12-octadecadienoicacid	C18H32O2	280.445	60-33-3		10.3969/j.issn.1006-8783.2005.05.001	280.24
Lycopodium japonicum Thunb		Dibutyl phthalate	C16H22O4	278.344	84-74-2		10.3969/j.issn.1006-8783.2005.05.001	278.152
Lycopodium japonicum Thunb		Vanillic acid	C8H8O4	168.042	121-34-6		10.3969/j.issn.1008-049X.2014.03.048	168.147
Lycopodium japonicum Thunb		Ferulic Acid	C10H10O4	194.058	1135-24-6		10.3969/j.issn.1008-049X.2014.03.048	194.184
Lycopodium japonicum Thunb		Azelaic acid	C9H16O4	188.105	123-99-9		10.3969/j.issn.1008-049X.2014.03.048	188.221
Lycopodium japonicum Thunb		Emodin	C15H10O5	270.053	518-82-1		蔡雄,潘德济,陈御石,吴伟良,刘晓中.伸筋草和玉柏石松中的蒽醌成分的分离和鉴定[J].上海医科大学学报,1991(05):383-385.	270.237
Lycopodium japonicum Thunb		Anthraglycoside A	C22H22O10	446.121			蔡雄,潘德济,陈御石,吴伟良,刘晓中.伸筋草和玉柏石松中的蒽醌成分的分离和鉴定[J].上海医科大学学报,1991(05):383-385.	446.404
Lycopodium japonicum Thunb		Anthraglycoside B	C21H20O10	432.106	23313-21-5		蔡雄,潘德济,陈御石,吴伟良,刘晓中.伸筋草和玉柏石松中的蒽醌成分的分离和鉴定[J].上海医科大学学报,1991(05):383-385.	432.377

## Sheet: ZJC
01 Name of traditional Chinese medicine	02 No.	03 English name of compound	04 Compound molecular formula	05 Molecular weight of compound	06 CAS number	07 2D structure	08 Literature source	09 Exact molecular weight	23 ALogP	24 LogD	25 Molecular_Solubility	26 Molecular_Volume	27 Molecular_SurfaceArea	28 Molecular_PolarSurfaceArea	29 Num_RotatableBonds	30 Num_H_Acceptors	31 Num_H_Donors	32 ADMET_Absorption_Level	33 ADMET_BBB_Level	34 ADMET_BBB	35 ADMET_Solubility_Level	36 ADMET_Solubility	37 ADMET_Hepatotoxicity	38 ADMET_Hepatotoxicity_Probability	39 ADMET_CYP2D6	40 ADMET_CYP2D6_Probability	41 ADMET_PPB_Level
Gleditsia sinensis Lam		2-carboxyl,3-hydroxyl-norlupA(1)-20(29)-en-28-oicacid	C30H46O5	486.683				486.334
Gleditsia sinensis Lam		zizyberanalicacid	C30H46O4	470.684				470.34
Gleditsia sinensis Lam		Echinocystic acid	C30H48O4	472.7	510-30-5			472.355
Gleditsia sinensis Lam		Gleditsia saponin C	C94H148O43	1966.16				1964.94
Gleditsia sinensis Lam		Gleditsiosides A	C78H124O35	1621.8				1620.79
Gleditsia sinensis Lam		Gleditsiosides D	C84H134O41	1799.94				1798.84
Gleditsia sinensis Lam		Gleditsiosides F	C94H148O42	1950.16				1948.94
Gleditsia sinensis Lam		Gleditsiosides G	C94H148O42	1950.16				1948.94
Gleditsia sinensis Lam		glespinoside A	C79H126O37	1667.82				1666.8
Gleditsia sinensis Lam		D:C-friedours-7-en-3-one	C30H48O	424.702			http://dx.doi.org/10.1155/2016/3898957	424.37																							命名时DC间的：不能识别，用-代替
Gleditsia sinensis Lam		stigmast-4-ene-3,6-dione	C29H46O2	426.674	57458-57-8		http://dx.doi.org/10.1155/2016/3898957	426.35
Gleditsia sinensis Lam		stigmast-3,6-dione	C29H48O2	428.69			http://dx.doi.org/10.1155/2016/3898957	428.365
Gleditsia sinensis Lam		stigmasterol	C29H48O	412.691	83-48-7		http://dx.doi.org/10.1155/2016/3898957	412.37
Gleditsia sinensis Lam		β-sitosterol	C29H50O	414.707	5779-62-4		http://dx.doi.org/10.1155/2016/3898957	414.386
Gleditsia sinensis Lam		betulicacid	C31H50O3	456.7	472-15-1		http://dx.doi.org/10.1155/2016/3898957	470.376
Gleditsia sinensis Lam		alphitolicacid	C30H48O4	472.7	19533-92-7		http://dx.doi.org/10.1155/2016/3898957	472.355
Gleditsia sinensis Lam		3-O-trans-p-coumaroylalphitolic acid	C39H54O6	618.842			http://dx.doi.org/10.1155/2016/3898957	618.392
Gleditsia sinensis Lam		2-hydroxypyracrenic acid	C39H54O7	634.842			http://dx.doi.org/10.1155/2016/3898957	634.387
Gleditsia sinensis Lam		3β-acetoxy-12-oleanolene-28-carboxylic acid	C32H50O4	498.737	17990-42-0			498.371
Gleditsia sinensis Lam		Friedelin	C30H50O	426.717	559-74-0			426.386
Gleditsia sinensis Lam		Betulin	C30H50O2	442.717	473-98-3			442.381
Gleditsia sinensis Lam		3β-O-trans-p-caffeoylalphitolic acid	C39H54O7	634.842			DOI :10.16152/j.cnki .xdxbzr.2008.06.014	634.387
Gleditsia sinensis Lam		dihydrok-aempferol	C15H12O6	288.25	480-20-6		http://dx.doi.org/10.1155/2016/3898957	288.063
Gleditsia sinensis Lam		quercetin	C15H10O7	302.24	117-39-5		http://dx.doi.org/10.1155/2016/3898957	302.043
Gleditsia sinensis Lam		ERIODICTYOL	C15H12O6	576.847	552-58-9		http://dx.doi.org/10.1155/2016/3898957	288.063
Gleditsia sinensis Lam		3,3',5',5,7-pentahydrofla-vanone	C15H12O7	304.252			http://dx.doi.org/10.1155/2016/3898957	304.058
Gleditsia sinensis Lam		(2R,3R)-5,3' ,4'-trimethoxyl-7-hydroxyl-flavanonol	C18H18O7	346.331			http://dx.doi.org/10.1155/2016/3898957	346.105
Gleditsia sinensis Lam		5,7,3',4'-tetrahydroxyl-flavanonol	C15H10O7	304.252			http://dx.doi.org/10.1155/2016/3898957	304.058
Gleditsia sinensis Lam		5-methoxyl-3',4',7-trihydroxylflavanonol	C16H14O7	318.278			http://dx.doi.org/10.1155/2016/3898957	318.074
Gleditsia sinensis Lam		epicatechin	C15H14O6	290.27	490-46-0		http://dx.doi.org/10.1155/2016/3898957	290.079
Gleditsia sinensis Lam		5,7,3',5'-tetrahy-droxyl-flavanonol	C15H12O7	304.252			http://dx.doi.org/10.1155/2016/3898957	304.058
Gleditsia sinensis Lam		fustin	C15H12O6	288.252	20725-03-5		http://dx.doi.org/10.1155/2016/3898957	288.063
Gleditsia sinensis Lam		(2R,3R)-7,3',5'-trihydrox-ylflavanonol	C15H12O6	288.252			http://dx.doi.org/10.1155/2016/3898957	288.063
Gleditsia sinensis Lam		(2R,3R)-5,7,3'-trihydroxyl-4'-methoxyl-flavanonol	C16H14O7	318.278			http://dx.doi.org/10.1155/2016/3898957	318.074
Gleditsia sinensis Lam		5,7,4'-trihydroxylflavone-8-C-glucopyranose	C21H20O11	448.377			http://dx.doi.org/10.1155/2016/3898957	448.101
Gleditsia sinensis Lam		2,7-dimethyl-xanthone	C15H12O2	224.255			http://dx.doi.org/10.1155/2016/3898957	224.084
Gleditsia sinensis Lam		fisetin	C15H10O6	286.236	528-48-3		http://dx.doi.org/10.1155/2016/3898957	286.048
Gleditsia sinensis Lam		garbanzol	C15H12O5	272.253	1226-22-8		http://dx.doi.org/10.1155/2016/3898957	272.068
Gleditsia sinensis Lam		leucorobinetinidin	C15H14O7	306.267	4382-45-0		http://dx.doi.org/10.1155/2016/3898957	306.074
Gleditsia sinensis Lam		BUTEIN	C15H12O5	272.253	487-52-5			272.068
Gleditsia sinensis Lam		8-C-glucopyranosyl-3,4',7-trihydroxyflavone	C21H20O11	448.377				448.101
Gleditsia sinensis Lam		(+)trans-2R,3R-3',4',5,7-tetrahydroxyflavanonol	C15H12O7	304.252				304.058
Gleditsia sinensis Lam		3-O-methylellagic acid-4'-(5''-acetyl)-α-L-arabinofuranoside	C22H18O13	490.37				490.075
Gleditsia sinensis Lam		3-O-methylellagicacid-4'-O-α-L-rhamnopyranoside	C21H18O12	462.36				462.08
Gleditsia sinensis Lam		isovitexin	C21H20O10	432.377	29702-25-8			432.106
Gleditsia sinensis Lam		ethyl gallate	C10H12O4	198.17	831-61-8			196.074
Gleditsia sinensis Lam		caffeic acid	C10H10O3	180.16	331-39-5			178.063
Gleditsia sinensis Lam		3-O-trans-ferulylquinic acid	C10H10O4	194.184				194.058
Gleditsia sinensis Lam		apigenin	C15H10O5	270.237	520-36-5			270.237
Gleditsia sinensis Lam		Vanillic acid	C8H8O4	168.147	121-34-6			168.147
Gleditsia sinensis Lam		trans-coniferyl aldehye	C10H10O3	178.185				178.185
Gleditsia sinensis Lam		((E)-3,3'-dimethoxy-4,4'-dihydroxystilbene)	C16H16O4	272.296				272.105
Gleditsia sinensis Lam		3-O-caffeoylquinic acidethyl ester	C18H22O9	382.362				382.126
Gleditsia sinensis Lam		4,4'-Dihydroxy-3,3'-dimethoxybenzophenone	C15H14O5	274.269				274.084
Gleditsia sinensis Lam		p-hydroxybenzoic acid	C7H6O3	138.121	99-96-7		DOI: 10.7501/j.issn.0253-2670.2018.23.005	138.032
Gleditsia sinensis Lam		protocatechuic acid methyl	C8H8O4	168.147	2150-43-8		DOI: 10.7501/j.issn.0253-2670.2018.23.005	168.042
Gleditsia sinensis Lam		protocatechuic aldehyde	C7H6O3	138.121	139-85-5		DOI: 10.7501/j.issn.0253-2670.2018.23.005	138.032
Gleditsia sinensis Lam		syringic acid	C9H10O5	198.173	530-57-4		DOI: 10.7501/j.issn.0253-2670.2018.23.005	198.053
Gleditsia sinensis Lam		juglanin D	C20H18O10	418.351	5041-67-8		DOI: 10.7501/j.issn.0253-2670.2018.23.005	418.09
Gleditsia sinensis Lam		C-veratroylglycol	C10H12O5	212.199	168293-10-5		DOI: 10.7501/j.issn.0253-2670.2018.23.005	212.069
Gleditsia sinensis Lam		(-)-syringaresinol	C22H26O8	418.437	1177-14-6		DOI: 10.7501/j.issn.0253-2670.2018.23.005	418.163
Gleditsia sinensis Lam		cytochalasin H	C30H39NO2	493.634	53760-19-3			445.298
Gleditsia sinensis Lam		2-Aminoimidazole	C3H5N3	83.0919	53760-19-3			83.0483
Gleditsia sinensis Lam		indole-3-carbaldehyde	C9H7NO	145.158	487-89-8		DOI: 10.7501/j.issn.0253-2670.2018.23.005	145.053
Gleditsia sinensis Lam		Palmitic acid	C16H32O2	256.424				256.24
Gleditsia sinensis Lam		scopoletin	C10H8O4	192.168	92-61-5		DOI: 10.7501/j.issn.0253-2670.2018.23.005	192.042
Gleditsia sinensis Lam		3,4'-dihydroxypropiophenone	C9H10O3	166.174	7451-98-1		DOI: 10.7501/j.issn.0253-2670.2018.23.005	166.063
Gleditsia sinensis Lam		dihydroferulic acid	C10H12O4	196.2	1135-23-5		DOI: 10.7501/j.issn.0253-2670.2018.23.005	196.074
Gleditsia sinensis Lam		4-Aminobenzaldehyde	C7H7ON	121.137			DOI: 10.7501/j.issn.0253-2670.2018.23.005	121.053
Gleditsia sinensis Lam		Erycibenin D	C16H14O6				DOI: 10.7501/j.issn.0253-2670.2018.23.005	302.079
Gleditsia sinensis Lam		erythro-and threo-Guaiacylglycerol-β-coniferyl aldehyde Ether	C20H22O7	374.385			DOI: 10.7501/j.issn.0253-2670.2018.23.005	374.137
Gleditsia sinensis Lam		3-O-methyl ellagic acid-4'-(6''-acetyl) -α-L-glucofuranoside	C22H18O13	490.37			DOI: 10.7501/j.issn.0253-2670.2018.23.005	490.075
Gleditsia sinensis Lam		3-O-methyl ellagic acid-4'-O-α-L-rhamnoside	C21H18O12	462.36			DOI: 10.7501/j.issn.0253-2670.2018.23.005	462.08
Gleditsia sinensis Lam		3,4-Dihydroxybenzoic acid	C7H6O4	154.12	99-50-3		DOI: 10.7501/j.issn.0253-2670.2018.23.005	154.027
Gleditsia sinensis Lam		ELEUTHEROSIDE A	C35H60O6	576.847	474-58-8		DOI: 10.7501/j.issn.0253-2670.2018.23.005	576.439
Gleditsia sinensis Lam		Scoparone	C11H10O4	206.195	120-08-1		DOI: 10.7501/j.issn.0253-2670.2018.23.005	206.058
Gleditsia sinensis Lam		Isoscopoletin	C10H8O4	192.168	776-86-3		DOI: 10.7501/j.issn.0253-2670.2018.23.005	192.042
Gleditsia sinensis Lam		6-amino-7-methoxycoumarin	C10H9NO3	191.183			DOI: 10.7501/j.issn.0253-2670.2018.23.005	191.058
Gleditsia sinensis Lam		(+)-trans-2R,3R-3',4',5,7-tetrahydroxyflavanonol	C16H16O6	304.295			DOI：10.16152/j.cnki.xdxbzr.2005.06.025	304.095
Gleditsia sinensis Lam		4-Hydroxybenzoic acid	C7H6O3	138.121	99-96-7		DOI: 10.7501/j.issn.0253-2670.2018.23.005	138.032
Gleditsia sinensis Lam		Methyl 3,4-dihydroxybenzoate	C8H8O4	168.147	2150-43-8		DOI: 10.7501/j.issn.0253-2670.2018.23.005	168.042
Gleditsia sinensis Lam		Protocatechualdehyde	C7H6O3	138.121	139-85-5		DOI: 10.7501/j.issn.0253-2670.2018.23.005	138.032

## Sheet: GSB
01 Name of traditional Chinese medicine	02 No.	03 English name of compound	04 Compound molecular formula	05 Molecular weight of compound	06 CAS number	07 2D structure	08 Literature source	09 Exact molecular weight	23 ALogP	24 LogD	25 Molecular_Solubility	26 Molecular_Volume	27 Molecular_SurfaceArea	28 Molecular_PolarSurfaceArea	29 Num_RotatableBonds	30 Num_H_Acceptors	31 Num_H_Donors	32 ADMET_Absorption_Level	33 ADMET_BBB_Level	34 ADMET_BBB	35 ADMET_Solubility_Level	36 ADMET_Solubility	37 ADMET_Hepatotoxicity	38 ADMET_Hepatotoxicity_Probability	39 ADMET_CYP2D6	40 ADMET_CYP2D6_Probability	41 ADMET_PPB_Level
Rhizoma Drynariae		kaempferol	C15H10O6	286.236	520-18-3	kaempferol.mol	CNKI:SUN:HAIX.0.2012-01-003	286.048
Rhizoma Drynariae		astragalin	C21H20O11	448.377	480-10-4	astragalin.mol	CNKI:SUN:HAIX.0.2012-01-003	448.101
Rhizoma Drynariae		afzelin	C21H20O10	432.377	482-39-3	afzelin.mol	CNKI:SUN:HAIX.0.2012-01-003	432.106
Rhizoma Drynariae		kaempferol-7-O-α-L-arabinofuranoside	C20H18O10	418.351		kaempferol-7-O-α-L-arabinofuranoside.mol	CNKI:SUN:HAIX.0.2012-01-003	418.09
Rhizoma Drynariae		kaempferol-3-O-α-L-rhamnoside-7-O-β-D-glucoside	C27H30O15	594.518		kaempferol-3-O-α-L-rhamnoside-7-O-β-D-glucoside.mol	CNKI:SUN:HAIX.0.2012-01-003	594.159
Rhizoma Drynariae		kaempferol-3-O-β-D-glucopyranosyl-7-O-α-L-arabinofuranoside	C26H28O15	580.491		kaempferol-3-O-β-D-glucopyranosyl-7-O-α-L-arabinofuranoside.mol	CNKI:SUN:HAIX.0.2012-01-003	580.143
Rhizoma Drynariae		8-prenylkaempferol	C20H18O6	354.353	28610-31-3	8-prenylkaempferol.mol	CNKI:SUN:HAIX.0.2012-01-003	354.11
Rhizoma Drynariae		luteolin	C15H10O6	286.236	491-70-3	luteolin.mol	CNKI:SUN:HAIX.0.2012-01-003	286.048
Rhizoma Drynariae		luteolin-7-O-β-D-glucopyranoside	C21H20O11	448.377	5373-11-5	luteolin-7-O-β-D-glucopyranoside.mol	CNKI:SUN:HAIX.0.2012-01-003	448.101
Rhizoma Drynariae		luteolin-7-O-β-D-neohesperidoside	C27H30O15	594.518	25694-72-8	luteolin-7-O-β-D-neohesperidoside.mol	CNKI:SUN:HAIX.0.2012-01-003	594.159
Rhizoma Drynariae		luteolin-7-O-β-D-glucuronide	C21H18O12	462.36	29741-10-4	luteolin-7-O-β-D-glucuronide.mol	CNKI:SUN:HAIX.0.2012-01-003	462.08
Rhizoma Drynariae		luteolin-8-C-β-D-glucoside	C21H20O11	448.377		luteolin-8-C-β-D-glucoside.mol	CNKI:SUN:HAIX.0.2012-01-003	448.101
Rhizoma Drynariae		eriodictyol	C15H12O6	288.252	552-58-9	eriodictyol.mol	CNKI:SUN:HAIX.0.2012-01-003	288.063
Rhizoma Drynariae		eriodictyol-7-O-β-D-glucoside	C21H22O11	450.393	38965-51-4	eriodictyol-7-O-β-D-glucoside.mol	CNKI:SUN:HAIX.0.2012-01-003	450.116
Rhizoma Drynariae		neoeriocitrin	C27H32O15	596.534	13241-32-2	neoeriocitrin.mol	CNKI:SUN:HAIX.0.2012-01-003	596.174
Rhizoma Drynariae		naringenine	C15H12O5	272.253	480-41-1	naringenine.mol	CNKI:SUN:HAIX.0.2012-01-003	272.068
Rhizoma Drynariae		naringenin-7-O-β-D-glucoside	C21H22O10	434.393	529-55-5	naringenin-7-O-β-D-glucoside.mol	CNKI:SUN:HAIX.0.2012-01-003	434.121
Rhizoma Drynariae		naringin	C27H32O14	580.535	10236-47-2	naringin.mol	CNKI:SUN:HAIX.0.2012-01-003	580.179
Rhizoma Drynariae		kurarinone	C26H30O6	438.513	34981-26-5	kurarinone.mol	CNKI:SUN:HAIX.0.2012-01-003	438.204
Rhizoma Drynariae		sophoraflavanone G	C25H28O6	424.486	97938-30-2	sophoraflavanone G.mol	CNKI:SUN:HAIX.0.2012-01-003	424.189
Rhizoma Drynariae		leachianone A	C26H30O6	438.513	97938-31-3	leachianone A.mol	CNKI:SUN:HAIX.0.2012-01-003	438.204
Rhizoma Drynariae		kushenol F	C25H28O6	424.486	34981-24-3	kushenol F.mol	CNKI:SUN:HAIX.0.2012-01-003	424.189
Rhizoma Drynariae		(2S)-5,7,3′,5′-tetrahydroxy-flavanone-7-O-β-D-glucopyranoside	C21H22O11	450.393		(2S)-5,7,3′,5′-tetrahydroxy-flavanone-7-O-β-D-glucopyranoside.mol	CNKI:SUN:HAIX.0.2012-01-003	450.116
Rhizoma Drynariae		(2S)-5,7,3′,5′-tetrahydroxy-flavanone-7-O-neohesperidoside	C27H30O15	594.518		(2S)-5,7,3′,5′-tetrahydroxy-flavanone-7-O-neohesperidoside.mol	CNKI:SUN:HAIX.0.2012-01-003	594.159
Rhizoma Drynariae		(+)-catechin	C15H14O6	290.268	154-23-4	(+)-catechin.mol	CNKI:SUN:HAIX.0.2012-01-003	290.079
Rhizoma Drynariae		(+)-catechin-3-O-β-D-allopyranoside	C21H24O11	452.409		(+)-catechin-3-O-β-D-allopyranoside.mol	CNKI:SUN:HAIX.0.2012-01-003	452.132
Rhizoma Drynariae		4α-carboxymethyl-(+)-catechin methyl ester	C18H18O8	362.331		4α-carboxymethyl-(+)-catechin methyl ester.mol	CNKI:SUN:HAIX.0.2012-01-003	362.1
Rhizoma Drynariae		(+)-afzelechin	C15H14O5	274.269	2545-00-8	(+)-afzelechin.mol	CNKI:SUN:HAIX.0.2012-01-003	274.084
Rhizoma Drynariae		(+)-afzelechin-3-O-β-allopyranoside	C21H24O10	436.409		(+)-afzelechin-3-O-β-allopyranoside.mol	CNKI:SUN:HAIX.0.2012-01-003	436.137
Rhizoma Drynariae		(+)-afzelechin-6-C-β-glucopyranoside	C21H24O10	436.409		(+)-afzelechin-6-C-β-glucopyranoside.mol	CNKI:SUN:HAIX.0.2012-01-003	436.137
Rhizoma Drynariae		(-)-epicatechin	C15H14O6	290.268	490-46-0	(-)-epicatechin.mol	CNKI:SUN:HAIX.0.2012-01-003	290.079
Rhizoma Drynariae		(-)-epicatechin-3-O-β-D-allopyranoside	C21H24O11	452.409		(-)-epicatechin-3-O-β-D-allopyranoside.mol	CNKI:SUN:HAIX.0.2012-01-003	452.132
Rhizoma Drynariae		(-)-epicatechin-8-C-β-D-glucopyranoside	C21H24O11	452.409		(-)-epicatechin-8-C-β-D-glucopyranoside.mol	CNKI:SUN:HAIX.0.2012-01-003	452.132
Rhizoma Drynariae		(-)-epiafzelechin	C15H14O5	274.269	24808-04-6	(-)-epiafzelechin.mol	CNKI:SUN:HAIX.0.2012-01-003	274.084
Rhizoma Drynariae		(-)-epiafzelechin-3-O-β-D-allopyranoside	C21H24O10	436.409	147511-60-2	(-)-epiafzelechin-3-O-β-D-allopyranoside.mol	CNKI:SUN:HAIX.0.2012-01-003	436.137
Rhizoma Drynariae		(-)-epiafzelechin-5-O-β-D-glucopyranoside	C21H24O10	436.409		(-)-epiafzelechin-5-O-β-D-glucopyranoside.mol	CNKI:SUN:HAIX.0.2012-01-003	436.137
Rhizoma Drynariae		(-)-epiafzelechin-3-O-(6″-O-acetyl)-β-D-allopyranoside	C29H36O16	640.587		(-)-epiafzelechin-3-O-(6″-O-acetyl)-β-D-allopyranoside.mol	CNKI:SUN:HAIX.0.2012-01-003	640.2
Rhizoma Drynariae		4β-carboxymethyl-(-)-epiafzelechin	C17H16O7	332.305		4β-carboxymethyl-(-)-epiafzelechin.mol	CNKI:SUN:HAIX.0.2012-01-003	332.09
Rhizoma Drynariae		4β-carboxymethyl-(-)-epiafzelechin methyl ester	C18H18O7	346.331		4β-carboxymethyl-(-)-epiafzelechin methyl ester.mol	CNKI:SUN:HAIX.0.2012-01-003	346.105
Rhizoma Drynariae		4β-carboxymethyl-(-)-epiafzelechin sodium salt	C17H15NaO7	354.287		4β-carboxymethyl-(-)-epiafzelechin sodium salt.mol	CNKI:SUN:HAIX.0.2012-01-003	354.072
Rhizoma Drynariae		2′,4′-dihydroxy-4-methoxydihydrochalcone	C15H14O3	242.27	53596-71-7	2′,4′-dihydroxy-4-methoxydihydrochalcone.mol	CNKI:SUN:HAIX.0.2012-01-003	242.094
Rhizoma Drynariae		xanthogalenol	C21H22O5	354.396	265659-35-6	xanthogalenol.mol	CNKI:SUN:HAIX.0.2012-01-003	354.147
Rhizoma Drynariae		3′-lavandulyl-4-methoxyl-2,2′,4′,6′,-tetrahydroxylchalcone	C26H30O6	438.513		3′-lavandulyl-4-methoxyl-2,2′,4′,6′,-tetrahydroxylchalcone.mol	CNKI:SUN:HAIX.0.2012-01-003	438.204
Rhizoma Drynariae		aureusidin-6-O-neohesperidoside	C27H30O15	594.518		aureusidin-6-O-neohesperidoside.mol	CNKI:SUN:HAIX.0.2012-01-003	594.159
Rhizoma Drynariae		cyclolaudenol	C31H52O	440.744	511-61-5	cyclolaudenol.mol	CNKI:SUN:HAIX.0.2012-01-003	440.402
Rhizoma Drynariae		24-en-cloartenone	C31H50O	438.728		24-en-cloartenone.mol	CNKI:SUN:HAIX.0.2012-01-003	438.386
Rhizoma Drynariae		diploptene	C30H50	410.718	1615-91-4	diploptene.mol	CNKI:SUN:HAIX.0.2012-01-003	410.391
Rhizoma Drynariae		isoglaucanone	C27H44O	384.638		isoglaucanone.mol	CNKI:SUN:HAIX.0.2012-01-003	384.339
Rhizoma Drynariae		chiratone	C30H50O2	442.717		chiratone.mol	CNKI:SUN:HAIX.0.2012-01-003	442.381
Rhizoma Drynariae		fern-9(11)-ene	C30H50	410.718	1615-99-2	fern-9(11)-ene.mol	CNKI:SUN:HAIX.0.2012-01-003	410.391
Rhizoma Drynariae		3,4-dihydroxybenzoic acid	C7H6O4	154.12	99-50-3	3,4-dihydroxybenzoic acid.mol	CNKI:SUN:HAIX.0.2012-01-003	154.027
Rhizoma Drynariae		4-hydroxycinnamic acid	C9H8O3	164.158	501-98-4	4-hydroxycinnamic acid.mol	CNKI:SUN:HAIX.0.2012-01-003	164.047
Rhizoma Drynariae		coumaric acid-4-O-β-D-glucopyranoside	C15H18O8	326.299	117405-48-8	coumaric acid-4-O-β-D-glucopyranoside.mol	CNKI:SUN:HAIX.0.2012-01-003	326.1
Rhizoma Drynariae		ferulic acid-β-glucoside	C16H20O9	356.325		ferulic acid-β-glucoside.mol	CNKI:SUN:HAIX.0.2012-01-003	356.111
Rhizoma Drynariae		caffeic acid-4-O-β-D-glucopyranoside	C15H18O9	342.298		caffeic acid-4-O-β-D-glucopyranoside.mol	CNKI:SUN:HAIX.0.2012-01-003	342.095
Rhizoma Drynariae		lariciresinol-4′-O-β-D-glucopyranoside	C26H34O11	522.542	143663-00-7	lariciresinol-4′-O-β-D-glucopyranoside.mol	CNKI:SUN:HAIX.0.2012-01-003	522.21
Rhizoma Drynariae		(7′R,8′S)-dihydrodehydrodiconiferyl alcohol-4′-O-β-D-glucopyranoside	C26H34O11	522.542		(7′R,8′S)-dihydrodehydrodiconiferyl alcohol-4′-O-β-D-glucopyranoside.mol	CNKI:SUN:HAIX.0.2012-01-003	522.21
Rhizoma Drynariae		(-)-secoisolariciresinol-4-O-β-D-glucopyranoside	C26H36O11	524.557		(-)-secoisolariciresinol-4-O-β-D-glucopyranoside.mol	CNKI:SUN:HAIX.0.2012-01-003	524.226
Rhizoma Drynariae		β-sitosterol	C29H50O	414.707	83-46-5	β-sitosterol.mol	CNKI:SUN:HAIX.0.2012-01-003	414.386
Rhizoma Drynariae		daucosterol	C35H60O6	576.847	474-58-8	daucosterol.mol	CNKI:SUN:HAIX.0.2012-01-003	576.439
Rhizoma Drynariae		5-stigmasten-3-one	C29H48O	412.691		5-stigmasten-3-one.mol	CNKI:SUN:HAIX.0.2012-01-003	412.37
Rhizoma Drynariae		5,7-dihydroxychromone-7-O-α-L-rhamnoside-(1→2)-β-D-glucoside	C21H26O13	486.423		5,7-dihydroxychromone-7-O-α-L-rhamnoside-(1→2)-β-D-glucoside.mol	CNKI:SUN:HAIX.0.2012-01-003	486.137
Rhizoma Drynariae		5,7-dihydroxychromone-7-O-β-D-glucopyranoside	C15H16O9	340.282		5,7-dihydroxychromone-7-O-β-D-glucopyranoside.mol	CNKI:SUN:HAIX.0.2012-01-003	340.079
Rhizoma Drynariae		5-hydroxymethyl furfural	C6H6O3	126.11	67-47-0	5-hydroxymethyl furfural.mol	CNKI:SUN:HAIX.0.2012-01-003	126.032
Rhizoma Drynariae		D(+)-sucrose	C12H22O11	342.296	57-50-1	D(+)-sucrose.mol	CNKI:SUN:HAIX.0.2012-01-003	342.116
Rhizoma Drynariae		maltol-3-O-β-D-glucoside	C12H16O8	288.251		maltol-3-O-β-D-glucoside.mol	CNKI:SUN:HAIX.0.2012-01-003	288.084
Rhizoma Drynariae		coumarin 343	C16H15NO4	285.295	55804-65-4	coumarin 343.mol	CNKI:SUN:HAIX.0.2012-01-003	285.1
Rhizoma Drynariae		n-dotriacontanoic acid	C32H64O2	480.849	3625-52-3	n-dotriacontanoic acid.mol	CNKI:SUN:HAIX.0.2012-01-003	480.491
Rhizoma Drynariae		(-)-epiafzelechin-(4β→8,2β→O→7)-epiafzelechin-(4β→8)-epiafzelechin	C46H38O14	814.785		(-)-epiafzelechin-(4β→8,2β→O→7)-epiafzelechin-(4β→8)-epiafzelechin.mol	CNKI:SUN:TZYY.0.2012-02-021	814.226
Rhizoma Drynariae		4H-1-benzopyran-4-one,7-[[2-O-(6-deoxy-a-L-mannopyranosyl)-b-D-glucopyranosyl]oxy]-5-hydroxy	C21H26O13	486.423		4H-1-benzopyran-4-one,7-[[2-O-(6-deoxy-a-L-mannopyranosyl)-b-D-glucopyranosyl]oxy]-5-hydroxy.mol	CNKI:SUN:TZYY.0.2012-02-021	486.137
Rhizoma Drynariae		hop-21-ene	C30H50	410.718		hop-21-ene.mol	CNKI:SUN:TZYY.0.2012-02-021	410.391
Rhizoma Drynariae		diplopterol	C30H52O	428.733	1721-59-1	diplopterol.mol	CNKI:SUN:TZYY.0.2012-02-021	428.402
Rhizoma Drynariae		dryocrassyl acetate	C32H54O2	470.77	58193-25-2	dryocrassyl acetate.mol	CNKI:SUN:TZYY.0.2012-02-021	470.412
Rhizoma Drynariae		dryocrassol	C30H52O	428.733	38706-33-1	dryocrassol.mol	CNKI:SUN:TZYY.0.2012-02-021	428.402
Rhizoma Drynariae		trans-caffeic acid	C9H8O4	180.157	331-39-5	trans-caffeic acid.mol	CNKI:SUN:TZYY.0.2012-02-021	180.042
Rhizoma Drynariae		dihydroisoferulic acid	C10H12O4	196.2	1135-15-5	dihydroisoferulic acid.mol	CNKI:SUN:TZYY.0.2012-02-021	196.074
Rhizoma Drynariae		dihydrocaffeic acid	C9H10O4	182.173	1078-61-1	dihydrocaffeic acid.mol	CNKI:SUN:TZYY.0.2012-02-021	182.058
Rhizoma Drynariae		12-O-caffeoyl-12-hydroxyldodecanoic acid	C21H30O6	378.459	1247742-79-5	12-O-caffeoyl-12-hydroxyldodecanoic acid.mol	CNKI:SUN:TZYY.0.2012-02-021	378.204
Rhizoma Drynariae		vanillic acid-4-O-β-D-glucoside	C14H18O9	330.287	32142-31-7	vanillic acid-4-O-β-D-glucoside.mol	CNKI:SUN:TZYY.0.2012-02-021	330.095
Rhizoma Drynariae		trans-cinnamic acid	C9H8O2	148.159	140-10-3	trans-cinnamic acid.mol	CNKI:SUN:TZYY.0.2012-02-021	148.052
Rhizoma Drynariae		3-(acetylamino)-4-hydroxybenzoic acid	C9H9NO4	195.172	91004-38-5	3-(acetylamino)-4-hydroxybenzoic acid.mol	CNKI:SUN:TZYY.0.2012-02-021	195.053
Rhizoma Drynariae		ethyl-5-ethoxy-2-hydroxybenzoate	C11H14O4	210.226	14160-70-4	ethyl-5-ethoxy-2-hydroxybenzoate.mol	CNKI:SUN:TZYY.0.2012-02-021	210.089
Rhizoma Drynariae		25-en-cycloartenol	C30H50O	426.717		25-en-cycloartenol.mol	CNKI:SUN:TZYY.0.2012-02-021	426.386
Rhizoma Drynariae		25-en-cycloartenone	C30H48O	424.702		25-en-cycloartenone.mol	CNKI:SUN:TZYY.0.2012-02-021	424.37
Rhizoma Drynariae		24-en-cycloartenol	C30H50O	426.717	469-38-5	24-en-cycloartenol.mol	CNKI:SUN:TZYY.0.2012-02-021	426.386
Rhizoma Drynariae		24-en-cycloartenone	C30H48O	424.702	511-63-7	24-en-cycloartenone.mol	CNKI:SUN:TZYY.0.2012-02-021	424.37
Rhizoma Drynariae		cyclomargenol	C32H54O	454.771	83150-98-5	cyclomargenol.mol	CNKI:CDMD:2.1017.734670	454.418
Rhizoma Drynariae		cyclolaudenone	C31H50O	438.728	2315-13-1	cyclolaudenone.mol	CNKI:CDMD:2.1017.734670	438.386
Rhizoma Drynariae		4,4′-dihydroxy-3,3′-imino-di-benzoic acid	C14H11NO6	289.24		4,4′-dihydroxy-3,3′-imino-di-benzoic acid.mol	CNKI:CDMD:2.1017.734670	289.059
Rhizoma Drynariae		gallic acid	C7H6O5	170.119	149-91-7	gallic acid.mol	CNKI:CDMD:2.1017.734670	170.022
Rhizoma Drynariae		p-hydroxybenzoic acid	C7H6O3	138.121	99-96-7	p-hydroxybenzoic acid.mol	CNKI:CDMD:2.1017.734670	138.032
Rhizoma Drynariae		ethyl-3,4-dihydroxycinnamate	C11H12O4	208.211	66648-50-8	ethyl-3,4-dihydroxycinnamate.mol	10.16438/j.0513-4870.2010.07.004	208.074
Rhizoma Drynariae		23(S)-12-O-caffeoyl-12-hydroxyllauric acid glycerol ester	C24H36O8	452.538		23(S)-12-O-caffeoyl-12-hydroxyllauric acid glycerol ester.mol	10.16438/j.0513-4870.2010.07.004	452.241
Rhizoma Drynariae		2-phenylchroman-4-one	C15H12O2	224.255	487-26-3	2-phenylchroman-4-one.mol	10.3969/j.issn.1008-9926.2012.05.24	224.084
Rhizoma Drynariae		ammothamnine	C15H24N2O2	264.363	16837-52-8	ammothamnine.mol	10.3969/j.issn.1008-9926.2012.05.24	264.184
Rhizoma Drynariae		quercetin	C15H10O7	302.236	117-39-5	quercetin.mol	10.3969/j.issn.1008-9926.2012.05.24	302.043
Rhizoma Drynariae		2-pentylfuran	C9H14O	138.207	3777-69-3	2-pentylfuran.mol	10.13863/j.issn1001-4454.1998.03.014	138.105
Rhizoma Drynariae		hexanoic acid	C6H12O2	116.158	142-62-1	hexanoic acid.mol	10.13863/j.issn1001-4454.1998.03.014	116.084
Rhizoma Drynariae		cis-linalool oxide	C10H18O2	170.249	5989-33-3	cis-linalool oxide.mol	10.13863/j.issn1001-4454.1998.03.014	170.131
Rhizoma Drynariae		trans-linalool oxide	C10H18O2	170.249	34995-77-2	trans-linalool oxide.mol	10.13863/j.issn1001-4454.1998.03.014	170.131
Rhizoma Drynariae		nonanal	C9H18O	142.239	124-19-6	nonanal.mol	10.13863/j.issn1001-4454.1998.03.014	142.136
Rhizoma Drynariae		2-nonenal	C9H16O	140.223	2463-53-8	2-nonenal.mol	10.13863/j.issn1001-4454.1998.03.014	140.12
Rhizoma Drynariae		octanoic acid	C8H16O2	144.211	124-07-2	octanoic acid.mol	10.13863/j.issn1001-4454.1998.03.014	144.115
Rhizoma Drynariae		nonanoic acid	C9H18O2	158.238	112-05-0	nonanoic acid.mol	10.13863/j.issn1001-4454.1998.03.014	158.131
Rhizoma Drynariae		2,4-decadienal	C10H16O	152.233	2363-88-4	2,4-decadienal.mol	10.13863/j.issn1001-4454.1998.03.014	152.12
Rhizoma Drynariae		6-dodecanone	C12H24O	184.318	6064-27-3	6-dodecanone.mol	10.13863/j.issn1001-4454.1998.03.014	184.183
Rhizoma Drynariae		copaene	C15H24	204.351	3856-25-5	copaene.mol	10.13863/j.issn1001-4454.1998.03.014	204.188
Rhizoma Drynariae		decanoic acid	C10H20O2	172.265	334-48-5	decanoic acid.mol	10.13863/j.issn1001-4454.1998.03.014	172.146
Rhizoma Drynariae		tetradecane	C14H30	198.388	629-59-4	tetradecane.mol	10.13863/j.issn1001-4454.1998.03.014	198.235
Rhizoma Drynariae		6,10-dimethyl-2-undecanone	C13H26O	198.345	1604-34-8	6,10-dimethyl-2-undecanone.mol	10.13863/j.issn1001-4454.1998.03.014	198.198
Rhizoma Drynariae		α-curcumene	C15H22	202.335	644-30-4	α-curcumene.mol	10.13863/j.issn1001-4454.1998.03.014	202.172
Rhizoma Drynariae		n-pentadecane	C15H32	212.415	629-62-9	n-pentadecane.mol	10.13863/j.issn1001-4454.1998.03.014	212.25
Rhizoma Drynariae		4-hexyl-2,5-dihydro-2,5-dioxo-3-furanacetic acid	C12H16O5	240.252	39212-21-0	4-hexyl-2,5-dihydro-2,5-dioxo-3-furanacetic acid.mol	10.13863/j.issn1001-4454.1998.03.014	240.1
Rhizoma Drynariae		β-bisabolene	C15H24	204.351	495-61-4	β-bisabolene.mol	10.13863/j.issn1001-4454.1998.03.014	204.188
Rhizoma Drynariae		cuparene	C15H22	202.335	16982-00-6	cuparene.mol	10.13863/j.issn1001-4454.1998.03.014	202.172
Rhizoma Drynariae		calamenene	C15H22	202.335	6617-49-8	calamenene.mol	10.13863/j.issn1001-4454.1998.03.014	202.172
Rhizoma Drynariae		dodecanoic acid	C12H24O2	200.318	143-07-7	dodecanoic acid.mol	10.13863/j.issn1001-4454.1998.03.014	200.178
Rhizoma Drynariae		n-hexadecane	C16H34	226.441	544-76-3	n-hexadecane.mol	10.13863/j.issn1001-4454.1998.03.014	226.266
Rhizoma Drynariae		n-heptadecane	C17H36	240.468	629-78-7	n-heptadecane.mol	10.13863/j.issn1001-4454.1998.03.014	240.282
Rhizoma Drynariae		octadecane	C18H38	254.494	593-45-3	octadecane.mol	10.13863/j.issn1001-4454.1998.03.014	254.297
Rhizoma Drynariae		6,10,14-trimethyl-2-pentadecanone	C18H36O	268.478	502-69-2	6,10,14-trimethyl-2-pentadecanone.mol	10.13863/j.issn1001-4454.1998.03.014	268.277
Rhizoma Drynariae		nonadecane	C19H40	268.521	629-92-5	nonadecane.mol	10.13863/j.issn1001-4454.1998.03.014	268.313
Rhizoma Drynariae		methyl hexadecanoate	C17H34O2	270.451	112-39-0	methyl hexadecanoate.mol	10.13863/j.issn1001-4454.1998.03.014	270.256
Rhizoma Drynariae		n-eicosane	C20H42	282.548	112-95-8	n-eicosane.mol	10.13863/j.issn1001-4454.1998.03.014	282.329
Rhizoma Drynariae		hexadecanoic acid	C16H32O2	256.424	57-10-3	hexadecanoic acid.mol	10.13863/j.issn1001-4454.1998.03.014	256.24

[truncated: 6 more sheets: GZ, HH, XD, FZ, WLX, DH]
