# Supplementary material for: Identification of the Main Active Components and Mechanism of Wang Bi Tablet in Treating Rheumatoid Arthritis Based on Integrative Pharmacology
Source: Front Pharmacol. 2021 Jun 4;12:669551. doi: 10.3389/fphar.2021.669551 (PMC8213436; doi:10.3389/fphar.2021.669551)
Supplement: Supplementary file 7 [file Table10.XLSX]

## Sheet: Sheet1
Putative targets- Effector genes-Disease genes	Node1	Node2		topological feature values	Node	Degree	BetweennessCentrality	ClosenessCentrality	16	0.00030271	0.303118	topological feature values of hubmodes	Node	Degree	BetweennessCentrality	ClosenessCentrality			PPI of hub	Node1	Node2		topological feature values	Node	Degree	BetweennessCentrality	ClosenessCentrality	37.5	0.00102059	0.397607	topological feature values of hubmodes	Node	Degree	BetweennessCentrality	ClosenessCentrality		drug targets	Major_target	ChemName	SimilarScore		constituents-TCM	herb_name	Chem_name	NO of targets	response(WBP）	response（WBKL)	WBP/WBKL
	AARS	ASNS			AARS	24	0.0012334	0.303243					EPRS	63	0.00806243	0.336125				ATM	ABL1			ATM	33	0.00240904	0.400425					CAV1	42	0.00144778	0.429005			ACTB	(+)-catechin	0.871			XD	hederagenin	80	164000
	AARS	CARS			ASNS	15	0.000395	0.287033					STAT1	84	0.00548531	0.382695				BCL2L1	ABL1			ABL1	33	0.00116296	0.423221					CCND1	51	0.00202864	0.451278			ACTB	(2R,3R)-5,7,3'-trihydroxyl-4'-methoxyl-flavanonol	0.871			SJC	japonicuminB	77	176000
	AARS	CARS2			CARS	32	0.00042167	0.296003					ALDH7A1	37	0.00185033	0.295845				BRCA1	ABL1			BCL2L1	37	0.00126153	0.443137					CDC42	69	0.0107503	0.469269			ACTB	(2S)-7,4'-dihydroxy-5-methoxyflavanone	0.75			SJC	lycojaponicuminolD	63	218000			7
	AARS	DARS2			CARS2	16	2.2e-06	0.272267					ACADM	37	0.00334703	0.320785				CAV1	ABL1			BRCA1	35	0.00245907	0.400994					CTNNB1	68	0.00401849	0.462357			ACTB	1,2,3,4,6-Penta-O-galloyl-β-D-glucose	0.7143			GZ	cinnacaside	62	103000
	AARS	EPRS			DARS2	12	0.00020559	0.265201					ACSS2	36	0.0008777	0.310889				CCND1	ABL1			CAV1	42	0.00144778	0.429005					ESR1	73	0.00624656	0.46888			ACTB	1,2,3,6-tetra-O-galloyl-β-D-glucose	0.7097			SDH	Daucosterol	61	65200
	AARS	FARS2			EPRS	63	0.00806243	0.336125					ALDH3B1	34	0.00315167	0.326142				CD19	ABL1			CCND1	51	0.00202864	0.451278					FN1	91	0.0117364	0.471226			ACTB	1,3,6,7-tetrahydroxy-C-glucosylxanthones	0.7778			XD	AsperosaponinVI	59	246000
	AARS	FARSA			FARS2	19	0.0001631	0.281362					AOX1	36	0.00177526	0.301338				CDC42	ABL1			CD19	26	0.00068239	0.408532					FOS	62	0.00398429	0.451278			ACTB	5,7-dihydroxy-4'-Methoxyflavone-7-o-d-apigenin(1→6)-O-β-D-Glucoside	1			XD	DipsacosideB	59	104000
	AARS	FARSB			FARSA	9	2.2e-06	0.269376					EHHADH	64	0.00967574	0.345437				CDK2	ABL1			CDC42	69	0.0107503	0.469269					HSP90AA1	74	0.0200419	0.491304			ACTB	6-Hydroxykaempferol-3,6,7-triglucoside	0.7179			XD	DipsacussaponinA	59	56700
	AARS	IARS			FARSB	12	2.082e-05	0.27338					GOT1	47	0.00402056	0.325324				CDKN1B	ABL1			CDK2	35	0.00257352	0.420387					INS	97	0.0222046	0.503117			ACTB	6-hydroxyapigenin-6-O-β-dglucoside-7-O-β-D-glucuronide	0.7179			XD	DipsacussaponinC	59	246000
	AARS	IARS2			IARS	25	0.00326534	0.325324					APOA1	66	0.00543737	0.375916				CTNNB1	ABL1			CDKN1B	24	0.00060291	0.409124					JUN	101	0.0184604	0.498676			ACTB	6-hydroxykaempferol-3-O-β-D-glucoside	0.7368			WLX	huzhangosideB	59	71000
	AARS	KARS			IARS2	20	8.601e-05	0.276393					APOB	83	0.0105456	0.384093				ESR1	ABL1			CTNNB1	68	0.00401849	0.462357					LCK	60	0.00252898	0.451639			ACTB	Afzelin	0.875			WLX	huzhangosideD	59	337000
	AARS	LARS			KARS	28	0.00142673	0.30781					CDC42	101	0.00922174	0.387873				FN1	ABL1			ESR1	73	0.00624656	0.46888					MAPK14	67	0.00447565	0.466942			ACTB	Angelitriol	0.7297			XD	JapondipsaponinE1	59	79500
	AARS	LARS2			LARS	21	0.00012975	0.280932					CREBBP	103	0.0133538	0.392565				FOS	ABL1			FN1	91	0.0117364	0.471226					MYC	77	0.0191278	0.516926			ACTB	Baicalin	0.875			XD	KalopanaxsaponinA	59	2460000
	AARS	MARS			LARS2	18	1.008e-05	0.272536					LDLR	39	0.00207721	0.348217				HCK	ABL1			FOS	62	0.00398429	0.451278					PDGFRB	47	0.0012508	0.437984			ACTB	Diosmin	0.7			XD	MacranthoidinA	59	119000
	AARS	NARS2			MARS	27	0.00062658	0.292395					MED1	66	0.00549961	0.36814				HSP90AA1	ABL1			HCK	30	0.00034016	0.419451					RAC1	72	0.00430684	0.454911			ACTB	Glucogallin	0.7812			ZM	timosaponinH1	58	129000
	AARS	NSUN2			NARS2	18	1.865e-05	0.27355					NCOA1	64	0.0031889	0.357235				INS	ABL1			HSP90AA1	74	0.0200419	0.491304					SOS1	63	0.00123843	0.438665			ACTB	Iriflophenone	0.7143			XD	DipsacussaponinB	52	148000
	AARS	RARS			NSUN2	14	0.00097517	0.310015					NCOA2	49	0.00133361	0.350707				JUN	ABL1			INS	97	0.0222046	0.503117					SRC	108	0.0116235	0.481671			ACTB	Kaempferol-3-O-sophoroside	0.7179			ZM	timosaponinD	50	82400
	AARS	SARS2			RARS	22	0.00120391	0.295053					PPARA	48	0.00329159	0.374258				KAT5	ABL1			JUN	101	0.0184604	0.498676					STAT3	111	0.0327778	0.520737			ACTB	Mangiferin	0.7778			ZM	macrostemonosideF	44	163000
	AARS	STAT1			SARS2	22	0.0004403	0.283058					PPARG	53	0.0023777	0.370551				LCK	ABL1			KAT5	33	0.00450385	0.422588					TP53	115	0.0407007	0.523148			ACTB	Neomangiferin	0.7179			SDH	guanosine	40	178000
	AARS	UBA1			STAT1	84	0.00548531	0.382695					PRKACA	119	0.0162295	0.385772				MAPK12	ABL1			LCK	60	0.00252898	0.451639					CREBBP	57	0.00570029	0.447702			ACTB	Quercetin-3,7-O-β-D-glucopyranoside	0.7179			ZM	AsparagosideG	35	193000
	AARS	WARS			UBA1	25	0.00171337	0.315466					PRKACG	89	0.00787949	0.37804				MAPK14	ABL1			MAPK12	22	0.00018049	0.405891					APOA1	45	0.00439695	0.439347			ACTB	Quercetin-3-O-β-D-glucoside	0.7368			ZM	macrostemonosideJ	35	178000	358000	0.497207
	AARS	WARS2			WARS	22	0.00111567	0.282442					RXRA	69	0.00701895	0.372489				MYC	ABL1			MAPK14	67	0.00447565	0.466942					EP300	72	0.0118612	0.464256			ACTB	Rutin	0.7368			ZM	officinalisnin-I	35	360000
	AARS	YARS			WARS2	17	2.97e-06	0.272435					SREBF1	37	0.002914	0.359271				NBN	ABL1			MYC	77	0.0191278	0.516926					ACTB	43	0.0084285	0.463115			ACTB	Scutellarin	1			ZM	timosaponinAⅡ	35	284000
	AARS	YARS2			YARS	26	0.00166602	0.289215					CAV1	55	0.00213505	0.374322				PDGFRB	ABL1			NBN	19	0.00012615	0.356467					CASP3	55	0.00764973	0.485813			ACTB	Wogonin	0.871			ZM	timosaponinBⅡ	35	720000
	AASS	ALDH7A1			YARS2	23	0.00097787	0.276289					CD44	60	0.00522859	0.37566				RAC1	ABL1			PDGFRB	47	0.0012508	0.437984					CDH1	55	0.00189289	0.459723			ACTB	baohuosideIV	0.7			ZM	timosaponinD1	35	1240000
	AASS	DLAT			AASS	2	1.44e-06	0.245686					CYP3A4	61	0.00381541	0.33198				RAC2	ABL1			RAC1	72	0.00430684	0.454911					CHRM1	49	0.00211956	0.419451			ACTB	epicatechin	0.871			ZM	timosaponinE1	35	15100000	13100000	1.15267
	ABAT	ACADM			ALDH7A1	37	0.00185033	0.295845					CYP3A5	43	0.0004827	0.29764				RAD51	ABL1			RAC2	25	0.00057635	0.406475					ITGA1	46	0.00514676	0.410312			ACTB	fisetin	0.9643			ZM	timosaponinG(C39)	35	585000
	ABAT	ACSS1			DLAT	29	0.00102826	0.310933					EP300	122	0.0152984	0.400835				RB1	ABL1			RAD51	31	0.00536672	0.389387					KDR	47	0.00111288	0.444182			ACTB	hyperoside	0.7368			BS	adenosine	34	287000
	ABAT	ACSS2			ABAT	26	0.00083838	0.300354					TP53	208	0.0585282	0.434877				SOS1	ABL1			RB1	30	0.00112962	0.423221					PIK3CA	117	0.0142593	0.478814			ACTB	isomangiferin	0.7778			FZ	Isodelphinine	34	107000
	ABAT	ALDH1A3			ACADM	37	0.00334703	0.320785					UGT1A1	39	0.0007999	0.303034				SRC	ABL1			SOS1	63	0.00123843	0.438665					PIK3R1	114	0.012255	0.473596			ACTB	isovitexin	0.7778			SDH	frehmaglutinB	30	64400
	ABAT	ALDH1B1			ACSS1	30	0.00057917	0.302827					UGT1A6	47	0.00299137	0.327448				STAT3	ABL1			SRC	108	0.0116235	0.481671					PTPN11	63	0.00245717	0.456013			ACTB	juglaninD	0.7			ZM	Iriflophenone	29	40800
	ABAT	ALDH2			ACSS2	36	0.0008777	0.310889					ALB	105	0.0156263	0.399457				TERT	ABL1			STAT3	111	0.0327778	0.520737					RHOA	76	0.00388815	0.458976			ACTB	kaempferol	0.9643			ZM	timosaponinAⅢ	29	139000
	ABAT	ALDH3A1			ALDH1A3	15	7.576e-05	0.280717					INS	165	0.0454547	0.426391				TP53	ABL1			TERT	28	0.00293561	0.421327					VEGFA	99	0.0076478	0.484563			ACTB	kaempferol-3-O-α-L-rhamnopyranosyl	0.7368			ZM	anemarrhenasaponinⅡ	28	206000
	ABAT	ALDH3A2			ALDH1B1	29	0.00042556	0.296799					AKT1	192	0.0283704	0.431729				ACOX1	ACADM			TP53	115	0.0407007	0.523148					AKT1	136	0.0290472	0.531515			ACTB	kaempferol-3-O-β-D-galactoside	0.7368			ZM	anemarrhenasaponinI	28	313000
	ABAT	ALDH3B1			ALDH2	32	0.00146161	0.317966					CDH1	81	0.00595475	0.38842				ACSS2	ACADM			ACOX1	16	0.0001259	0.369523					ALB	71	0.00721547	0.475189			ACTB	kaempferol-3-O-β-rutinoside	0.7368			FZ	(-)-(A-b)-14α-benzoyloxy-N-ethyl-6α,15α-dihydroxy-1α,8β,16β,18-tetramethoxyaconitane	26	26200
	ABAT	ALDH3B2			ALDH3A1	19	0.00013239	0.284627					EGF	151	0.0123918	0.411523				ALDH7A1	ACADM			ACADM	12	0.00177408	0.345989					EEF1A1	41	0.00225955	0.401849			ACTB	luteolin	1			DH	Uridine	23	59300
	ABAT	ALDH5A1			ALDH3A2	31	0.00116695	0.307424					KIT	51	0.00219188	0.366307				AOX1	ACADM			ACSS2	15	0.00210851	0.349412					GAPDH	72	0.0296509	0.513636			ACTB	luteolin-7-O-β-D-neohesperidoside	0.7179			FZ	Benzoylhypaconine	21	123000
	ABAT	ALDH6A1			ALDH3B1	34	0.00315167	0.326142					MYC	117	0.0164545	0.416966				CREBBP	ACADM			ALDH7A1	4	3.652e-05	0.282783					ITGAV	62	0.00848083	0.439005			ACTB	naringenin-7-O-β-D-glucopyranoside	0.7368			FZ	Deoxyaconitine	20	10200000	8290000	1.2304
	ABAT	ALDH7A1			ALDH3B2	17	0.00025894	0.285216					ABL1	44	0.00245732	0.366611				EHHADH	ACADM			AOX1	12	0.00044907	0.305901					ITGB3	63	0.00649428	0.426737			ACTB	naringin	0.7179			FZ	14-acetyltalatisamine	19	1280000
	ABAT	ALDH9A1			ALDH5A1	14	0.00122941	0.298163					ATM	72	0.00695524	0.351154				MED1	ACADM			CREBBP	57	0.00570029	0.447702					NOS3	51	0.0025391	0.456381			ACTB	neoeriocitrin	0.7179			SJC	9,12-octadecadienoicacid	19	37200
	ABAT	AOX1			ALDH6A1	24	0.00054791	0.291623					BCL2L1	47	0.00142179	0.373309				NCOA1	ACADM			EHHADH	20	0.00154411	0.375915					NR3C1	41	0.00166166	0.431298			ACTB	quercetin	1			SDH	ajugol	19	37800
	ABAT	EHHADH			ALDH9A1	27	0.001268	0.296122					BRCA1	76	0.00971971	0.348657				NCOA2	ACADM			MED1	32	0.00171394	0.415747					PPARG	40	0.00115173	0.426094			ACTB	scopoletin	0.75			FZ	Condelphine	19	92300
	ABAT	FAH			AOX1	36	0.00177526	0.301338					CCND1	70	0.00243401	0.383359				PPARA	ACADM			NCOA1	32	0.00117925	0.39677					PRKCA	52	0.00443851	0.45935			ACTB	tricin	0.8438			ZJC	stigmast-3,6-dione	19	576000
	ABAT	GATM			EHHADH	64	0.00967574	0.345437					CD19	44	0.00281109	0.344898				RXRA	ACADM			NCOA2	26	0.00083316	0.393454					PRKCD	60	0.00585428	0.442097			ADCY1	Galactose	0.7714			FZ	12-epi-15-OAc-17-Bz-16-OH-16,17-dihydronapelline	18	1430000	1740000	0.821839
	ABAT	GLUL			FAH	15	0.00081996	0.290051					CDK2	49	0.00243754	0.362695				SUCLA2	ACADM			PPARA	32	0.00350128	0.434615					RPL13A	56	0.00390878	0.399576			ADCY1	Uridine	0.7222			SDH	lamiol	18	2690000
	ABAT	GOT1			GATM	25	0.00269092	0.316099					CDKN1B	35	0.00102036	0.354766				ACADM	ACOX1			RXRA	35	0.00579023	0.43064					SDHA	45	0.00548301	0.401849			ADCY1	adenosine	0.8209			ZM	sarsasapogenin	18	110000
	ABAT	HADH			GLUL	31	0.00217408	0.331282					CTNNB1	110	0.0113842	0.394389				APOA1	ACOX1			SUCLA2	20	0.00091245	0.349845					TNF	83	0.00880303	0.485813			ADCY1	adenosine	0.8235			XD	LaciniatosideVI	17	149000
	ABAT	HIBADH			GOT1	47	0.00402056	0.325324					ESR1	96	0.00758538	0.400544				CREBBP	ACOX1			APOA1	45	0.00439695	0.439347					APP	128	0.0361799	0.49216			ADCY1	guanosine	0.8143			XD	SylvestrosideI	17	410000
	ABAT	PCCA			HADH	29	0.00047825	0.290931					FN1	129	0.0107945	0.401054				EHHADH	ACOX1			EP300	72	0.0118612	0.464256					EGF	115	0.0152779	0.499558			ADCY1	guanosine	0.8169			BS	(Z)-(1S,5R)-β-pinen-10-yl-β-vicianoside	15	6370000	2510000	2.53785
	ABAT	PCCB			HIBADH	21	0.00030063	0.290586					FOS	82	0.00475641	0.390343				EP300	ACOX1			HSD17B4	16	9.879e-05	0.374668					IGF1	67	0.00259145	0.459723			ADCY2	3'-O-Acetylhamaudol	0.7234			FZ	14-acetylkarakoline	15	6370000	2510000	2.53785
	ABAT	SGPL1			PCCA	15	9.448e-05	0.278626					HCK	45	0.00077672	0.35093				HSD17B4	ACOX1			IDH1	31	0.00717556	0.423221					ORM2	39	0.0019936	0.424493			ADCY2	AsparagosideG	0.7037			ZM	timosaponinBⅠ	15	49000
	ABAT	SORD			PCCB	16	0.00035752	0.278486					HSP90AA1	123	0.0185031	0.409614				IDH1	ACOX1			LPL	20	0.00027474	0.380984					PLG	38	0.00115014	0.430969			ADCY2	AsperosaponinVI	0.7455			HH	5,7-dihydroxy-4'-Methoxyflavone-7-o-d-apigenin(1→6)-O-β-D-Glucoside	14	381000
	ABCA1	APOA1			SGPL1	9	0.0004199	0.270433					JUN	135	0.0180521	0.418389				JUN	ACOX1			ME1	24	0.00171766	0.392089					SERPINA1	41	0.00175063	0.42868			ADCY2	Daucosterol	0.7091			YYH	luteolin	14	3900000	2200000	1.77273
	ABCA1	APOB			SORD	13	0.00026774	0.301132					KAT5	53	0.00352126	0.361034				LPL	ACOX1			NOS2	28	0.00156089	0.432619					TGFB1	47	0.00202042	0.445232			ADCY2	DipsacosideB	0.7455			FZ	Mesaconitine	14	5190000
	ABCA1	CDC42			ABCA1	22	0.00086397	0.333989					LCK	84	0.00316243	0.367895				ME1	ACOX1			PPARGC1A	26	0.00049596	0.403571					ADCY2	54	0.00103865	0.413314			ADCY2	DipsacussaponinA	0.7455			ZJC	quercetin	14	3900000
	ABCA1	CREBBP			APOA1	66	0.00543737	0.375916					MAPK12	34	0.00084777	0.351657				MED1	ACOX1			ALDH3B1	14	0.00513058	0.377674					ADCY1	55	0.00122836	0.417591			ADCY2	DipsacussaponinB	0.7273				Scutellarin	14	151000
	ABCA1	HMGCR			APOB	83	0.0105456	0.384093					MAPK14	95	0.00740146	0.388488				NCOA1	ACOX1			CS	36	0.00374264	0.397048					ADCY5	55	0.00223493	0.427383			ADCY2	DipsacussaponinC	0.7455			ZM	anemarrhenasaponinIa	13	62000
	ABCA1	LDLR			CDC42	101	0.00922174	0.387873					NBN	36	0.00035435	0.319577				NOS2	ACOX1			GLUD1	16	0.00166983	0.354454					ADORA1	45	0.00192191	0.399011			ADCY2	Galactose	0.7714			FZ	8-OEt-14-benzoylmesaconitine	12	577000	160000	3.60625
	ABCA1	MED1			CREBBP	103	0.0133538	0.392565					PDGFRB	56	0.00152646	0.368386				PPARA	ACOX1			GLUD2	14	0.00057029	0.35401					ADORA3	45	0.00192191	0.399011			ADCY2	JapondipsaponinE1	0.7455			FZ	Fuziline	12	37500000
	ABCA1	NCOA1			HMGCR	24	0.00227555	0.31305					RAC1	117	0.00844134	0.382231				PPARGC1A	ACOX1			IDH2	22	0.0018078	0.395658					ANXA1	77	0.00267754	0.425452			ADCY2	KalopanaxsaponinA	0.7455			BS	Glucogallin	12	51300
	ABCA1	NCOA2			LDLR	39	0.00207721	0.348217					RAC2	43	0.00193056	0.350262				RXRA	ACOX1			PCK1	23	0.00479823	0.405599					AVP	61	0.00500926	0.422272			ADCY2	LaciniatosideVI	0.7037			SDH	rehmaionosideC	12	1090000
	ABCA1	NPC1			MED1	66	0.00549961	0.36814					RAD51	60	0.003669	0.338601				ACADM	ACSS2			PDHA1	20	0.00073258	0.378433					BDKRB1	74	0.00170824	0.416667			ADCY2	MacranthoidinA	0.7455			ZJC	scopoletin	12	1090000
	ABCA1	NR1H2			NCOA1	64	0.0031889	0.357235					RB1	40	0.0010832	0.358979				ALDH3B1	ACSS2			PDHB	33	0.00373329	0.391545					BDKRB2	75	0.00190014	0.419762			ADCY2	Roseoside	0.7			BS	(+)-catechin	11	1550000
	ABCA1	NR1H3			NCOA2	49	0.00133361	0.350707					SOS1	93	0.0020243	0.373941				ALDH7A1	ACSS2			SOD2	25	0.00629896	0.438665					CASR	75	0.00187238	0.416974			ADCY2	SylvestrosideI	0.7037			GJ	1,3,6,7-tetrahydroxy-C-glucosylxanthones	11	2160000	1750000	1.23429
	ABCA1	NR1H4			NPC1	4	1.274e-05	0.281218					SRC	166	0.0220918	0.412215				AOX1	ACSS2			SUCLG1	35	0.00803574	0.398449					CCL5	66	0.00301636	0.431957			ADCY2	SylvestrosideⅡ	0.7037			BS	6-O-β-D-glucopyranosyl-lactinolide	11	10700000	4480000	2.38839
	ABCA1	PON1			NR1H2	14	0.00011215	0.299173					STAT3	153	0.015249	0.416651				CS	ACSS2			ACTB	43	0.0084285	0.463115					CHRM2	62	0.00350307	0.41636			ADCY2	ajugol	0.74			FZ	Aconifine	11	114000
	ABCA1	PPARA			NR1H3	23	0.00030271	0.326431					TERT	40	0.00374961	0.360562				EHHADH	ACSS2			ACTA1	23	0.00030104	0.400425					CXCL8	102	0.0187723	0.487489			ADCY2	anemarrhenasaponinI	0.7222			ZM,GSB	Afzelin	11	106000
	ABCA1	PPARG			NR1H4	27	0.00302375	0.333233					CS	66	0.00419802	0.340744				GLUD1	ACSS2			ACTN1	33	0.00057281	0.419762					CXCR4	78	0.00631708	0.448413			ADCY2	anemarrhenasaponinⅡ	0.7222			HH	Baicalin	11	8820000
	ABCA1	PRKACA			PON1	12	0.00097633	0.323133					SUCLA2	37	0.00124967	0.309234				GLUD2	ACSS2			ACTN4	30	0.00052223	0.416974					GNAI1	80	0.0102738	0.459723			ADCY2	cinnacaside	0.7143			ZJC	epicatechin	11	423000
	ABCA1	PRKACG			PPARA	48	0.00329159	0.374258					SUCLG1	50	0.00403147	0.329698				IDH2	ACSS2			AGRN	15	0.00011825	0.373184					GNAI2	73	0.00371458	0.443833			ADCY2	frehmaglutinB	0.7451			ZJC	fisetin	11	1130000
	ABCA1	RXRA			PPARG	53	0.0023777	0.370551					DLD	46	0.00330913	0.317098				PCK1	ACSS2			CALM1	17	0.00034696	0.397048					GNAI3	71	0.00337543	0.440718			ADCY2	huzhangosideB	0.7455			FZ	Foresticine	11	65600
	ABCA1	RXRB			PRKACA	119	0.0162295	0.385772					ACOX1	45	0.00349894	0.335461				PDHA1	ACSS2			CASP3	55	0.00764973	0.485813					HRAS	85	0.00718545	0.487489			ADCY2	huzhangosideD	0.7455			ZM	isomangiferin	11	60600
	ABCA1	SPTLC1			PRKACG	89	0.00787949	0.37804					BMP2	34	0.00271207	0.33669				PDHB	ACSS2			CDH1	55	0.00189289	0.459723					OPRM1	49	0.00120479	0.411808			ADCY2	icaritin-3-O-rhamnoside	0.7647			FZ	Isotalatizidine	11	108000
	ABCA1	SREBF1			RXRA	69	0.00701895	0.372489					COL10A1	33	0.00082967	0.298284				SOD2	ACSS2			CHRM1	49	0.00211956	0.419451					POMC	54	0.00103815	0.422588			ADCY2	macrostemonosideJ	0.7037			ZJC	isovitexin	11	124000
	ABCB1	ABCB4			RXRB	25	0.00060068	0.339748					COL1A1	53	0.0023714	0.332179				SUCLA2	ACSS2			ITGA1	46	0.00514676	0.410312					PRKACA	52	0.00419636	0.449126			ADCY2	maohuosideA	0.7222			HH	kaempferol	11	485000
	ABCB1	CAV1			SPTLC1	7	0.0002852	0.281003					IGF1	102	0.00848176	0.393194				SUCLG1	ACSS2			KDR	47	0.00111288	0.444182					PRKACG	42	0.00162156	0.437306			ADCY2	officinalisnin-I	0.7037			FZ	Karacoline	11	90800
	ABCB1	CD44			SREBF1	37	0.002914	0.359271					MMP2	55	0.00241583	0.367344				ACTB	ACTA1			LAMA3	23	0.00191276	0.395381					PSAP	47	0.0213621	0.437645			ADCY2	oxyrehmaionosideB	0.7917			ZM	Mangiferin	11	2660000
	ABCB1	CYP2C19			ABCB1	13	0.00078553	0.326866					MMP3	34	0.00193429	0.348602				ACTN1	ACTA1			LAMB2	34	0.00219977	0.436968					S1PR1	55	0.00159586	0.429658			ADCY2	rehmaionosideA	0.7551			SDH	oxyrehmaionosideB	11	975000
	ABCB1	CYP2D6			ABCB4	9	7.578e-05	0.299376					MMP9	90	0.00980344	0.395378				ACTN4	ACTA1			LAMC2	30	0.00266345	0.421642					MDH2	51	0.0143699	0.411808			ADCY2	rehmaionosideC	0.7755			SDH	rehmaionosideA	11	179000
	ABCB1	CYP3A4			CAV1	55	0.00213505	0.374322					RUNX2	35	0.00254642	0.356831				AGRN	ACTA1			PIK3CA	117	0.0142593	0.478814					F2	70	0.0323421	0.486649			ADCY2	timosaponinAⅡ	0.7037			SDH	rehmapicrogenin	11	174000
	ABCB1	CYP3A5			CD44	60	0.00522859	0.37566					GNRH1	52	0.00136307	0.348657				CALM1	ACTA1			PIK3R1	114	0.012255	0.473596					GNA11	51	0.00129581	0.416974			ADCY2	timosaponinBⅡ	0.7037			XD	SylvestrosideⅡ	11	176000
	ABCB1	EP300			CYP2C19	29	0.00063515	0.307682					BDKRB2	76	0.00073338	0.345329				CASP3	ACTA1			PPP1CC	22	0.00155543	0.424493					PIK3R2	79	0.0044895	0.440031			ADCY2	timosaponinD1	0.7037			FZ	Talatizamine	11	99100
	ABCB1	NR1I2			CYP2D6	24	0.00019807	0.286735					CRP	50	0.00323435	0.356889				CDC42	ACTA1			PTPN11	63	0.00245717	0.456013					PLCB4	48	0.00136511	0.405018			ADCY2	timosaponinE1	0.7037			ZJC	(2R,3R)-5,7,3'-trihydroxyl-4'-methoxyl-flavanonol	10	29700
	ABCB1	SLCO1B1			CYP3A4	61	0.00381541	0.33198					NOS3	67	0.00705754	0.395732				CDH1	ACTA1			RHOA	76	0.00388815	0.458976					APOB	53	0.0053218	0.450918			ADCY2	timosaponinG(C39)	0.7037			SJC	Parietin	10	62700
	ABCB1	SLCO1B3			CYP3A5	43	0.0004827	0.29764					VEGFA	144	0.0124935	0.412138				CHRM1	ACTA1			VEGFA	99	0.0076478	0.484563					CD3G	42	0.00125776	0.413314			ADCY2	wanepimedosideA	0.7647			YYH	tricin	10	6040000	2300000	2.62609
	ABCB1	TAF1			EP300	122	0.0152984	0.400835					ATP5B	62	0.00560406	0.344628				CTNNB1	ACTA1			ACTG1	17	0.0012043	0.423221					HSPA8	44	0.0116239	0.454911			ADCY5	3'-O-Acetylhamaudol	0.7234			FF	Wogonin	10	308000
	ABCB1	TP53			NR1I2	21	0.00182866	0.337101					ATP5C1	68	0.00237984	0.324607				ITGA1	ACTA1			AKT1	136	0.0290472	0.531515					IL1B	54	0.00110191	0.442443			ADCY5	AsparagosideG	0.7037			BS	1,2,3,4,6-Penta-O-galloyl-β-D-glucose	9	223000
	ABCB11	NR1H4			SLCO1B1	20	0.00179009	0.300599					APP	168	0.0282782	0.408326				KDR	ACTA1			ALB	71	0.00721547	0.475189					IL7R	38	0.00102936	0.41271			ADCY5	AsperosaponinVI	0.7455			HH	6-hydroxykaempferol-3-O-β-D-glucoside	9	201000
	ABCB11	NR1I2			SLCO1B3	10	0.00015514	0.265456					HSD17B4	43	0.00343261	0.338757				LAMA3	ACTA1			CCT3	18	0.00230746	0.404149					TF	39	0.00123659	0.421642			ADCY5	Daucosterol	0.7091			YYH	hyperoside	9	373000
	ABCB11	SLC10A1			TAF1	12	9.291e-05	0.323607					IDH1	66	0.00949662	0.367282				LAMB2	ACTA1			EEF1A1	41	0.00225955	0.401849					MAPK1	124	0.0272905	0.523633			ADCY5	DipsacosideB	0.7455			YYH	kaempferol-3-O-α-L-rhamnopyranosyl	9	641000
	ABCB11	SLC10A2			TP53	208	0.0585282	0.434877					LPL	33	0.00332788	0.341218				LAMC2	ACTA1			GAPDH	72	0.0296509	0.513636					AR	52	0.00196504	0.456381			ADCY5	DipsacussaponinA	0.7455			YYH	kaempferol-3-O-β-D-galactoside	9	54900
	ABCB11	SLCO1A2			ABCB11	7	4.537e-05	0.264216					ME1	34	0.00113403	0.337359				PIK3CA	ACTA1			GSK3B	33	0.00150527	0.440374					BDNF	41	0.00201068	0.438324			ADCY5	DipsacussaponinB	0.7273			HH	kaempferol-3-O-β-rutinoside	9	567000
	ABCB11	SLCO1B1			SLC10A1	10	0.00082353	0.291315					NOS2	52	0.00732609	0.372804				PIK3R1	ACTA1			GUSB	25	0.003753	0.407648					CD44	43	0.00272566	0.436631			ADCY5	DipsacussaponinC	0.7455			BS	naringenin-7-O-β-D-glucopyranoside	9	346000
	ABCB11	SLCO1B3			SLC10A2	3	6.4e-07	0.250795					PPARGC1A	50	0.002048	0.359563				PPP1CC	ACTA1			HMGB1	25	0.00049222	0.425452					CREB1	45	0.00290342	0.45935			ADCY5	Galactose	0.7714			BS	Pyrogallol	9	218000
	ABCB4	ABCB1			SLCO1A2	10	0.0011945	0.29756					TALDO1	34	0.00058602	0.326769				PTPN11	ACTA1			ITGA2B	35	0.00185899	0.436293					CYCS	56	0.0373465	0.469269			ADCY5	JapondipsaponinE1	0.7455			HH	Quercetin-3-O-β-D-glucoside	9	72100
	ABCB4	CREBBP			ABCB7	6	3.585e-05	0.24876					ENPP1	41	0.00474136	0.3274				RAC1	ACTA1			ITGA5	28	0.0005655	0.381499					DECR1	40	0.011709	0.45712			ADCY5	KalopanaxsaponinA	0.7455			HH	Rutin	9	512000
	ABCB4	MED1			ALAS2	20	0.00191465	0.288421					TNFSF11	39	0.00110833	0.36068				RHOA	ACTA1			ITGAV	62	0.00848083	0.439005					EIF4E	46	0.00813874	0.419139			ADCY5	LaciniatosideVI	0.7037			FZ	(-)-(A-b)-14α-benzoyloxy-3α,8β,10β,13β,15α-pentahydroxy-lα,6α,16β,18-tetramethoxy-N-methylaconitane	8	167000
	ABCB4	NCOA1			FDXR	8	0.00071713	0.294975					PCK1	35	0.00273307	0.348052				SRC	ACTA1			ITGB3	63	0.00649428	0.426737					ICAM1	48	0.00192953	0.441062			ADCY5	MacranthoidinA	0.7455			ZM	(2S)-7,4'-dihydroxy-5-methoxyflavanone	8	81300
	ABCB4	NCOA2			FECH	14	0.00172878	0.302412					PDHA1	33	0.00057962	0.320552				VEGFA	ACTA1			ITGB4	32	0.00256248	0.419451					IL10	60	0.00170088	0.441751			ADCY5	Roseoside	0.7			BS	1,2,3,6-tetra-O-galloyl-β-D-glucose	8	2600000
	ABCB4	NR1H4			GLRX5	9	0.00050725	0.281757					PDHB	48	0.00169448	0.329403				ACTA1	ACTB			KAT2B	25	0.0007389	0.399858					IL2	66	0.00215165	0.446288			ADCY5	SylvestrosideI	0.7037			FF	3'-O-Acetylhamaudol	8	215000
	ABCB4	PPARA			NFS1	8	0.00037548	0.263365					GLUD1	35	0.00091506	0.319901				ACTG1	ACTB			NOS3	51	0.0025391	0.456381					IL6	119	0.0164526	0.49345			ADCY5	SylvestrosideⅡ	0.7037			SJC	4α,8β-dihydroxylycodoline	8	84900
	ABCB4	RXRA			SLC25A38	5	3.04e-06	0.244029					GLUD2	33	0.00077475	0.319438				ACTN1	ACTB			NR3C1	41	0.00166166	0.431298					KRAS	68	0.00217673	0.470833			ADCY5	ajugol	0.74			HH	6-hydroxyapigenin-6-O-β-dglucoside-7-O-β-D-glucuronide	8	490000
	ABCB4	SLC10A1			ABCC1	1	0	0.249604					IDH2	36	0.00153983	0.342915				ACTN4	ACTB			POLE3	22	0.00026892	0.355793					MAPK3	96	0.00786487	0.502669			ADCY5	anemarrhenasaponinI	0.7222			HH	6-Hydroxykaempferol-3,6,7-triglucoside	8	2850000
	ABCB7	ALAS2			ABCG2	17	0.0056545	0.33258					SOD2	39	0.00405892	0.365518				AKT1	ACTB			POLE4	22	0.00026892	0.355793					MMP2	42	0.00319273	0.439347			ADCY5	anemarrhenasaponinⅡ	0.7222			DH	Anpubesol	8	490000
	ABCB7	FDXR			ABCC11	1	0	0.241334					ACTA1	48	0.00343337	0.348767				ALB	ACTB			POLR1C	20	0.00163169	0.376918					MMP9	64	0.00550903	0.466557			ADCY5	cinnacaside	0.7143			FZ	Benzoylaconine	8	170000
	ABCB7	FECH			PRRT2	13	0.00106244	0.318057					ACTB	74	0.0104659	0.387669				CASP3	ACTB			PPARG	40	0.00115173	0.426094					MTOR	59	0.00439992	0.465404			ADCY5	frehmaglutinB	0.7451			HH	Kaempferol-3-O-sophoroside	8	358000
	ABCB7	GLRX5			ABCC2	12	0.00035727	0.298728					ACTN1	49	0.00315672	0.358221				CAV1	ACTB			PRKCA	52	0.00443851	0.45935					NFKB1	68	0.00560489	0.465021			ADCY5	huzhangosideB	0.7455			GSB	luteolin-7-O-β-D-neohesperidoside	8	433000
	ABCB7	NFS1			SLC9A3R1	15	0.00139834	0.334242					ACTN4	43	0.00088581	0.354652				CCT3	ACTB			PRKCD	60	0.00585428	0.442097					NFKBIA	39	0.00232651	0.44664			ADCY5	huzhangosideD	0.7455			GSB	naringin	8	40500
	ABCB7	SLC25A38			UGT1A1	39	0.0007999	0.303034					AGRN	43	0.00686078	0.332279				CDC42	ACTB			RPL13A	56	0.00390878	0.399576					NRAS	61	0.00408877	0.460473			ADCY5	icaritin-3-O-rhamnoside	0.7647			GSB	neoeriocitrin	8	243000
	ABCC1	ABCG2			UGT1A6	47	0.00299137	0.327448					CALM1	50	0.00770501	0.349873				CREBBP	ACTB			SDHA	45	0.00548301	0.401849					PPP2CA	73	0.0305162	0.476391			ADCY5	macrostemonosideJ	0.7037			ZM	Neomangiferin	8	118000
	ABCC11	PRRT2			UGT1A9	32	0.00113326	0.318333					CASP3	83	0.00645064	0.396443				EEF1A1	ACTB			TNF	83	0.00880303	0.485813					PTEN	57	0.00366835	0.460098			ADCY5	maohuosideA	0.7222			HH	Quercetin-3,7-O-β-D-glucopyranoside	8	14300
	ABCC2	ABCG2			ABCC3	6	4.622e-05	0.288799					CHRM1	58	0.00300326	0.354709				EP300	ACTB			TUBA1A	15	0.00019513	0.380215					PTGS2	50	0.00542509	0.44664			ADCY5	officinalisnin-I	0.7037			HH	Roseoside	8	115000
	ABCC2	APOB			ALB	105	0.0156263	0.399457					ITGA1	65	0.00394043	0.353007				GAPDH	ACTB			TUBA4A	14	0.00011684	0.378686					RPS6	57	0.00769225	0.417282			ADCY5	oxyrehmaionosideB	0.7917			FF	3'-O-angeloylhamaudol	7	19200000	13400000	1.43284
	ABCC2	CYP3A4			FABP6	9	0.00043109	0.304372					KDR	62	0.00247182	0.378624				GSK3B	ACTB			TUBB	31	0.00165881	0.402135					SMAD3	47	0.00268938	0.436631			ADCY5	rehmaionosideA	0.7551			BS	4'-O-benzoylpaeoniflorin	7	293000
	ABCC2	NR1H4			ABCC4	2	4.533e-05	0.250625					LAMA3	34	0.00125344	0.338341				GUSB	ACTB			ALDOA	36	0.00677466	0.443485					STAT1	57	0.00165422	0.44279			ADCY5	rehmaionosideC	0.7755			DH	Angelitriol	7	810000
	ABCC2	SLC10A1			SLC22A8	8	0.00189799	0.256509					LAMB2	47	0.00162774	0.360739				HMGB1	ACTB			APP	128	0.0361799	0.49216					TLR4	59	0.00308091	0.445935			ADCY5	timosaponinAⅡ	0.7037			FF	Diosmin	7	122000
	ABCC2	SLC9A3R1			ABCC6	4	6.05e-05	0.238698					LAMC2	42	0.00205381	0.355337				INS	ACTB			EGF	115	0.0152779	0.499558					FGF23	41	0.00200668	0.432619			ADCY5	timosaponinBⅡ	0.7037			HH	Galactose	7	490000
	ABCC2	SLCO1A2			GGCX	13	0.0010859	0.304834					PIK3CA	174	0.00967123	0.397729				ITGA2B	ACTB			F5	37	0.00081118	0.426737					P4HB	46	0.0193302	0.458976			ADCY5	timosaponinD1	0.7037			YYH	icaritin-3-O-rhamnoside	7	33600
	ABCC2	SLCO1B1			VKORC1	8	0.00020849	0.268328					PIK3R1	171	0.00981358	0.393826				ITGA5	ACTB			F8	22	0.00037722	0.41061					ITGB2	39	0.00212835	0.412409			ADCY5	timosaponinE1	0.7037			DH	Umbelliferone	7	50600
	ABCC2	SLCO1B3			XYLT1	8	0.00011173	0.266128					PPP1CC	40	0.00369805	0.358396				ITGAV	ACTB			IGF1	67	0.00259145	0.459723					PKM	40	0.0110792	0.450199			ADCY5	timosaponinG(C39)	0.7037			YYH	wanepimedosideA	7	2190000
	ABCC2	UGT1A1			XYLT2	8	0.00101594	0.266128					PTPN11	93	0.00350975	0.3819				ITGB3	ACTB			ITGA4	27	0.00064813	0.391817					IL4	50	0.00150609	0.440031			ADCY5	wanepimedosideA	0.7647			BS	1-O-β-D-glucopyranosyl-paeonisuffrone	6	123000
	ABCC2	UGT1A6			ABCC8	7	0.00044991	0.312385					RHOA	113	0.0077872	0.388146				ITGB4	ACTB			ORM1	29	0.00103631	0.424493					ATP5B	41	0.013887	0.420387			ADORA1	Uridine	0.8095			BS	Debenzoylpaeoniflorin	6	120000
	ABCC2	UGT1A9			ABCC9	2	0	0.239501					ACTG1	35	0.00166489	0.351209				JUN	ACTB			ORM2	39	0.0019936	0.424493					ATP5A1	43	0.00627861	0.407648			ADORA1	Uridine	0.7612			BS	Desbenzoylpaeoniflorin	6	201000
	ABCC3	ALB			GCK	23	0.00094204	0.330885					CCT3	42	0.00700627	0.34943				KAT2B	ACTB			PLG	38	0.00115014	0.430969					COX5A	77	0.0239921	0.412409			ADORA1	Uridine	0.7391			ZJC	juglaninD	6	764000	683000	1.11859
	ABCC3	FABP6			INS	165	0.0454547	0.426391					EEF1A1	49	0.00196094	0.33741				KAT5	ACTB			SERPINA1	41	0.00175063	0.42868					MT-CO2	46	0.0190552	0.427383			ADORA1	adenosine	1			SDH	L-(+)-Arginine	6	196000
	ABCC3	SLC10A1			KCNJ11	8	0.0005182	0.314836					GAPDH	100	0.0180126	0.414772				MYC	ACTB			TGFB1	47	0.00202042	0.445232					RPL11	59	0.00525026	0.415441			ADORA1	adenosine	0.7101			BS	lactiflorin	6	116000
	ABCC3	SLCO1A2			SLC2A2	12	0.00070216	0.336844					GSK3B	59	0.00372857	0.372552				NOS3	ACTB			TGFB3	26	0.00036956	0.414831					RPS18	56	0.00470429	0.401849			ADORA1	adenosine	0.875			XD	Loganin	6	66300
	ABCC3	SLCO1B1			ABCD4	6	5.291e-05	0.259311					GUSB	49	0.00537557	0.349818				NR3C1	ACTB			RAB5A	27	0.00061495	0.413616					COX4I1	48	0.00551449	0.405891			ADORA1	guanosine	0.9194			BS	oxypaeoniflorin	6	108000
	ABCC3	SLCO1B3			ABCG5	11	0.00061205	0.295884					HMGB1	35	0.00102327	0.362695				POLE3	ACTB			ADCY2	54	0.00103865	0.413314					EEF2	47	0.00245862	0.402422			ADORA1	guanosine	0.7324			BS	paeonilactoneC	6	249000
	ABCC4	NR1H4			ABCG8	9	0.00021546	0.29768					ITGA2B	52	0.00163321	0.363771				POLE4	ACTB			ADCY1	55	0.00122836	0.417591					RPSA	57	0.00553025	0.401849			ADORA1	guanosine	0.8116			BS	1-O-β-D-glucopyranosyl-8-O-benzoylpaeonisuffrone	5	213000
	ABCC4	SLC22A8			ATP1A1	11	0.00105676	0.317783					ITGA5	36	0.00041544	0.332129				POLR1C	ACTB			ADCY5	55	0.00223493	0.427383					DDOST	42	0.0096374	0.408532			ADORA3	Uridine	0.8095			BS	4-O-methyl-benzoylpaeoniflorin	5	86200
	ABCC6	GGCX			ATP1A2	9	0.00020297	0.272503					ITGAV	82	0.00663527	0.36814				PPARG	ACTB			ADORA1	45	0.00192191	0.399011					RPS27	60	0.00728356	0.401849			ADORA3	adenosine	1			YYH	5,7,4'-trihydroxy-8,3'-diprenylflavone	5	64700
	ABCC6	VKORC1			ATP1A3	8	0.00048949	0.310626					ITGB3	82	0.00460363	0.363113				PRKCA	ACTB			ADORA3	45	0.00192191	0.399011					JAK2	60	0.00196052	0.448769			ADORA3	adenosine	0.7879			BS	acetylpaeoniflorin	5	547000
	ABCC6	XYLT1			MUT	15	0.00125178	0.290471					ITGB4	39	0.00122403	0.348217				PRKCD	ACTB			ADRA2B	46	0.00032578	0.404728					NDUFA13	69	0.0194222	0.39873			ADORA3	guanosine	0.9194			FZ	Aconicarmine	5	29600
	ABCC6	XYLT2			ABCG1	6	6.26e-06	0.295093					KAT2B	53	0.0024394	0.355796				RAC1	ACTB			ADRA2C	46	0.00032578	0.404728					RPL26	51	0.00271269	0.404438			ADORA3	guanosine	0.7571			FZ	Aldohyaconitine	5	723000
	ABCC8	ABCC9			AKT1	192	0.0283704	0.431729					NR3C1	54	0.00307601	0.377265				RHOA	ACTB			ADRB2	36	0.00089549	0.40942											AKT1	(+)-catechin	0.8065			YYH	baohuosideIV	5	2390000
	ABCC8	GCK			ALDH1A1	24	0.00115703	0.314074					POLE3	40	0.00035628	0.315872				RPL13A	ACTB			ANXA1	77	0.00267754	0.425452											AKT1	(2R,3R)-5,7,3'-trihydroxyl-4'-methoxyl-flavanonol	0.8667			YYH	maohuosideA	5	5030000
	ABCC8	INS			CDH1	81	0.00595475	0.38842					POLE4	39	0.00122057	0.315737				SDHA	ACTB			AVP	61	0.00500926	0.422272											AKT1	(2S)-7,4'-dihydroxy-5-methoxyflavanone	0.8			GSB	p-hydroxybenzoic-acid	5	288000
	ABCC8	KCNJ11			EGF	151	0.0123918	0.411523					POLR1C	35	0.00190081	0.329945				TNF	ACTB			BDKRB1	74	0.00170824	0.416667											AKT1	1,3,6,7-tetrahydroxy-C-glucosylxanthones	0.7222			XD	SylvestrosideIII	5	164000
	ABCC8	PRKACA			KIT	51	0.00219188	0.366307					PRKCA	79	0.00569194	0.382496				TP53	ACTB			BDKRB2	75	0.00190014	0.419762											AKT1	5,7,4'-trihydroxy-8,3'-diprenylflavone	0.7222			DH	AngelolD	4	447000
	ABCC8	PRKACG			MYC	117	0.0164545	0.416966					PRKCD	80	0.00503042	0.37675				TUBA1A	ACTB			CASR	75	0.00187238	0.416974											AKT1	5,7-dihydroxy-4'-Methoxyflavone-7-o-d-apigenin(1→6)-O-β-D-Glucoside	0.9286			XD	Cantleyoside	4	1280000
	ABCC8	SLC2A2			SLC22A1	3	1.6e-07	0.253591					RPL13A	58	0.00126229	0.334191				TUBA4A	ACTB			CCL5	66	0.00301636	0.431957											AKT1	Afzelin	0.8125			GZ	dihydrocinnacasside	4	3970000
	ABCC9	ABCC8			SLC22A11	1	0	0.249604					SDHA	56	0.00269264	0.337152				ACTB	ACTG1			CCR1	46	0.00034619	0.406183											AKT1	Baicalin	0.8125			XD	DipsanosideA	4	45800
	ABCC9	KCNJ11			SLC22A12	2	0.00010849	0.26227					TNF	121	0.00912791	0.401127				ACTN1	ACTG1			CCR2	53	0.00093142	0.413314											AKT1	Glucogallin	0.7188			SDH	echinacoside	4	133000
	ABCD4	ABCG5			SOAT2	7	0.00041117	0.251138					TUBA1A	36	0.00149244	0.33404				ACTN4	ACTG1			CHRM2	62	0.00350307	0.41636											AKT1	Iriflophenone	0.7692			SDH	Fructose	4	1130000
	ABCD4	ABCG8			NOTCH3	20	0.00312605	0.341747					TUBA4A	35	0.00211482	0.334952				CASP3	ACTG1			CHRM4	42	0	0.392361											AKT1	Iriflophenone	0.7619			SJC	lycojaponicuminC	4	1910000
	ABCD4	ATP1A1			ABHD5	2	0	0.250539					TUBB	55	0.00275321	0.351994				CDC42	ACTG1			CNR1	44	0.00017152	0.397887											AKT1	Mangiferin	0.7222			SDH	melibiose	4	5360000
	ABCD4	ATP1A2			LIPE	20	0.00127813	0.318838					ALDOA	65	0.00604998	0.367833				EEF1A1	ACTG1			CNR2	42	0	0.392361											AKT1	Pyrogallol	0.7143			XD	TriplostosideA	4	798000
	ABCD4	ATP1A3			PLIN1	14	0.00054697	0.320925					F5	59	0.00220452	0.360739				GAPDH	ACTG1			CXCL8	102	0.0187723	0.487489											AKT1	Scutellarin	0.9286			FF	4'-O-β-Glucopyranosyl-5-O-methylvisamminol	3	10100000	4490000	2.24944
	ABCD4	MUT			ABL1	44	0.00245732	0.366611					F8	40	0.00122154	0.346142				GUSB	ACTG1			CXCR3	52	0.00087392	0.41061											AKT1	Umbelliferone	0.7407			SDH	6-Feruloylajugol	3	5920000	1460000	4.05479
	ABCG1	APOA1			ABL2	4	9e-07	0.303618					ITGA4	34	0.00166467	0.340376				ITGA2B	ACTG1			CXCR4	78	0.00631708	0.448413											AKT1	Uridine	0.7222			SDH	acteoside	3	2190000
	ABCG1	LDLR			ATM	72	0.00695524	0.351154					ORM1	46	0.00118205	0.358396				ITGB3	ACTG1			DRD2	44	0.00055298	0.395658											AKT1	Wogonin	0.8667			SDH	adenine	3	3870000
	ABCG1	NR1H2			BCL2L1	47	0.00142179	0.373309					ORM2	62	0.00186585	0.363232				PPARG	ACTG1			EDNRA	48	0.00097839	0.417899											AKT1	adenosine	0.8235			SJC	AnthraglycosideB	3	174000
	ABCG1	NR1H3			BRCA1	76	0.00971971	0.348657					PLG	54	0.00193065	0.366611				PRKCA	ACTG1			GABBR2	42	0	0.392361											AKT1	epicatechin	0.8065			GZ	dihydrorosavin	3	28200
	ABCG1	PPARG			CCND1	70	0.00243401	0.383359					SERPINA1	61	0.00205612	0.359681				RAC1	ACTG1			GNAI1	80	0.0102738	0.459723											AKT1	fisetin	0.8929			SDH	forsythosideE	3	101000
	ABCG1	SREBF1			CD19	44	0.00281109	0.344898					TGFB1	62	0.00287734	0.375213				RHOA	ACTG1			GNAI2	73	0.00371458	0.443833											AKT1	guanosine	0.8169				lycodoline	3	1740000
	ABCG2	ABCC1			CDK2	49	0.00243754	0.362695					TGFB3	39	0.0008829	0.353856				RPL13A	ACTG1			GNAI3	71	0.00337543	0.440718											AKT1	isomangiferin	0.7222			DH	Pabulenol	3	406000
	ABCG2	ABCC2			CDK6	18	5.133e-05	0.334698					RAB5A	44	0.00400952	0.353856				SDHA	ACTG1			GNAS	30	0.00228696	0.417899											AKT1	isovitexin	0.7222			FF	Prim-O-glucosylcimifugin	3	696000
	ABCG2	AKT1			CDKN1A	32	0.00023881	0.353573					FKBP1A	36	0.00200764	0.33188				TUBB	ACTG1			GPER1	47	0.00060312	0.420074											AKT1	kaempferol	0.963			GJ	protocatechualdehyde	3	385000
	ABCG2	ALDH1A1			CDKN1B	35	0.00102036	0.354766					SMAD3	70	0.00527217	0.377976				ACTA1	ACTN1			GPR18	42	0	0.392361											AKT1	luteolin	0.9286			SDH	raffinose	3	105000
	ABCG2	CD44			CTNNB1	110	0.0113842	0.394389					SMAD4	59	0.00368782	0.366794				ACTB	ACTN1			GPR55	42	0	0.392361											AKT1	quercetin	0.9286			YYH	Salidroside	3	2210000
	ABCG2	CDH1			DLG4	30	0.00450884	0.336895					ADK	36	0.00133393	0.312961				ACTG1	ACTN1			HRAS	85	0.00718545	0.487489											AKT1	scopoletin	0.7419			SDH	stachyose	3	1540000
	ABCG2	CYP3A4			EPHA2	22	0.00020018	0.352781					ADORA1	47	0.00071749	0.332229				ACTN4	ACTN1			HTR1A	43	0.00012335	0.396213											AKT1	tricin	0.8387			SDH,BS,XD,GSB	sucrose	3	16300000	4210000	3.87173
	ABCG2	EGF			EPHA4	8	3.84e-06	0.304792					ADORA3	46	0.00069957	0.332079				ALB	ACTN1			IL1A	24	0.00021878	0.402708											ALB	sarsasapogenin	0.7111			SDH	verbascose	3	174000
	ABCG2	KIT			EPHB2	20	0.00011725	0.331282					ADSL	43	0.00180576	0.316779				ALDOA	ACTN1			MTNR1A	42	0	0.392361											ALB	timosaponinAⅢ	0.7059			FF	Xanthotoxol	3	53600000
	ABCG2	MYC			ESR1	96	0.00758538	0.400544					APRT	43	0.00262963	0.31394				APP	ACTN1			MTNR1B	42	0	0.392361											ANXA1	(Z)-(1S,5R)-β-pinen-10-yl-β-vicianoside	0.7091			BS	1'-O-benzoylsucrose	2	161000
	ABCG2	SLC22A1			ETV6	3	5.67e-06	0.280753					CDA	37	0.00364204	0.335665				CDH1	ACTN1			OPRD1	44	0.00014289	0.403283											ANXA1	(Z)-(1S,5R)-β-pinen-10-yl-β-vicianoside	0.7222			DH	7-O-β-D-apiofuranosyl-(1→6)-β-D-glucopyranosyl-Umbelliferone	2	79000
	ABCG2	SLC22A11			FN1	129	0.0107945	0.401054					DCK	35	0.00062249	0.302205				CTNNB1	ACTN1			OPRK1	42	0	0.392361											ANXA1	6-O-β-D-glucopyranosyl-lactinolide	0.7018			DH	AngelolC	2	50000
	ABCG2	SLC22A12			FOS	82	0.00475641	0.390343					ENTPD1	42	0.00191977	0.326045				EGF	ACTN1			OPRL1	42	0	0.392361											ANXA1	AsparagosideG	0.7119			FF	cimifugin	2	279000
	ABCG2	SLC22A8			HCK	45	0.00077672	0.35093					NT5E	43	0.0032596	0.335105				F5	ACTN1			OPRM1	49	0.00120479	0.411808											ANXA1	AsparagosideG	0.7091			SJC	clavolonine	2	78100
	ABCG2	SLCO1A2			HSP90AA1	123	0.0185031	0.409614					COL11A2	34	0.00126768	0.309972				F8	ACTN1			P2RY12	43	0.00027462	0.397607											ANXA1	AsparagosideG	0.7273			GZ	coumarin	2	102000
	ABCG2	SLCO1B1			JUN	135	0.0180521	0.418389					COL1A2	49	0.00185129	0.328912				FN1	ACTN1			POMC	54	0.00103815	0.422588											ANXA1	AsparagosideG	0.7143			FF	divaricatacid	2	295000
	ABCG2	SLCO1B3			KAT5	53	0.00352126	0.361034					COL2A1	44	0.00120742	0.31687				IGF1	ACTN1			PRKACA	52	0.00419636	0.449126											ANXA1	AsparagosideG	0.7091			HH	D-Phenylalanine	2	8440000	17800000	0.474157
	ABCG5	ABCD4			LCK	84	0.00316243	0.367895					COL3A1	38	0.00052144	0.315827				ITGA1	ACTN1			PRKACG	42	0.00162156	0.437306											ANXA1	AsparagosideG	0.7143			YYH	epimedosideE	2	294000
	ABCG5	ABCG8			MAPK12	34	0.00084777	0.351657					COL5A1	36	0.00026462	0.311064				ITGA4	ACTN1			PRKAR1A	21	0.0004292	0.410909											ANXA1	AsperosaponinVI	0.75			SJC	fawcettiine	2	1330000
	ABCG5	APOB			MAPK14	95	0.00740146	0.388488					COL5A2	34	0.00014659	0.302951				ITGA5	ACTN1			PRKAR2B	29	0.00161696	0.420387											ANXA1	AsperosaponinVI	0.75			SDH	guaicylglycerol	2	137000
	ABCG5	ATP1A1			NBN	36	0.00035435	0.319577					IL1B	78	0.00346141	0.377072				ITGAV	ACTN1			PSAP	47	0.0213621	0.437645											ANXA1	AsperosaponinVI	0.7818			YYH	Inositol	2	91400
	ABCG5	ATP1A2			PDGFRB	56	0.00152646	0.368386					ADCY1	79	0.00250473	0.349264				ITGB3	ACTN1			PTGDR2	42	0	0.392361											ANXA1	AsperosaponinVI	0.7458			FF,BS	L(+)-Arabinose	2	108000
	ABCG5	ATP1A3			PSTPIP1	3	6.95e-06	0.272267					ADCY2	79	0.00244206	0.345871				ITGB4	ACTN1			S1PR1	55	0.00159586	0.429658											ANXA1	AsperosaponinVI	0.75			SDH	L-Pyroglutamic-acid	2	143000
	ABCG5	LDLR			PTPN1	29	0.0001442	0.353177					ADCY5	81	0.00403113	0.355566				LCK	ACTN1			TAS1R2	42	0	0.392361											ANXA1	AsperosaponinVI	0.8			FF	marmesin	2	176000
	ABCG5	NR1H2			RAC1	117	0.00844134	0.382231					ADRA2B	48	0.00020767	0.335003				ORM1	ACTN1			PRKCB	37	0.00167027	0.437645											ANXA1	AsperosaponinVI	0.7857			DH	Nodakenetin	2	277000
	ABCG5	NR1H3			RAC2	43	0.00193056	0.350262					ADRA2C	49	0.00041099	0.335207				ORM2	ACTN1			ENPP1	14	0.00241824	0.365223											ANXA1	AsperosaponinVI	0.7818			GJ	Woodorien	2	105000
	ABCG5	NR1H4			RAD51	60	0.003669	0.338601					ADRB2	58	0.0019704	0.352331				PIK3CA	ACTN1			ADK	9	0.00112579	0.349197											ANXA1	AsperosaponinVI	0.75			HH	Xylose	2	1120000
	ABCG5	SOAT2			RB1	40	0.0010832	0.358979					ANXA1	81	0.00212172	0.350874				PIK3R1	ACTN1			ADSL	15	0.00254738	0.351806											ANXA1	AsperosaponinVI	0.7857			YYH	yinyanghuoB	2	374000
	ABCG8	ABCD4			SOS1	93	0.0020243	0.373941					AVP	92	0.00982485	0.365821				PLG	ACTN1			APRT	10	0.00105668	0.333727											ANXA1	Daucosterol	0.7167			GZ	(+)-lyoniresinol-3α-O-β-D-glucopyranoside	1	258000
	ABCG8	ABCG5			SRC	166	0.0220918	0.412215					BDKRB1	74	0.00046319	0.342224				RAC1	ACTN1			ENTPD1	17	0.0023441	0.362179											ANXA1	Daucosterol	0.7167			FF	(2'S)-4'-O-β-D-apiofuranosyl-(1→6)-O-β-D-glucopyranosylvisamminol	1	259000
	ABCG8	APOB			STAT3	153	0.015249	0.416651					CASR	77	0.00123466	0.344521				RHOA	ACTN1			MDH1	28	0.0022049	0.393728											ANXA1	Daucosterol	0.7778			GSB	(2S)-5,7,3′,5′-tetrahydroxy-flavanone-7-O-neohesperidoside	1	96700
	ABCG8	ATP1A1			TCF3	19	0.00246254	0.327157					CCL5	67	0.00125402	0.357178				SERPINA1	ACTN1			MDH2	51	0.0143699	0.411808											ANXA1	Daucosterol	0.7414			FF	(3'S)-3'-O-β-D-apiofuranosyl-(1→6)-O-β-D-glucopyranosylhamaudol	1	5190000	1920000	2.70312
	ABCG8	ATP1A2			TERT	40	0.00374961	0.360562					CCR1	47	0.00016735	0.336741				SRC	ACTN1			NT5E	15	0.0022838	0.370735											ANXA1	Daucosterol	0.7778			HH	4,4-dimethylheptanedioic	1	761000
	ABCG8	ATP1A3			ABO	1	0	0.241466					CCR2	54	0.00042253	0.341588				TGFB1	ACTN1			ADRBK1	45	0.00088907	0.409717											ANXA1	Daucosterol	0.7963			GSB	4H-1-benzopyran-4-one,7-[[2-O-(6-deoxy-a-L-mannopyranosyl)-b-D-glucopyranosyl]oxy]-5-hydroxy	1	105000
	ABCG8	NOTCH3			ASS1	21	0.00168706	0.318287					CHRM2	69	0.00283858	0.350373				TGFB3	ACTN1			ADRA1A	36	1.52e-06	0.387517											ANXA1	Daucosterol	0.8148			DH	6-[(1R,2R)-1,2-dihydroxy-3-β-D-glucosyloxy-3-methylbutyl]-7-methoxycoumarin	1	957000
	ABCG8	NR1H2			ACACB	19	0.00055875	0.297921					CHRM4	42	0	0.327011				VEGFA	ACTN1			AVPR1A	37	3.511e-05	0.389387											ANXA1	Daucosterol	0.7778			SJC	8-deoxy-13-dehydroserratinine	1	140000
	ABCG8	NR1H4			ACAT1	25	0.00076184	0.293328					CNR1	47	0.00067197	0.33263				ACTA1	ACTN4			CHRM3	36	1.52e-06	0.387517											ANXA1	Daucosterol	0.7778			DH	AngelolA	1	118000
	ABHD5	LIPE			ACAT2	26	0.00083712	0.291392					CNR2	43	0.00013537	0.328423				ACTB	ACTN4			CHRM5	36	1.52e-06	0.387517											ANXA1	Daucosterol	0.8148			YYH	baohuosideVI	1	1250000	1210000	1.03306
	ABHD5	PLIN1			CPT1A	26	0.00103696	0.328081					CXCL8	114	0.0101163	0.3973				ACTG1	ACTN4			EDNRB	42	0.00042734	0.401278											ANXA1	DipsacosideB	0.75			YYH	caohuosideB	1	999000
	ABL1	ABL2			CPT1C	7	7.838e-05	0.268753					CXCR3	56	0.00055526	0.3398				ACTN1	ACTN4			F2	70	0.0323421	0.486649											ANXA1	DipsacosideB	0.75			HH	Carthamone	1	369000
	ABL1	ATM			CS	66	0.00419802	0.340744					CXCR4	84	0.00457676	0.373688				ALB	ACTN4			FFAR1	37	0.00017099	0.400142											ANXA1	DipsacosideB	0.7818			FF	CleomiscosinA	1	539000
	ABL1	BCL2L1			PRKAA1	22	0.0002275	0.328765					DRD2	52	0.00171001	0.3348				ALDOA	ACTN4			GNA11	51	0.00129581	0.416974											ANXA1	DipsacosideB	0.7458			DH	Columbianin	1	6280000	2190000	2.86758
	ABL1	BRCA1			PRKAA2	24	0.0003593	0.329994					EDNRA	48	0.00028149	0.348107				APP	ACTN4			GNRH1	43	0.00070219	0.410312											ANXA1	DipsacosideB	0.75			GSB	coumaric-acid-4-O-β-D-glucopyranoside	1	6000000	2850000	2.10526
	ABL1	CAV1			PRKAB1	21	0.00025406	0.322566					GABBR2	59	0.0133019	0.329403				EGF	ACTN4			GNRHR	37	3.511e-05	0.389387											ANXA1	DipsacosideB	0.8			XD	demethylsecologanol	1	165000
	ABL1	CCND1			PRKAB2	23	0.00159264	0.329698					GNAI1	92	0.00619933	0.383293				F5	ACTN4			HCRT	39	0.00028759	0.40386											ANXA1	DipsacosideB	0.7857			SDH	dextran	1	377000
	ABL1	CD19			PRKAG1	25	0.00044481	0.334495					GNAI2	85	0.00380644	0.374767				F8	ACTN4			HRH1	36	1.52e-06	0.387517											ANXA1	DipsacosideB	0.7818			YYH	diphyllosideB	1	3590000
	ABL1	CDC42			PRKAG2	22	0.00028154	0.328961					GNAI3	78	0.0029421	0.371549				FN1	ACTN4			HTR2A	39	0.00069561	0.396213											ANXA1	DipsacosideB	0.75			YYH	epimedinB	1	156000
	ABL1	CDK2			PRKAG3	19	0.00016354	0.321814					GNAS	47	0.00217653	0.348878				IGF1	ACTN4			HTR2B	36	1.52e-06	0.387517											ANXA1	DipsacosideB	0.7857			YYH	hexandrasideE	1	382000
	ABL1	CDK6			SUCLA2	37	0.00124967	0.309234					GPER1	49	0.00063047	0.350986				ITGA1	ACTN4			KISS1	38	0.00034823	0.400709											ANXA1	DipsacussaponinA	0.75			YYH	icariin	1	382000
	ABL1	CDKN1A			SUCLG1	50	0.00403147	0.329698					GPR18	43	0.00013537	0.328423				ITGA5	ACTN4			KISS1R	36	1.52e-06	0.387517											ANXA1	DipsacussaponinA	0.75			YYH	ikarisosideB	1	4910000	848000	5.79009
	ABL1	CDKN1B			ACAD8	5	0.00034266	0.266868					GPR55	43	0.00013537	0.328423				ITGAV	ACTN4			LTB4R	36	1.52e-06	0.387517											ANXA1	DipsacussaponinA	0.7818			YYH	ikarisosideF	1	62600
	ABL1	CTNNB1			DLD	46	0.00330913	0.317098					HRAS	130	0.00917742	0.40399				ITGB3	ACTN4			LTB4R2	36	1.52e-06	0.387517											ANXA1	DipsacussaponinA	0.7458			SDH	jionosideA1	1	44800000	22800000	1.96491
	ABL1	DLG4			ECHS1	19	0.0003116	0.281326					HTR1A	50	0.00125334	0.333535				ITGB4	ACTN4			P2RY2	40	0.00016231	0.397048											ANXA1	DipsacussaponinA	0.75			SDH	jionosideB1	1	3940000
	ABL1	EPHA2			HADHA	19	0.00099964	0.279792					IL1A	33	0.00021159	0.336536				ORM1	ACTN4			PIK3R2	79	0.0044895	0.440031											ANXA1	DipsacussaponinA	0.8			SDH	jionosideD	1	216000
	ABL1	EPHA4			SLC29A3	2	1e-07	0.213732					MTNR1A	42	0	0.327011				ORM2	ACTN4			PLCB4	48	0.00136511	0.405018											ANXA1	DipsacussaponinA	0.7857			DH	Marmesinin	1	636000
	ABL1	EPHB2			ACADS	11	3.92e-06	0.266256					MTNR1B	43	0.00016269	0.329305				PIK3CA	ACTN4			PROK2	37	0.00017781	0.389387											ANXA1	DipsacussaponinA	0.7818			SDH	martynoside	1	254000
	ABL1	ESR1			ACADSB	12	2.332e-05	0.270997					OPRD1	45	0.00016453	0.334343				PIK3R1	ACTN4			PROKR2	37	7.609e-05	0.388851											ANXA1	DipsacussaponinA	0.75			SDH	melittoside	1	295000	65100	4.53149
	ABL1	ETV6			ACOX1	45	0.00349894	0.335461					OPRK1	43	7.91e-05	0.327157				PLG	ACTN4			PTGFR	36	1.52e-06	0.387517											ANXA1	DipsacussaponinA	0.7857			SDH	monomelittoside	1	103000
	ABL1	FN1			ACSL1	16	0.00032488	0.306741					OPRL1	44	0.00035736	0.327351				RAB5A	ACTN4			TAC3	36	1.52e-06	0.387517											ANXA1	DipsacussaponinB	0.7333			BS	Paeonoside	1	240000
	ABL1	FOS			DDX39B	22	0.00102362	0.305298					OPRM1	52	0.00085462	0.342436				RAC1	ACTN4			TACR3	36	1.52e-06	0.387517											ANXA1	DipsacussaponinB	0.7333			DH	Psoralen	1	3650000
	ABL1	HCK			ETFDH	3	1.049e-05	0.252286					P2RY12	46	0.00059781	0.334901				RHOA	ACTN4			AP2S1	24	0.00035432	0.393728											ANXA1	DipsacussaponinB	0.7636			SDH	rehmanniosideD	1	368000
	ABL1	HSP90AA1			GCDH	9	0.00057692	0.268851					POMC	79	0.00564904	0.355853				SERPINA1	ACTN4			APOB	53	0.0053218	0.450918											ANXA1	DipsacussaponinB	0.7288			HH	SaffloquinosideC	1	389000
	ABL1	INS			IVD	10	0.00052762	0.280147					PRKAR1A	39	0.00156913	0.352331				SRC	ACTN4			ARF6	23	0.00053784	0.414831											ANXA1	DipsacussaponinB	0.7321			YYH	sagittasineA	1	841000
	ABL1	JUN			MCCC1	9	0.00027103	0.277925					PRKAR2B	52	0.00230784	0.360327				TGFB1	ACTN4			CD3G	42	0.00125776	0.413314											ANXA1	DipsacussaponinB	0.7818			YYH	sagittasineC	1	87100
	ABL1	KAT5			MCCC2	11	1.228e-05	0.265552					PSAP	55	0.00611278	0.347504				TGFB3	ACTN4			CD4	32	0.00061895	0.389387											ANXA1	DipsacussaponinB	0.7679			FF	sec-o-glucosylhamaudol	1	188000
	ABL1	LCK			ACAN	28	0.00621994	0.316825					PTGDR2	42	0	0.327011				VEGFA	ACTN4			CFTR	28	0.00091432	0.413616											ANXA1	DipsacussaponinB	0.7636			FZ	Songorine	1	876000
	ABL1	MAPK12			ADAMTS4	10	0.00022686	0.290471					S1PR1	58	0.00130832	0.356946				ADCY2	ADCY1			DNAJC6	19	7.564e-05	0.377422											ANXA1	DipsacussaponinB	0.7321			XD	Sweroside	1	151000
	ABL1	MAPK14			ADAMTS5	10	0.00019044	0.291661					TAS1R2	42	0	0.327011				ADCY5	ADCY1			DNM2	31	0.00059367	0.395105											ANXA1	DipsacussaponinB	0.7679			HH	Syringin	1	2390000
	ABL1	MYC			B4GALT1	22	0.00501442	0.316234					PKM	65	0.00715274	0.377265				ADORA1	ADCY1			HSPA8	44	0.0116239	0.454911											ANXA1	DipsacussaponinC	0.75			YYH	wushanicariin	1	102000
	ABL1	NBN			B4GALT2	10	0.0004995	0.280932					SDHC	54	0.00133069	0.324607				ADORA3	ADCY1			IL1B	54	0.00110191	0.442443											ANXA1	DipsacussaponinC	0.75
	ABL1	PDGFRB			B4GALT3	7	0.00013279	0.261803					PRKCB	61	0.00304542	0.364312				ADRA2B	ADCY1			IL7R	38	0.00102936	0.41271											ANXA1	DipsacussaponinC	0.7818
	ABL1	PSTPIP1			B4GALT4	3	0	0.256092					COMT	35	0.00242791	0.314881				ADRA2C	ADCY1			LDLR	24	0.00037357	0.394278											ANXA1	DipsacussaponinC	0.7458
	ABL1	PTPN1			BGLAP	22	0.00133132	0.328814					CYP2E1	60	0.00664367	0.350373				ADRB2	ADCY1			OCRL	26	0.00047403	0.392907											ANXA1	DipsacussaponinC	0.75
	ABL1	RAC1			BMP2	34	0.00271207	0.33669					MDH1	43	0.00267058	0.334495				ANXA1	ADCY1			TF	39	0.00123659	0.421642											ANXA1	DipsacussaponinC	0.8
	ABL1	RAC2			CHST5	1	0	0.240624					MDH2	67	0.00577365	0.345167				APP	ADCY1			TFRC	24	0.00047132	0.406475											ANXA1	DipsacussaponinC	0.7857
	ABL1	RAD51			CHST6	2	0.00090621	0.240676					IL6	161	0.0143357	0.41091				AVP	ADCY1			WNT5A	30	0.00064784	0.415136											ANXA1	DipsacussaponinC	0.7818
	ABL1	RB1			COL10A1	33	0.00082967	0.298284					BDNF	63	0.00504229	0.381636				BDKRB1	ADCY1			ALDH18A1	7	0.00075885	0.317059											ANXA1	DipsacussaponinC	0.75
	ABL1	SOS1			COL1A1	53	0.0023714	0.332179					CREB1	64	0.0053375	0.393194				BDKRB2	ADCY1			DCK	9	0.00010015	0.320295											ANXA1	DipsacussaponinC	0.7857
	ABL1	SRC			COMP	11	5.792e-05	0.29764					ADRA1A	36	8.4e-07	0.326963				CALM1	ADCY1			OGDH	22	0.00078866	0.374917											ANXA1	JapondipsaponinE1	0.75
	ABL1	STAT3			CTGF	20	0.00028688	0.340429					ADRBK1	50	0.00134474	0.341482				CASR	ADCY1			TYMS	22	0.00204963	0.342217											ANXA1	JapondipsaponinE1	0.75
	ABL1	TCF3			GDF5	8	7.803e-05	0.263397					AVPR1A	37	5.68e-06	0.327886				CCL5	ADCY1			ANXA2	27	0.00130138	0.427383											ANXA1	JapondipsaponinE1	0.7818
	ABL1	TERT			IGF1	102	0.00848176	0.393194					CHRM3	36	8.4e-07	0.326963				CCR1	ADCY1			AGA	21	0.00102063	0.392634											ANXA1	JapondipsaponinE1	0.7458
	ABL1	TP53			MMP1	29	0.001257	0.353403					CHRM5	36	8.4e-07	0.326963				CCR2	ADCY1			ARG1	32	0.00110401	0.410312											ANXA1	JapondipsaponinE1	0.75
	ABL2	ABL1			MMP13	28	0.00103397	0.330885					EDNRB	44	0.00059361	0.337927				CHRM2	ADCY1			CYB5R3	18	0	0.3722											ANXA1	JapondipsaponinE1	0.8
	ABL2	FN1			MMP14	16	0.00030033	0.330043					F2	89	0.0112833	0.385907				CHRM4	ADCY1			ELANE	32	0.00118862	0.410312											ANXA1	JapondipsaponinE1	0.7857
	ABL2	RAC1			MMP2	55	0.00241583	0.367344					FFAR1	37	7.727e-05	0.33669				CNR1	ADCY1			FTL	22	0.00057381	0.37894											ANXA1	JapondipsaponinE1	0.7818
	ABL2	RAC2			MMP3	34	0.00193429	0.348602					GNA11	55	0.00103538	0.351377				CNR2	ADCY1			GAA	15	0.00342219	0.41061											ANXA1	JapondipsaponinE1	0.75
	ABO	ASS1			MMP8	28	0.00120867	0.33193					GNRHR	40	0.00014527	0.328325				CXCL8	ADCY1			GLA	19	0.00017197	0.384354											ANXA1	JapondipsaponinE1	0.7857
	ACACB	ACAT1			MMP9	90	0.00980344	0.395378					HCRT	40	0.00012479	0.3398				CXCR3	ADCY1			GLB1	19	0.00012418	0.375415											ANXA1	KalopanaxsaponinA	0.75
	ACACB	ACAT2			PRG4	1	0	0.240624					HRH1	36	8.4e-07	0.326963				CXCR4	ADCY1			GOT1	16	0.00069316	0.351806											ANXA1	KalopanaxsaponinA	0.75
	ACACB	ACSS1			RUNX2	35	0.00254642	0.356831					HTR2A	44	0.0007714	0.337772				DRD2	ADCY1			HEXB	18	0	0.3722											ANXA1	KalopanaxsaponinA	0.7818
	ACACB	ACSS2			TNXB	5	0.00172875	0.279014					HTR2B	38	9.264e-05	0.328472				EDNRA	ADCY1			IMPDH1	22	0.00133308	0.384615											ANXA1	KalopanaxsaponinA	0.7458
	ACACB	ALDH6A1			FDPS	12	8.709e-05	0.264375					KISS1	38	0.00011921	0.335921				GABBR2	ADCY1			LYZ	29	0.00147178	0.419139											ANXA1	KalopanaxsaponinA	0.75
	ACACB	CPT1A			HMGCL	27	0.00130796	0.308542					KISS1R	36	8.4e-07	0.326963				GNAI1	ADCY1			MAPK1	124	0.0272905	0.523633											ANXA1	KalopanaxsaponinA	0.8
	ACACB	CPT1C			HMGCS1	30	0.0038535	0.327497					LTB4R	37	8.687e-05	0.328325				GNAI2	ADCY1			MPO	35	0.00394522	0.432288											ANXA1	KalopanaxsaponinA	0.7857
	ACACB	CS			HSD17B10	11	0.00060432	0.297921					LTB4R2	37	8.687e-05	0.328325				GNAI3	ADCY1			TTR	26	0.00069171	0.405308											ANXA1	KalopanaxsaponinA	0.7818
	ACACB	DLAT			MVK	15	0.0010976	0.272536					P2RY2	42	0.00029072	0.334495				GNAS	ADCY1			VCP	28	0.00344821	0.419451											ANXA1	KalopanaxsaponinA	0.75
	ACACB	PRKAA1			SQLE	18	0.00062399	0.276705					PIK3R2	106	0.00249887	0.367344				GPER1	ADCY1			HSPG2	18	0.00046105	0.400142											ANXA1	KalopanaxsaponinA	0.7857
	ACACB	PRKAA2			TUBB1	10	0.00033068	0.295964					PLCB4	57	0.00107182	0.34233				GPR18	ADCY1			PTK2B	30	0.00040612	0.405018											ANXA1	LaciniatosideVI	0.7091
	ACACB	PRKAB1			DHCR7	21	0.00102397	0.27355					PROK2	38	0.00014069	0.327497				GPR55	ADCY1			AR	52	0.00196504	0.456381											ANXA1	LaciniatosideVI	0.7091
	ACACB	PRKAB2			LSS	14	0.000111	0.266997					PROKR2	39	0.00021942	0.328569				HRAS	ADCY1			BCL2	25	0.00084079	0.428355											ANXA1	MacranthoidinA	0.75
	ACACB	PRKAG1			ACD	9	0.00010268	0.290395					PTGFR	37	1.312e-05	0.327157				HTR1A	ADCY1			BDNF	41	0.00201068	0.438324											ANXA1	MacranthoidinA	0.75
	ACACB	PRKAG2			CTC1	9	2.654e-05	0.281685					TAC3	36	8.4e-07	0.326963				IL1A	ADCY1			BECN1	20	0.0008034	0.42706											ANXA1	MacranthoidinA	0.7818
	ACACB	PRKAG3			GNRH1	52	0.00136307	0.348657					TACR3	36	8.4e-07	0.326963				MTNR1A	ADCY1			BMP2	12	0.00032054	0.377674											ANXA1	MacranthoidinA	0.7458
	ACACB	SREBF1			HSPA2	31	0.00215268	0.336125					AP2S1	38	0.00075665	0.342915				MTNR1B	ADCY1			CCL2	44	0.00091128	0.442443											ANXA1	MacranthoidinA	0.75
	ACACB	SUCLA2			SMC1A	27	0.00060101	0.331581					ARF6	34	0.00180029	0.350429				OPRD1	ADCY1			CD28	38	0.00086064	0.413919											ANXA1	MacranthoidinA	0.8
	ACACB	SUCLG1			SYCP3	6	1.129e-05	0.273923					CD3G	60	0.00216743	0.357641				OPRK1	ADCY1			CD40LG	27	0.00028168	0.400994											ANXA1	MacranthoidinA	0.7857
	ACAD8	DLD			TINF2	13	0.00011899	0.287932					CD4	47	0.0007563	0.342224				OPRL1	ADCY1			CD44	43	0.00272566	0.436631											ANXA1	MacranthoidinA	0.7818
	ACAD8	ECHS1			ACE	15	0.00084275	0.330142					CFTR	52	0.00938027	0.356543				OPRM1	ADCY1			CHUK	21	0.0001721	0.388851											ANXA1	MacranthoidinA	0.75
	ACAD8	EHHADH			ATP6AP2	21	0.00065176	0.319254					DNAJC6	34	0.00190247	0.338913				P2RY12	ADCY1			CREB1	45	0.00290342	0.45935											ANXA1	MacranthoidinA	0.7857
	ACAD8	HADHA			BDKRB2	76	0.00073338	0.345329					DNM2	44	0.00220553	0.353007				POMC	ADCY1			CSF2	55	0.00093586	0.436968											ANXA1	SylvestrosideI	0.7091
	ACAD8	SLC29A3			CRP	50	0.00323435	0.356889					HSPA8	82	0.012651	0.386312				PRKACA	ADCY1			CSF3	27	0.00028783	0.415136											ANXA1	SylvestrosideI	0.7091
	ACADM	ABAT			DPP4	8	0.00015924	0.320226					IL7R	46	0.00072887	0.348272				PRKACG	ADCY1			CTLA4	32	0.00192568	0.416667											ANXA1	ajugol	0.7115
	ACADM	ACADS			MME	12	0.00082672	0.306145					OCRL	39	0.00185337	0.344736				PRKAR1A	ADCY1			CYCS	56	0.0373465	0.469269											ANXA1	ajugol	0.7115
	ACADM	ACADSB			MTHFR	23	0.00255652	0.325756					TF	58	0.0038113	0.361685				PRKAR2B	ADCY1			DECR1	40	0.011709	0.45712											ANXA1	anemarrhenasaponinI	0.7
	ACADM	ACAT1			NOS3	67	0.00705754	0.395732					TFRC	44	0.00230935	0.351321				PRKCA	ADCY1			EIF4E	46	0.00813874	0.419139											ANXA1	anemarrhenasaponinI	0.7
	ACADM	ACAT2			NPPB	5	0.00015152	0.272907					WNT5A	45	0.00135603	0.35329				PRKCD	ADCY1			EPO	30	0.00034826	0.409717											ANXA1	anemarrhenasaponinI	0.7143
	ACADM	ACOX1			NR3C2	13	0.00025994	0.328032					ALDH18A1	33	0.00339481	0.308931				PSAP	ADCY1			FKBP1A	7	5.74e-06	0.363578											ANXA1	anemarrhenasaponinI	0.7018
	ACADM	ACSL1			REN	18	0.00133597	0.340114					OGDH	37	0.00147287	0.321112				PTGDR2	ADCY1			FLNA	22	0.00081536	0.394829											ANXA1	anemarrhenasaponinI	0.7018
	ACADM	ACSS1			SLC15A1	3	7.279e-05	0.262801					TYMS	53	0.00430348	0.32394				S1PR1	ADCY1			FOXP3	30	0.00098677	0.421327											ANXA1	anemarrhenasaponinⅡ	0.7
	ACADM	ACSS2			VEGFA	144	0.0124935	0.412138					CANT1	45	0.00231107	0.341166				TAS1R2	ADCY1			HIF1A	32	0.00077438	0.446288											ANXA1	anemarrhenasaponinⅡ	0.7
	ACADM	ALDH1B1			ACER3	5	0.00010196	0.271698					IMPDH1	42	0.00187873	0.33803				ADCY1	ADCY2			HK1	19	0.001488	0.419451											ANXA1	anemarrhenasaponinⅡ	0.7143
	ACADM	ALDH2			ASAH1	22	0.0008613	0.3176					ATP5A1	61	0.00331716	0.338186				ADCY5	ADCY2			HMOX1	34	0.00079908	0.44279											ANXA1	anemarrhenasaponinⅡ	0.7018
	ACADM	ALDH3A2			ATP5B	62	0.00560406	0.344628					CYC1	98	0.00162195	0.321955				ADORA1	ADCY2			HSP90B1	32	0.00085589	0.430969											ANXA1	anemarrhenasaponinⅡ	0.7018
	ACADM	ALDH6A1			ATP5C1	68	0.00237984	0.324607					NDUFA11	74	0.000494	0.300722				ADORA3	ADCY2			ICAM1	48	0.00192953	0.441062											ANXA1	cinnacaside	0.75
	ACADM	ALDH7A1			SGPP1	8	9.05e-05	0.269245					NDUFA13	72	0.00430368	0.321579				ADRA2B	ADCY2			IGFBP3	33	0.00077142	0.435957											ANXA1	cinnacaside	0.7213
	ACADM	ALDH9A1			ACHE	10	0.000618	0.309407					NDUFA9	82	0.00074217	0.30906				ADRA2C	ADCY2			IKBKB	25	0.00024286	0.41271											ANXA1	cinnacaside	0.7818
	ACADM	AOX1			APP	168	0.0282782	0.408326					NDUFS1	79	0.0008079	0.306869				ADRB2	ADCY2			IKBKG	20	0.00038694	0.392089											ANXA1	cinnacaside	0.7458
	ACADM	CREBBP			CHAT	7	0.00054839	0.291161					NDUFS8	87	0.00117917	0.305891				ANXA1	ADCY2			IL10	60	0.00170088	0.441751											ANXA1	cinnacaside	0.75
	ACADM	DDX39B			CHRNA4	13	0.00021935	0.289557					TIMMDC1	59	0.0028039	0.29197				APP	ADCY2			IL18	27	9.806e-05	0.410909											ANXA1	cinnacaside	0.8
	ACADM	ECHS1			CHRNB1	17	0.00033764	0.302287					UQCRQ	81	0.00118081	0.318287				AVP	ADCY2			IL2	66	0.00215165	0.446288											ANXA1	cinnacaside	0.7857
	ACADM	EHHADH			CHRNE	14	3.849e-05	0.265488					AGA	35	0.00112723	0.340062				BDKRB1	ADCY2			IL2RA	40	0.00028448	0.417591											ANXA1	cinnacaside	0.7818
	ACADM	ETFDH			COLQ	12	0.00015486	0.275462					ANXA2	43	0.00270188	0.363831				BDKRB2	ADCY2			IL2RB	38	0.00026004	0.41636											ANXA1	cinnacaside	0.75
	ACADM	GCDH			MUSK	15	0.00065968	0.309277					ARG1	56	0.00313776	0.359915				CALM1	ADCY2			IL2RG	38	0.00030421	0.416053											ANXA1	cinnacaside	0.7857
	ACADM	HADH			PNPLA6	7	3.275e-05	0.263145					CYB5R3	34	0.00088841	0.333333				CASR	ADCY2			IL6	119	0.0164526	0.49345											ANXA1	frehmaglutinB	0.717
	ACADM	HADHA			TH	32	0.00432715	0.338653					ELANE	53	0.00128949	0.354481				CCL5	ADCY2			ITPR1	20	0.00101016	0.413012											ANXA1	frehmaglutinB	0.7358
	ACADM	HIBADH			ACOT13	1	0	0.183718					FTL	36	0.00115587	0.336125				CCR1	ADCY2			JAK1	47	0.00047355	0.425772											ANXA1	frehmaglutinB	0.7222
	ACADM	IVD			TRNT1	3	0.00090621	0.225043					GAA	36	0.00479023	0.341482				CCR2	ADCY2			KIT	34	0.00031707	0.427706											ANXA1	frehmaglutinB	0.717
	ACADM	MCCC1			ACSL3	7	1.217e-05	0.262801					GLA	38	0.00129417	0.336895				CHRM2	ADCY2			KITLG	22	0.00066589	0.413616											ANXA1	frehmaglutinB	0.7222
	ACADM	MCCC2			ACSL4	8	0.00091838	0.262832					GLB1	48	0.00362419	0.341113				CHRM4	ADCY2			KRAS	68	0.00217673	0.470833											ANXA1	hederagenin	0.7018
	ACADM	MED1			AGXT	32	0.00141999	0.312429					HEXB	35	0.00246065	0.330389				CNR1	ADCY2			MAPK3	96	0.00786487	0.502669											ANXA1	hederagenin	0.7321
	ACADM	NCOA1			AMACR	21	0.00025485	0.299417					LYZ	51	0.00162404	0.357699				CNR2	ADCY2			MMP2	42	0.00319273	0.439347											ANXA1	hederagenin	0.875
	ACADM	NCOA2			CRAT	23	0.00025512	0.302785					MAPK1	183	0.0219432	0.423771				CXCL8	ADCY2			MMP9	64	0.00550903	0.466557											ANXA1	hederagenin	0.8269
	ACADM	NFS1			DAO	24	0.00042348	0.303284					MPO	48	0.00252889	0.364252				CXCR3	ADCY2			MTOR	59	0.00439992	0.465404											ANXA1	hederagenin	0.8
	ACADM	PCCA			ECI2	7	0	0.263806					TTR	37	0.00058747	0.348437				CXCR4	ADCY2			NFKB1	68	0.00560489	0.465021											ANXA1	hederagenin	0.8571
	ACADM	PCCB			GNPAT	27	0.00082496	0.304666					VCP	56	0.0058308	0.364613				DRD2	ADCY2			NFKBIA	39	0.00232651	0.44664											ANXA1	hederagenin	0.84
	ACADM	PPARA			HAO1	20	0.00042288	0.311283					CD59	45	0.00415844	0.3398				EDNRA	ADCY2			NOS1	19	0.00022553	0.395658											ANXA1	hederagenin	0.8367
	ACADM	RXRA			HSD17B4	43	0.00343261	0.338757					CHRNB4	33	0.0015851	0.324082				GABBR2	ADCY2			NRAS	61	0.00408877	0.460473											ANXA1	hederagenin	0.8
	ACADM	SUCLA2			IDH1	66	0.00949662	0.367282					CYBA	33	0.00123411	0.341694				GNAI1	ADCY2			PARP1	25	0.00214734	0.41271											ANXA1	hederagenin	0.84
	ACADS	ACADM			LPL	33	0.00332788	0.341218					CYBB	40	0.00128031	0.356313				GNAI2	ADCY2			PDPK1	31	0.00040344	0.411808											ANXA1	huzhangosideB	0.75
	ACADS	ACADSB			ME1	34	0.00113403	0.337359					ITGB2	66	0.00343797	0.359329				GNAI3	ADCY2			PIK3CB	51	0.0006858	0.418209											ANXA1	huzhangosideB	0.75
	ACADS	ACAT1			MPV17	24	0.00123028	0.30824					PLAU	36	0.00094239	0.347559				GNAS	ADCY2			PIK3CD	41	0.00033736	0.397048											ANXA1	huzhangosideB	0.7818
	ACADS	ACAT2			NOS2	52	0.00732609	0.372804					PLAUR	33	0.00394674	0.337823				GPER1	ADCY2			PPP2CA	73	0.0305162	0.476391											ANXA1	huzhangosideB	0.7458
	ACADS	ACOX1			PECR	19	2.388e-05	0.297359					TNFRSF1B	38	0.00092648	0.335768				GPR18	ADCY2			PPP2CB	33	0.00206382	0.445935											ANXA1	huzhangosideB	0.75
	ACADS	ALDH6A1			PEX10	29	0.00054198	0.302868					HSPG2	41	0.00861513	0.348437				GPR55	ADCY2			PTEN	57	0.00366835	0.460098											ANXA1	huzhangosideB	0.8
	ACADS	ECHS1			PEX12	29	0.00054198	0.302868					PTK2B	42	0.00100409	0.349929				HTR1A	ADCY2			PTGS2	50	0.00542509	0.44664											ANXA1	huzhangosideB	0.7857
	ACADS	EHHADH			PEX13	29	0.00054198	0.302868					TPI1	49	0.00522941	0.3418				MTNR1A	ADCY2			RAF1	37	0.000552	0.437306											ANXA1	huzhangosideB	0.7818
	ACADS	GCDH			PEX14	28	0.00049444	0.302495					AR	69	0.00456653	0.38986				MTNR1B	ADCY2			RPS6	57	0.00769225	0.417282											ANXA1	huzhangosideB	0.75
	ACADS	HADH			PEX2	30	0.00070751	0.304372					CYP1A1	57	0.00423235	0.336792				OPRD1	ADCY2			RUNX2	25	0.0015972	0.416667											ANXA1	huzhangosideB	0.7857
	ACADS	HADHA			PEX5	20	0.00056567	0.286847					CYP1A2	46	0.00122377	0.310059				OPRK1	ADCY2			SMAD3	47	0.00268938	0.436631											ANXA1	huzhangosideD	0.75
	ACADSB	ACADM			PPARGC1A	50	0.002048	0.359563					FOXP3	44	0.00208883	0.353177				OPRL1	ADCY2			SMAD4	36	0.00075061	0.421642											ANXA1	huzhangosideD	0.75
	ACADSB	ACADS			ACP1	3	1.166e-05	0.299457					IL10	87	0.00214765	0.374958				OPRM1	ADCY2			SOD1	20	0.00378194	0.451639											ANXA1	huzhangosideD	0.7818
	ACADSB	ACAT1			TALDO1	34	0.00058602	0.326769					BCL2	36	0.00115764	0.361093				P2RY12	ADCY2			SREBF1	19	0.00045981	0.411508											ANXA1	huzhangosideD	0.7458
	ACADSB	ACAT2			ACP5	10	0.00015379	0.294227					CYCS	93	0.0208727	0.381966				POMC	ADCY2			STAT1	57	0.00165422	0.44279											ANXA1	huzhangosideD	0.75
	ACADSB	ACOX1			BLVRB	5	3.146e-05	0.282225					NDUFS5	70	0.00011528	0.290318				PRKACA	ADCY2			TLR2	39	0.00066978	0.422904											ANXA1	huzhangosideD	0.8
	ACADSB	ALDH6A1			CTSK	11	9.153e-05	0.296361					PARP1	42	0.00244123	0.351377				PRKACG	ADCY2			TLR4	59	0.00308091	0.445935											ANXA1	huzhangosideD	0.7857
	ACADSB	DLD			ENPP1	41	0.00474136	0.3274					TUFM	40	0.0034196	0.308369				PRKAR1A	ADCY2			TNFSF11	26	0.00027909	0.419451											ANXA1	huzhangosideD	0.7818
	ACADSB	ECHS1			RFK	5	3.353e-05	0.280753					MEN1	43	0.00132746	0.362457				PRKAR2B	ADCY2			YWHAE	31	0.00116158	0.419762											ANXA1	huzhangosideD	0.75
	ACADSB	EHHADH			TNFRSF11A	13	7.819e-05	0.317554					STAT4	40	0.00288512	0.355109				PRKCA	ADCY2			C4A	23	0.00204148	0.418519											ANXA1	huzhangosideD	0.7857
	ACADSB	GCDH			TNFRSF11B	8	2.308e-05	0.299214					ATP5L	50	0.00102562	0.298526				PRKCB	ADCY2			CP	26	0.00014625	0.411808											ANXA1	japonicuminB	0.7018
	ACADSB	HADH			TNFSF11	39	0.00110833	0.36068					PKLR	50	0.00175976	0.336638				PRKCD	ADCY2			CRP	30	0.00038949	0.418519											ANXA1	japonicuminB	0.875
	ACADSB	HADHA			FADS2	7	0.00032668	0.305763					RRM1	38	0.00103113	0.318057				PSAP	ADCY2			FBN1	33	0.00099998	0.414831											ANXA1	japonicuminB	0.8269
	ACAN	ADAMTS4			AMMECR1	1	0	0.208149					RRM2	41	0.00140333	0.333082				PTGDR2	ADCY2			FGF23	41	0.00200668	0.432619											ANXA1	japonicuminB	0.7647
	ACAN	ADAMTS5			PCK1	35	0.00273307	0.348052					POLE	46	0.00086226	0.315963				S1PR1	ADCY2			MATN3	25	0.00070864	0.408532											ANXA1	japonicuminB	0.82
	ACAN	B4GALT1			PDHA1	33	0.00057962	0.320552					DECR1	64	0.00990087	0.384093				TAS1R2	ADCY2			MEN1	30	0.00041607	0.425132											ANXA1	japonicuminB	0.8039
	ACAN	B4GALT2			PDHA2	29	0.00040615	0.313005					HK1	40	0.00556116	0.362338				ADCY1	ADCY5			P4HB	46	0.0193302	0.458976											ANXA1	japonicuminB	0.8
	ACAN	B4GALT3			PDHB	48	0.00169448	0.329403					CYP2A6	37	0.00108094	0.294896				ADCY2	ADCY5			PCSK9	28	0.00052642	0.419139											ANXA1	japonicuminB	0.7647
	ACAN	B4GALT4			SIRT3	20	0.00146183	0.334394					BECN1	36	0.00162354	0.359681				ADORA1	ADCY5			PROC	30	0.00039264	0.420074											ANXA1	japonicuminB	0.8039
	ACAN	BGLAP			GLUD1	35	0.00091506	0.319901					CCL2	49	0.00038462	0.370862				ADORA3	ADCY5			SERPINC1	28	0.00483938	0.437645											ANXA1	lamiol	0.7115
	ACAN	BMP2			GLUD2	33	0.00077475	0.319438					CD28	54	0.00083486	0.349098				ADRA2B	ADCY5			SERPIND1	25	4.414e-05	0.41061											ANXA1	lamiol	0.7115
	ACAN	CD44			IDH2	36	0.00153983	0.342915					CD40LG	40	0.00039565	0.338186				ADRA2C	ADCY5			CD59	16	0.00045836	0.381242											ANXA1	lycojaponicuminolD	0.7069
	ACAN	CHST5			SOD2	39	0.00405892	0.365518					CHUK	38	0.00033785	0.343342				ADRB2	ADCY5			CHRNB4	12	8.886e-05	0.367599											ANXA1	lycojaponicuminolD	0.7692
	ACAN	CHST6			ACTA1	48	0.00343337	0.348767					CSF2	66	0.00076738	0.363771				AKT1	ADCY5			COMT	8	0.00109653	0.348765											ANXA1	lycojaponicuminolD	0.7321
	ACAN	COL10A1			ACTB	74	0.0104659	0.387669					CSF3	34	0.00012532	0.340114				ANXA1	ADCY5			CYBA	18	0.00242253	0.405308											ANXA1	lycojaponicuminolD	0.8039
	ACAN	COL1A1			ACTN1	49	0.00315672	0.358221					CTLA4	49	0.00149122	0.349762				APP	ADCY5			CYBB	26	0.00123996	0.409717											ANXA1	lycojaponicuminolD	0.86
	ACAN	COMP			ACTN4	43	0.00088581	0.354652					EIF4E	56	0.00342356	0.351042				AVP	ADCY5			CYP2E1	16	0.0038203	0.397607											ANXA1	lycojaponicuminolD	0.8077
	ACAN	CTGF			AGRN	43	0.00686078	0.332279					EPO	42	0.00079127	0.35591				BDKRB1	ADCY5			ITGB2	39	0.00212835	0.412409											ANXA1	lycojaponicuminolD	0.84
	ACAN	GDF5			CALM1	50	0.00770501	0.349873					FLNA	33	0.00067344	0.341271				BDKRB2	ADCY5			NDUFS8	81	0.00390551	0.375665											ANXA1	lycojaponicuminolD	0.8039
	ACAN	IGF1			CAPN1	19	0.00020824	0.333989					HIF1A	45	0.00215952	0.378819				CALM1	ADCY5			PLAU	21	0.00066641	0.40386											ANXA1	lycojaponicuminolD	0.8077
	ACAN	IVD			CASP3	83	0.00645064	0.396443					HMOX1	48	0.00439557	0.378949				CASR	ADCY5			PLAUR	18	0.00039823	0.390193											ANXA1	macrostemonosideF	0.7458
	ACAN	MMP1			CAST	5	0.00045326	0.29466					HSP90B1	46	0.00211856	0.366307				CCL5	ADCY5			TNFRSF1B	21	0.00066074	0.389655											ANXA1	macrostemonosideF	0.7167
	ACAN	MMP13			CFL1	21	0.00054028	0.339017					ICAM1	56	0.00153477	0.376364				CCR1	ADCY5			CANT1	19	0.0013848	0.37894											ANXA1	macrostemonosideF	0.7455
	ACAN	MMP14			CHRM1	58	0.00300326	0.354709					IGFBP3	43	0.00068033	0.369125				CCR2	ADCY5			CDA	13	0.00155751	0.371711											ANXA1	macrostemonosideF	0.7119
	ACAN	MMP2			CHRNA1	24	0.00154058	0.32813					IKBKB	43	0.00057532	0.360444				CHRM2	ADCY5			CTSD	25	0.00251851	0.425772											ANXA1	macrostemonosideF	0.7143
	ACAN	MMP3			DAG1	29	0.00595139	0.327108					IKBKG	37	0.00059032	0.337668				CHRM4	ADCY5			G6PD	20	0.00050396	0.394829											ANXA1	macrostemonosideF	0.7636
	ACAN	MMP8			DMD	32	0.00355597	0.331282					IL18	39	0.0003821	0.347395				CNR1	ADCY5			GPI	17	0.00012442	0.368318											ANXA1	macrostemonosideF	0.75
	ACAN	MMP9			FLT1	26	0.00067199	0.344413					IL2	87	0.00261065	0.376364				CNR2	ADCY5			H6PD	20	0.00027905	0.378433											ANXA1	macrostemonosideF	0.7455
	ACAN	PRG4			FLT4	27	0.00036424	0.338653					IL2RA	49	0.00030958	0.34943				CXCL8	ADCY5			LDHA	25	0.00163214	0.407942											ANXA1	macrostemonosideF	0.7143
	ACAN	RUNX2			HSPB1	20	0.00045073	0.35488					IL2RB	50	0.00039987	0.35054				CXCR3	ADCY5			PKLR	27	0.00367686	0.394003											ANXA1	macrostemonosideF	0.75
	ACAN	TNXB			ITGA1	65	0.00394043	0.353007					IL2RG	46	0.0005968	0.351713				CXCR4	ADCY5			PKM	40	0.0110792	0.450199											ANXA1	macrostemonosideJ	0.7119
	ACAT1	ACACB			KDR	62	0.00247182	0.378624					ITPR1	36	0.00339595	0.351769				DRD2	ADCY5			TALDO1	15	0.00022381	0.373677											ANXA1	macrostemonosideJ	0.7091
	ACAT1	ACADM			KLHL40	5	0.00022471	0.264438					JAK1	72	0.00081064	0.357583				EDNRA	ADCY5			TPI1	24	0.00323341	0.400709											ANXA1	macrostemonosideJ	0.7273
	ACAT1	ACADS			LAMA3	34	0.00125344	0.338341					KITLG	34	0.00062606	0.343769				ENPP1	ADCY5			IL4	50	0.00150609	0.440031											ANXA1	macrostemonosideJ	0.7143
	ACAT1	ACADSB			LAMB2	47	0.00162774	0.360739					KRAS	104	0.00359974	0.388899				GABBR2	ADCY5			STAT4	20	0.00051174	0.408237											ANXA1	macrostemonosideJ	0.7091
	ACAT1	ACAT2			LAMB3	29	0.00063141	0.33404					MAPK3	142	0.0116004	0.413064				GNAI1	ADCY5			CYP1A1	19	0.00341544	0.364046											ANXA1	macrostemonosideJ	0.7143
	ACAT1	ACOX1			LAMC2	42	0.00205381	0.355337					MTOR	79	0.00378592	0.386177				GNAI2	ADCY5			CYP1A2	12	0.00031983	0.329831											ANXA1	officinalisnin-I	0.7119
	ACAT1	ACSS1			LIMK1	13	0.00054906	0.323275					NFKB1	98	0.00699416	0.39055				GNAI3	ADCY5			CYP2A6	11	2.122e-05	0.304418											ANXA1	officinalisnin-I	0.7091
	ACAT1	ACSS2			MYH6	17	0.00034096	0.282985					NFKBIA	56	0.00204872	0.376108				GNAS	ADCY5			CYP2B6	14	0.00301954	0.358048											ANXA1	officinalisnin-I	0.7273
	ACAT1	ALDH6A1			MYH7	9	6.48e-06	0.265488					NOS1	40	0.00356131	0.358745				GPER1	ADCY5			CYP2C9	12	0.00023335	0.325273											ANXA1	officinalisnin-I	0.7143
	ACAT1	CS			NOLC1	14	0.00041053	0.294463					NRAS	97	0.00451458	0.382231				GPR18	ADCY5			CYP3A4	13	0.0014552	0.357821											ANXA1	officinalisnin-I	0.7091
	ACAT1	DLAT			PFN1	9	6.12e-06	0.306145					PDPK1	42	0.00042438	0.354823				GPR55	ADCY5			CYP3A5	10	2.73e-06	0.291538											ANXA1	officinalisnin-I	0.7143
	ACAT1	ECHS1			PIK3CA	174	0.00967123	0.397729					PIK3CB	79	0.00194908	0.357525				HTR1A	ADCY5			CYP4A11	18	0.00117934	0.343674											ANXA1	paeonilactoneC	0.7
	ACAT1	EHHADH			PIK3R1	171	0.00981358	0.393826					PIK3CD	59	0.00044811	0.345871				MTNR1A	ADCY5			UGT1A6	16	0.0022946	0.358275											ANXA1	paeonilactoneC	0.7143
	ACAT1	FDPS			PPP1CC	40	0.00369805	0.358396					PPP2CA	95	0.0111105	0.388351				MTNR1B	ADCY5			HLA-DPB1	13	0.00015231	0.355793											ANXA1	timosaponinAⅡ	0.7119
	ACAT1	HADH			PTPN11	93	0.00350975	0.3819					PPP2CB	53	0.0024974	0.376493				OPRD1	ADCY5			HLA-DQB1	14	0.00021162	0.371955											ANXA1	timosaponinAⅡ	0.7091
	ACAT1	HADHA			RAPSN	21	0.0004387	0.312076					PTEN	88	0.00728133	0.389104				OPRK1	ADCY5			HLA-DRB1	20	0.00152542	0.410909											ANXA1	timosaponinAⅡ	0.7273
	ACAT1	HMGCL			RHOA	113	0.0077872	0.388146					PTGS2	68	0.00865543	0.379079				OPRL1	ADCY5			MAPK10	27	0.0003681	0.423856											ANXA1	timosaponinAⅡ	0.7143
	ACAT1	HMGCR			TAGLN	5	4.227e-05	0.278065					RAF1	52	0.00091716	0.364191				OPRM1	ADCY5			EPRS	35	0.00710775	0.389118											ANXA1	timosaponinAⅡ	0.7091
	ACAT1	HMGCS1			TPM1	16	0.00018945	0.300395					RPS6	69	0.00276228	0.345871				P2RY12	ADCY5			NHP2	23	0.0010695	0.350496											ANXA1	timosaponinAⅡ	0.7143
	ACAT1	HSD17B10			TPM2	17	0.00024488	0.300272					SOD1	45	0.00607557	0.37293				POMC	ADCY5			CEBPB	30	0.00028648	0.421013											ANXA1	timosaponinAⅢ	0.7091
	ACAT1	MVK			TPM3	17	0.00035492	0.30781					TLR2	54	0.00158867	0.361922				PRKACA	ADCY5			IGF1R	42	0.00053137	0.441751											ANXA1	timosaponinBⅡ	0.7119
	ACAT1	SQLE			TTN	20	0.00169797	0.294149					TLR4	73	0.00332061	0.38316				PRKACG	ADCY5			PGR	32	0.00092849	0.424812											ANXA1	timosaponinBⅡ	0.7091
	ACAT1	SUCLA2			WAS	19	0.00110698	0.316779					YWHAE	56	0.00199756	0.361922				PRKAR1A	ADCY5			RAB11A	18	0.00492016	0.416667											ANXA1	timosaponinBⅡ	0.7273
	ACAT1	SUCLG1			WIPF1	9	1.156e-05	0.30412					C4A	39	0.00197801	0.344575				PRKAR2B	ADCY5			CEP290	20	0.00121057	0.387783											ANXA1	timosaponinBⅡ	0.7143
	ACAT1	TUBB1			ZYX	18	0.00025539	0.335461					CP	39	0.00267265	0.347231				PRKCA	ADCY5			AURKB	23	0.00105564	0.395381											ANXA1	timosaponinBⅡ	0.7091
	ACAT2	ACACB			ACTG1	35	0.00166489	0.351209					FBN1	44	0.00078658	0.347504				PRKCD	ADCY5			BRCA2	26	0.00077221	0.370249											ANXA1	timosaponinBⅡ	0.7143
	ACAT2	ACADM			BAZ1B	14	0.0001264	0.318103					FGF23	63	0.00491602	0.363352				PSAP	ADCY5			BUB1	24	0.0011219	0.388316											ANXA1	timosaponinD	0.7627
	ACAT2	ACADS			CCT3	42	0.00700627	0.34943					MATN3	33	0.00062801	0.342595				PTGDR2	ADCY5			ERCC1	20	0.00061514	0.371711											ANXA1	timosaponinD	0.7333
	ACAT2	ACADSB			DDB2	19	0.00022999	0.315872					P4HB	73	0.0108859	0.372741				S1PR1	ADCY5			ERCC4	16	7.742e-05	0.340978											ANXA1	timosaponinD	0.7636
	ACAT2	ACAT1			EEF1A1	49	0.00196094	0.33741					PCSK9	36	0.00028687	0.351657				TAS1R2	ADCY5			FANCI	17	0.00018423	0.321754											ANXA1	timosaponinD	0.7288
	ACAT2	ACOX1			GAPDH	100	0.0180126	0.414772					PROC	46	0.00102897	0.35528				ADORA1	ADK			PALB2	15	0.00010271	0.353125											ANXA1	timosaponinD	0.7321
	ACAT2	ACSS1			GSK3B	59	0.00372857	0.372552					SERPINC1	52	0.00447768	0.357235				ADORA3	ADK			PLK1	37	0.00388591	0.424174											ANXA1	timosaponinD	0.7818
	ACAT2	ACSS2			GUSB	49	0.00537557	0.349818					SERPIND1	37	0.00016968	0.344037				ADSL	ADK			POLE	25	0.00039871	0.349629											ANXA1	timosaponinD	0.7679
	ACAT2	ALDH6A1			HMGB1	35	0.00102327	0.362695					CYP2B6	43	0.001438	0.3187				APRT	ADK			POLE2	28	0.00098903	0.358503											ANXA1	timosaponinD	0.7636
	ACAT2	CS			HPRT1	25	0.00099625	0.321486					CYP2C9	39	0.00083642	0.305467				ENPP1	ADK			RAD51C	15	1.016e-05	0.321388											ANXA1	timosaponinD	0.7321
	ACAT2	DHCR7			IFNB1	30	0.00034535	0.342542					CYP4A11	33	0.00077158	0.317234				ENTPD1	ADK			RFC2	21	0.00079448	0.366407											ANXA1	timosaponinD	0.7679
	ACAT2	DLAT			IRF5	25	0.00077316	0.33803					NDUFS7	79	0.00159386	0.308111				MDH1	ADK			WRN	18	0.00010749	0.355123											ANXA1	timosaponinD1	0.7119
	ACAT2	ECHS1			ITGA2B	52	0.00163321	0.363771					CTSD	41	0.00278872	0.362278				MDH2	ADK			ATP5B	41	0.013887	0.420387											ANXA1	timosaponinD1	0.7091
	ACAT2	EHHADH			ITGA5	36	0.00041544	0.332129					G6PD	42	0.0016219	0.341853				NT5E	ADK			ATP5A1	43	0.00627861	0.407648											ANXA1	timosaponinD1	0.7273
	ACAT2	FDPS			ITGA7	16	0.0001068	0.310583					GPI	41	0.00085236	0.323607				ADCY1	ADORA1			ATP5C1	56	0.00174813	0.389387											ANXA1	timosaponinD1	0.7143
	ACAT2	HADH			ITGAV	82	0.00663527	0.36814					H6PD	44	0.00121552	0.33193				ADCY2	ADORA1			ATP5L	42	0.00015203	0.338932											ANXA1	timosaponinD1	0.7091
	ACAT2	HADHA			ITGB3	82	0.00460363	0.363113					LDHA	39	0.00205684	0.350095				ADCY5	ADORA1			ATP5O	55	0.00328884	0.390193											ANXA1	timosaponinD1	0.7143
	ACAT2	HMGCL			ITGB4	39	0.00122403	0.348217					DDOST	56	0.00607343	0.333283				ADK	ADORA1			COX5A	77	0.0239921	0.412409											ANXA1	timosaponinE1	0.7119
	ACAT2	HMGCR			KAT2A	32	0.00091901	0.338757					JAK2	96	0.005253	0.379862				ADORA3	ADORA1			COX5B	64	0.0007755	0.378686											ANXA1	timosaponinE1	0.7091
	ACAT2	HMGCS1			KAT2B	53	0.0024394	0.355796					PLCG2	58	0.00160717	0.340849				ADRA2B	ADORA1			CYC1	81	0.00256472	0.393454											ANXA1	timosaponinE1	0.7273
	ACAT2	HSD17B10			MYH14	11	0.00014222	0.307424					IL4	74	0.00429002	0.373119				ADRA2C	ADORA1			DLD	22	0.00082546	0.358503											ANXA1	timosaponinE1	0.7143
	ACAT2	LSS			MYH9	19	0.00038693	0.318792					COL4A1	39	0.00082573	0.314074				ANXA1	ADORA1			MT-CO1	37	0.00036209	0.364046											ANXA1	timosaponinE1	0.7091
	ACAT2	MVK			MYL2	18	0.0008378	0.306358					COL4A3	37	0.0007382	0.308931				APP	ADORA1			MT-CO2	46	0.0190552	0.427383											ANXA1	timosaponinE1	0.7143
	ACAT2	SQLE			NR3C1	54	0.00307601	0.377265					FUS	33	0.00146127	0.316961				BDKRB1	ADORA1			MT-CYB	73	0.0073844	0.392361											ANXA1	timosaponinG(C39)	0.7119
	ACAT2	SUCLA2			PGK1	22	0.00018372	0.323133					HLA-DPB1	37	0.00088602	0.324654				BDKRB2	ADORA1			NDUFA10	74	0.00070912	0.363578											ANXA1	timosaponinG(C39)	0.7091
	ACAT2	SUCLG1			PIP5K1C	22	0.00049086	0.326479					HLA-DQB1	37	0.00115614	0.335768				CASR	ADORA1			NDUFA9	76	0.00126366	0.375665											ANXA1	timosaponinG(C39)	0.7273
	ACD	BRCA1			POLE3	40	0.00035628	0.315872					HLA-DRB1	49	0.00490436	0.352725				CCL5	ADORA1			NDUFB5	78	0.00110022	0.368078											ANXA1	timosaponinG(C39)	0.7143
	ACD	CTC1			POLE4	39	0.00122057	0.315737					CASP1	33	0.00068125	0.345762				CCR1	ADORA1			NDUFB8	80	0.00159244	0.379704											ANXA1	timosaponinG(C39)	0.7091
	ACD	GNRH1			POLR1C	35	0.00190081	0.329945					PSMB8	52	0.00463546	0.349596				CCR2	ADORA1			NDUFS1	76	0.00176721	0.379449											ANXA1	timosaponinG(C39)	0.7143
	ACD	HSPA2			POLR1D	19	0.00140935	0.322755					MAPK10	36	0.00050729	0.362576				CHRM2	ADORA1			NDUFS2	76	0.00200781	0.375665											ANXA1	timosaponinH1	0.7797
	ACD	NBN			PRKCA	79	0.00569194	0.382496					NHP2	39	0.0012457	0.306613				CHRM4	ADORA1			NDUFS3	76	0.00079046	0.365223											ANXA1	timosaponinH1	0.75
	ACD	SMC1A			PRKCD	80	0.00503042	0.37675					CEBPB	35	0.00107961	0.358745				CNR1	ADORA1			NDUFS4	78	0.00063509	0.364046											ANXA1	timosaponinH1	0.7818
	ACD	SYCP3			RPL13A	58	0.00126229	0.334191					IGF1R	48	0.00107846	0.372678				CNR2	ADORA1			NDUFS7	74	0.00109312	0.372937											ANXA1	timosaponinH1	0.7458
	ACD	TERT			RUVBL2	20	0.00055492	0.328276					PGR	38	0.00104846	0.369002				CXCL8	ADORA1			NDUFV1	76	0.00244629	0.378179											ANXA1	timosaponinH1	0.75
	ACD	TINF2			SDHA	56	0.00269264	0.337152					MAP2K1	52	0.0004157	0.369682				CXCR3	ADORA1			NDUFV2	76	0.0011785	0.365696											ANXA1	timosaponinH1	0.8
	ACE	ALB			SMARCA5	15	0.00016597	0.314567					KIF2C	39	0.00181213	0.327886				CXCR4	ADORA1			RPL11	59	0.00525026	0.415441											ANXA1	timosaponinH1	0.7857
	ACE	ATP6AP2			SMARCD2	6	2.506e-05	0.295132					RAB11A	43	0.00420918	0.347231				DRD2	ADORA1			RPL35	53	0.00168134	0.386986											ANXA1	timosaponinH1	0.7818
	ACE	BDKRB2			THRA	20	0.00187472	0.32219					CEP290	50	0.00402918	0.340797				ENTPD1	ADORA1			RPL8	53	0.0008473	0.382015											ANXA1	timosaponinH1	0.75
	ACE	CRP			TNF	121	0.00912791	0.401127					SDHB	67	0.00178787	0.329945				GABBR2	ADORA1			RPS18	56	0.00470429	0.401849											ANXA1	timosaponinH1	0.7857
	ACE	CTGF			TUBA1A	36	0.00149244	0.33404					SDHD	33	0.00031118	0.30945				GNAI1	ADORA1			SDHB	60	0.00493034	0.39677											APP	Iriflophenone	0.7619
	ACE	DPP4			TUBA4A	35	0.00211482	0.334952					SEC61A1	46	0.00238768	0.317828				GNAI2	ADORA1			SDHC	49	0.00227544	0.387252											APP	Pyrogallol	0.7143
	ACE	INS			TUBB2B	12	0.00025193	0.296281					SRP54	45	0.00167803	0.306188				GNAI3	ADORA1			TUFM	31	0.00443666	0.367839											AR	(+)-catechin	0.7179
	ACE	MME			TUBB4A	31	0.00094565	0.334141					EEF2	56	0.00207985	0.34106				GPER1	ADORA1			UQCRB	64	0.00084694	0.378686											AR	(+)-lyoniresinol-3α-O-β-D-glucopyranoside	0.7955
	ACE	MTHFR			TUBB6	11	0.00043322	0.295528					AURKB	42	0.00160904	0.346359				GPR18	ADORA1			UQCRC1	77	0.00192287	0.391274											AR	(2'S)-4'-O-β-D-apiofuranosyl-(1→6)-O-β-D-glucopyranosylvisamminol	0.7551
	ACE	NOS3			XPC	20	0.00023147	0.293484					BRCA2	47	0.00128228	0.33029				GPR55	ADORA1			UQCRC2	79	0.00208497	0.392634											AR	(2S)-5,7,3′,5′-tetrahydroxy-flavanone-7-O-neohesperidoside	0.9231
	ACE	NPPB			ANXA5	22	0.00097299	0.353856					BUB1	41	0.00113883	0.338497				HTR1A	ADORA1			UQCRFS1	82	0.00344039	0.396213											AR	(3'S)-3'-O-β-D-apiofuranosyl-(1→6)-O-β-D-glucopyranosylhamaudol	0.7551
	ACE	NR3C2			TUBB	55	0.00275321	0.351994					ERCC1	49	0.00167342	0.33198				MTNR1A	ADORA1			COX4I1	48	0.00551449	0.405891											AR	1'-O-benzoylsucrose	0.7857
	ACE	REN			ALDOA	65	0.00604998	0.367833					ERCC4	42	0.0003741	0.305594				MTNR1B	ADORA1			COX6B1	38	0.00034686	0.366883											AR	1,2,3,4,6-Penta-O-galloyl-β-D-glucose	0.8158
	ACE	SLC15A1			CSRP1	1	0	0.263774					FANCI	35	0.00035758	0.296401				NT5E	ADORA1			EEF2	47	0.00245862	0.402422											AR	1,3,6,7-tetrahydroxy-C-glucosylxanthones	0.9211
	ACE	VEGFA			F13A1	30	0.00026336	0.342118					PALB2	33	0.00027622	0.315872				OPRD1	ADORA1			NDUFA12	74	0.00053428	0.360332											AR	4'-O-β-Glucopyranosyl-5-O-methylvisamminol	0.7708
	ACER3	ASAH1			F5	59	0.00220452	0.360739					PLK1	67	0.00542183	0.36894				OPRK1	ADORA1			NDUFB9	77	0.000684	0.364281											AR	4H-1-benzopyran-4-one,7-[[2-O-(6-deoxy-a-L-mannopyranosyl)-b-D-glucopyranosyl]oxy]-5-hydroxy	0.9474
	ACER3	ATP5B			F8	40	0.00122154	0.346142					POLE2	44	0.00098686	0.322661				OPRL1	ADORA1			RPL4	54	0.0008684	0.380471											AR	5,7-dihydroxy-4'-Methoxyflavone-7-o-d-apigenin(1→6)-O-β-D-Glucoside	0.7105
	ACER3	ATP5C1			FERMT3	27	0.00103238	0.340481					RAD51C	33	6.732e-05	0.29197				OPRM1	ADORA1			RPSA	57	0.00553025	0.401849											AR	6-Feruloylajugol	0.8043
	ACER3	SGPL1			ITGA4	34	0.00166467	0.340376					RFC2	50	0.00250617	0.333032				P2RY12	ADORA1			TMEM126B	53	0.00190781	0.347906											AR	6-Hydroxykaempferol-3,6,7-triglucoside	0.9487
	ACER3	SGPP1			ITGB7	23	9.744e-05	0.329895					WRN	36	0.0003737	0.31628				POMC	ADORA1			COX6A2	49	0.0040989	0.370978											AR	6-O-β-D-glucopyranosyl-lactinolide	0.7083
	ACHE	ALB			MYOT	2	4.5e-06	0.26536					NDUFB8	90	0.00170147	0.313405				PSAP	ADORA1			DDOST	42	0.0096374	0.408532											AR	6-[(1R,2R)-1,2-dihydroxy-3-β-D-glucosyloxy-3-methylbutyl]-7-methoxycoumarin	0.8409
	ACHE	APP			ORM1	46	0.00118205	0.358396					ATP5O	61	0.00131082	0.318792				PTGDR2	ADORA1			NDUFA11	73	0.00253335	0.366645											AR	6-hydroxyapigenin-6-O-β-dglucoside-7-O-β-D-glucuronide	0.9487
	ACHE	CHAT			ORM2	62	0.00186585	0.363232					COX5A	85	0.00458797	0.328178				S1PR1	ADORA1			NDUFA4	68	0.0026714	0.381242											AR	6-hydroxykaempferol-3-O-β-D-glucoside	0.9737
	ACHE	CHRNA4			PLG	54	0.00193065	0.366611					COX5B	70	0.00027624	0.311064				TAS1R2	ADORA1			NDUFA5	74	0.00116414	0.370735											AR	7-O-β-D-apiofuranosyl-(1→6)-β-D-glucopyranosyl-Umbelliferone	0.8182
	ACHE	CHRNB1			PROS1	26	0.00027689	0.3398					MT-CO1	46	0.00030914	0.306869				ADCY1	ADORA3			NDUFA6	75	0.00029235	0.354677											AR	Afzelin	0.7692
	ACHE	CHRNE			SERPINA1	61	0.00205612	0.359681					MT-CO2	58	0.00587392	0.347888				ADCY2	ADORA3			NDUFA8	76	0.00076402	0.365933											AR	AnthraglycosideB	0.9231
	ACHE	COLQ			SERPINF2	27	0.00013293	0.3398					MT-CYB	82	0.00269031	0.323181				ADCY5	ADORA3			NDUFAB1	73	0.00079333	0.362412											AR	AsparagosideG	0.74
	ACHE	MUSK			SERPING1	29	0.00074108	0.337617					NDUFA10	75	0.00028711	0.300231				ADK	ADORA3			NDUFB10	74	0.00025359	0.353125											AR	AsperosaponinVI	0.7288
	ACHE	PNPLA6			TGFB1	62	0.00287734	0.375213					NDUFB5	78	0.0002225	0.29768				ADORA1	ADORA3			NDUFB11	68	0.00014862	0.347906											AR	Baicalin	0.7692
	ACHE	TH			TGFB3	39	0.0008829	0.353856					NDUFS2	80	0.00080037	0.305721				ADRA2B	ADORA3			NDUFB3	72	0.00023391	0.351806											AR	Carthamone	0.8049
	ACOT13	TRNT1			RAB5A	44	0.00400952	0.353856					NDUFS3	79	0.00025161	0.299783				ADRA2C	ADORA3			NDUFB6	72	0.00019351	0.349412											AR	CleomiscosinA	0.8049
	ACOX1	ACADM			ACVR1	12	7.755e-05	0.29364					NDUFS4	80	0.00016749	0.296202				ANXA1	ADORA3			NDUFB7	78	0.00056004	0.363578											AR	Columbianin	0.8043
	ACOX1	ACADS			ACVR1B	9	3.746e-05	0.290624					NDUFV1	79	0.00078134	0.306826				APP	ADORA3			NDUFC2	75	0.0129105	0.388851											AR	Daucosterol	0.7241
	ACOX1	ACADSB			AMHR2	7	0.00022827	0.299011					NDUFV2	78	0.00126778	0.305848				BDKRB1	ADORA3			SDHD	30	0.00038109	0.366645											AR	Diosmin	0.878
	ACOX1	ACAT1			BMPR1A	13	0.00020803	0.296999					RPL11	65	0.00232816	0.345871				BDKRB2	ADORA3			UQCRH	66	0.00057393	0.368799											AR	DipsacosideB	0.7288
	ACOX1	ACAT2			BMPR2	18	0.00098035	0.304372					RPL35	58	0.00072107	0.324941				CASR	ADORA3			UQCRQ	74	0.00296881	0.391545											AR	DipsacussaponinA	0.7288
	ACOX1	ACSL1			ENG	24	0.00062794	0.329551					RPL8	60	0.00119694	0.324035				CCL5	ADORA3			COX6C	47	0.00033533	0.365223											AR	DipsacussaponinB	0.7119
	ACOX1	ACSL3			FKBP1A	36	0.00200764	0.33188					RPS18	67	0.00316191	0.338393				CCR1	ADORA3			COX7B	30	0.00012939	0.35401											AR	DipsacussaponinC	0.7288
	ACOX1	ACSL4			NOG	9	7.68e-05	0.290509					UQCRB	69	0.00023191	0.309581				CCR2	ADORA3			COX7C	44	0.00427491	0.378686											AR	Galactose	0.7568
	ACOX1	AGXT			SMAD3	70	0.00527217	0.377976					UQCRC1	85	0.00067611	0.317463				CHRM2	ADORA3			NDUFA1	69	0.0001793	0.348121											AR	Iriflophenone	0.7391
	ACOX1	AMACR			SMAD4	59	0.00368782	0.366794					UQCRC2	86	0.00073196	0.318885				CHRM4	ADORA3			NDUFA2	70	0.00021575	0.352244											AR	JapondipsaponinE1	0.7288
	ACOX1	APOA1			ALK	12	7.832e-05	0.318746					UQCRFS1	92	0.00297402	0.322755				CNR1	ADORA3			NDUFA7	69	0.00016359	0.347265											AR	Kaempferol-3-O-sophoroside	0.9487
	ACOX1	CPT1A			CFC1	4	0.00090621	0.276601					COX4I1	57	0.0026157	0.328961				CNR2	ADORA3			NDUFB2	66	0.00012554	0.346626											AR	KalopanaxsaponinA	0.7288
	ACOX1	CRAT			MSTN	10	8.693e-05	0.32542					COX6B1	45	0.00082981	0.30366				CXCL8	ADORA3			NDUFB4	65	0.0001012	0.345566											AR	Loganin	0.7234
	ACOX1	CREBBP			ACVRL1	9	3.4e-06	0.295567					NDUFA12	76	0.00015433	0.295726				CXCR3	ADORA3			NDUFS5	69	0.0001702	0.350496											AR	MacranthoidinA	0.7288
	ACOX1	DAO			CSNK2B	14	0.00015277	0.324702					NDUFB9	77	0.00014541	0.29772				CXCR4	ADORA3			NDUFS6	73	0.00027322	0.352464											AR	Mangiferin	0.9211
	ACOX1	ECHS1			TGFBR1	18	9.904e-05	0.322802					RPL4	62	0.00106421	0.325516				DRD2	ADORA3			UQCR10	71	0.00526729	0.37894											AR	Marmesinin	0.8222
	ACOX1	ECI2			ADA	21	0.0005235	0.304624					RPSA	67	0.00269461	0.340902				ENTPD1	ADORA3			NDUFC1	64	9.222e-05	0.345355											AR	Neomangiferin	0.9487
	ACOX1	EHHADH			ADK	36	0.00133393	0.312961					TMEM126B	53	0.00042464	0.287632				GABBR2	ADORA3			RPS17	55	0.00617241	0.389924											AR	Paeonoside	0.85
	ACOX1	EP300			ADORA1	47	0.00071749	0.332229					COX6A2	54	0.00123423	0.305721				GNAI1	ADORA3			BIRC5	21	0.00166904	0.411208											AR	Parietin	0.7308
	ACOX1	GCDH			ADORA2A	7	8.375e-05	0.301215					NDUFA4	74	0.00074813	0.310233				GNAI2	ADORA3			BUB1B	25	0.00123645	0.389655											AR	Parietin	0.7
	ACOX1	GNPAT			ADORA2B	29	0.00094641	0.318103					NDUFA5	74	0.00027853	0.30475				GNAI3	ADORA3			KIF2C	21	0.00167776	0.373184											AR	Prim-O-glucosylcimifugin	0.7551
	ACOX1	HADH			ADORA3	46	0.00069957	0.332079					NDUFA6	76	8.987e-05	0.293016				GPER1	ADORA3			MCM7	20	0.00061839	0.353346											AR	Quercetin-3,7-O-β-D-glucopyranoside	0.9487
	ACOX1	HADHA			ADSL	43	0.00180576	0.316779					NDUFA8	76	0.00017622	0.29893				GPR18	ADORA3			NDE1	21	0.00063562	0.389924											AR	Quercetin-3-O-β-D-glucoside	0.9737
	ACOX1	HAO1			AHCY	13	0.00034309	0.298163					NDUFAB1	75	0.00050726	0.29962				GPR55	ADORA3			PSMB8	21	0.0007614	0.393454											AR	Rutin	0.9231
	ACOX1	HMGCL			AK2	25	0.00067372	0.312076					NDUFB10	78	0.00112249	0.293679				HTR1A	ADORA3			RPS27	60	0.00728356	0.401849											AR	SaffloquinosideC	0.7556
	ACOX1	HSD17B4			AMPD2	27	0.00032854	0.311371					NDUFB11	68	3.113e-05	0.288195				MTNR1A	ADORA3			RRM2	18	0.001036	0.367839											AR	Salidroside	0.8
	ACOX1	IDH1			APRT	43	0.00262963	0.31394					NDUFB3	73	0.00072586	0.290701				MTNR1B	ADORA3			TOP2A	16	0.00016472	0.359644											AR	Scutellarin	0.7105
	ACOX1	JUN			CDA	37	0.00364204	0.335665					NDUFB6	72	4.363e-05	0.289177				NT5E	ADORA3			BBS10	18	0.00047435	0.345144											AR	Sweroside	0.7556
	ACOX1	LPL			DCK	35	0.00062249	0.302205					NDUFB7	80	0.00013754	0.296162				OPRD1	ADORA3			EIF2S3	41	0.00012576	0.355123											AR	SylvestrosideIII	0.7083
	ACOX1	ME1			DDX5	30	0.00201849	0.339591					NDUFC2	80	0.00439091	0.315692				OPRK1	ADORA3			EIF3F	36	5.099e-05	0.35115											AR	Syringin	0.7857
	ACOX1	MED1			ENTPD1	42	0.00191977	0.326045					UQCRH	69	0.00016862	0.303785				OPRL1	ADORA3			FBL	32	0.00417022	0.381757											AR	Woodorien	0.8718
	ACOX1	MPV17			NT5C2	27	0.00055796	0.30105					COX6C	51	0.00022618	0.305383				OPRM1	ADORA3			GSPT1	38	7.199e-05	0.364046											AR	acteoside	0.8095
	ACOX1	NCOA1			NT5E	43	0.0032596	0.335105					COX7B	33	3.421e-05	0.297841				P2RY12	ADORA3			NOP56	24	9.39e-05	0.350279											AR	anemarrhenasaponinI	0.7255
	ACOX1	NOS2			NT5M	25	0.0001175	0.297479					COX7C	49	0.00070035	0.309711				POMC	ADORA3			RPL15	53	0.00039571	0.37343											AR	anemarrhenasaponinⅡ	0.7255
	ACOX1	NR1H3			PNP	21	0.00028728	0.292279					NDUFA1	69	2.856e-05	0.286103				PSAP	ADORA3			RPL3	53	0.00136316	0.389118											AR	baohuosideVI	0.7872
	ACOX1	PECR			UCKL1	7	1.074e-05	0.2703					NDUFA2	70	3.665e-05	0.289329				PTGDR2	ADORA3			RPS5	54	0.0004637	0.376918											AR	caohuosideB	0.7551
	ACOX1	PEX10			ADAM28	1	0	0.25397					NDUFA7	71	0.00070791	0.290892				S1PR1	ADORA3			CASP1	19	0.00080966	0.411808											AR	cinnacaside	0.717
	ACOX1	PEX12			ADAMTS2	14	0.00018326	0.271865					NDUFB2	66	1.87e-05	0.285622				TAS1R2	ADORA3			JAK2	60	0.00196052	0.448769											AR	cinnacaside	0.7288
	ACOX1	PEX13			ADAMTSL2	5	0	0.252546					NDUFB4	65	1.777e-05	0.2854				ADRBK1	ADRA1A			FGFR1	23	0.0004705	0.400142											AR	coumaric-acid-4-O-β-D-glucopyranoside	0.8684
	ACOX1	PEX14			CFP	30	0.00197958	0.329305					NDUFS6	75	0.00053016	0.297039				ANXA1	ADRA1A			MMP3	23	0.00138587	0.411208											AR	demethylsecologanol	0.7111
	ACOX1	PEX2			COL11A1	32	9.775e-05	0.299092					UQCR10	77	0.00193229	0.313806				APP	ADRA1A			MYD88	23	0.00028545	0.390733											AR	dextran	0.8205
	ACOX1	PEX5			COL11A2	34	0.00126768	0.309972					NDUFC1	64	1.452e-05	0.284737				AVP	ADRA1A			COL10A1	19	8.557e-05	0.337919											AR	dihydrocinnacasside	0.8718
	ACOX1	PPARA			COL1A2	49	0.00185129	0.328912					RPS17	61	0.00117991	0.322425				AVPR1A	ADRA1A			COL1A1	33	0.00163123	0.381242											AR	dihydrorosavin	0.7381
	ACOX1	PPARGC1A			COL2A1	44	0.00120742	0.31687					BIRC5	36	0.001697	0.348823				BDKRB1	ADRA1A			COL1A2	31	0.00113598	0.374172											AR	diphyllosideB	0.8043
	ACOX1	RXRA			COL3A1	38	0.00052144	0.315827					BUB1B	40	0.00109194	0.339591				BDKRB2	ADRA1A			COL2A1	26	0.000495	0.361253											AR	echinacoside	0.8333
	ACP1	EPHA2			COL5A1	36	0.00026462	0.311064					MCM7	33	0.00098324	0.317691				CASR	ADRA1A			BTK	28	0.00038553	0.398168											AR	epicatechin	0.7179
	ACP1	SRC			COL5A2	34	0.00014659	0.302951					NDE1	37	0.00050864	0.335614				CHRM1	ADRA1A			PLCG2	30	0.00030676	0.384092											AR	epimedinB	0.7551
	ACP1	TALDO1			CRTAP	30	0.00090428	0.286772					RPS27	67	0.00220703	0.332881				CHRM3	ADRA1A			SYK	47	0.00102055	0.426737											AR	epimedosideE	0.7708
	ACP5	BGLAP			SEMA5A	6	2.442e-05	0.260813					TOP2A	34	0.00126697	0.32542				CHRM5	ADRA1A			ZAP70	22	0.00025104	0.365696											AR	forsythosideE	0.8049
	ACP5	BLVRB			FURIN	21	0.00248294	0.310976					BBS10	36	0.00191144	0.304078				EDNRA	ADRA1A			RRM1	15	0.00053571	0.338323											AR	hederagenin	0.7174
	ACP5	CTSK			IL1B	78	0.00346141	0.377072					MKS1	33	0.00062141	0.321861				EDNRB	ADRA1A			MT-CO3	32	0.00188032	0.371711											AR	hederagenin	0.8077
	ACP5	ENPP1			ADCY1	79	0.00250473	0.349264					EIF2S3	44	0.00021266	0.303785				F2	ADRA1A			EIF4G1	42	0.00170001	0.385929											AR	hederagenin	0.72
	ACP5	MMP9			ADCY2	79	0.00244206	0.345871					EIF3F	38	0.00048581	0.301833				FFAR1	ADRA1A			PDGFRA	30	0.00129445	0.42868											AR	hederagenin	0.7174
	ACP5	RFK			ADCY5	81	0.00403113	0.355566					FBL	46	0.00216798	0.324702				GNA11	ADRA1A			IFNG	40	0.00059259	0.431627											AR	hederagenin	0.7391
	ACP5	RUNX2			ADM	23	0.00043797	0.319948					GSPT1	38	3.017e-05	0.306741				GNRH1	ADRA1A			COL7A1	25	0.00044717	0.349412											AR	hederagenin	0.7174
	ACP5	TNFRSF11A			ADRA2B	48	0.00020767	0.335003					NOP56	39	0.00056269	0.306997				GNRHR	ADRA1A			MAP2K1	42	0.00057324	0.445232											AR	hederagenin	0.7826
	ACP5	TNFRSF11B			ADRA2C	49	0.00041099	0.335207					RPL15	55	0.00023196	0.317508				HCRT	ADRA1A			HDAC2	16	3.334e-05	0.390733											AR	hederagenin	0.7391
	ACP5	TNFSF11			ADRB2	58	0.0019704	0.352331					RPL3	56	0.00092251	0.329649				HRH1	ADRA1A			MKS1	11	0	0.365696											AR	hederagenin	0.7021
	ACSL1	ACADM			ANXA1	81	0.00212172	0.350874					RPS5	60	0.00067842	0.320878				HTR2A	ADRA1A			COL11A2	20	0.00183416	0.361484											AR	hederagenin	0.7391
	ACSL1	ACOX1			AVP	92	0.00982485	0.365821					COX15	36	0.00056288	0.298849				HTR2B	ADRA1A			COL17A1	21	0.00089843	0.347052											AR	hexandrasideE	0.8043
	ACSL1	ACSL3			BDKRB1	74	0.00046319	0.342224					MT-CO3	39	0.00061295	0.306869				KISS1	ADRA1A			COL3A1	23	0.00034763	0.360562											AR	huzhangosideB	0.7288
	ACSL1	ACSL4			CASR	77	0.00123466	0.344521					FGFR1	33	0.00086398	0.348547				KISS1R	ADRA1A			COL4A1	24	0.00060324	0.357595											AR	huzhangosideD	0.7288
	ACSL1	CPT1A			CCL5	67	0.00125402	0.357178					MYD88	38	0.00077607	0.343181				LTB4R	ADRA1A			COL4A3	22	0.0004502	0.350932											AR	hyperoside	0.9737
	ACSL1	CPT1C			CCR1	47	0.00016735	0.336741					BTK	42	0.00071402	0.339957				LTB4R2	ADRA1A			COL5A1	23	0.00015382	0.356242											AR	icariin	0.7872
	ACSL1	CREBBP			CCR2	54	0.00042253	0.341588					SYK	73	0.00313712	0.357235				P2RY2	ADRA1A			COL5A2	21	6.466e-05	0.346626											AR	ikarisosideB	0.8043
	ACSL1	FADS2			CHRM2	69	0.00283858	0.350373					ZAP70	34	0.00023764	0.321579				PIK3CA	ADRA1A			COL6A1	24	0.00015337	0.352244											AR	ikarisosideF	0.766
	ACSL1	HSD17B4			CHRM4	42	0	0.327011					COL7A1	46	0.00104169	0.309581				PIK3R1	ADRA1A			COL6A2	23	0.00015759	0.356242											AR	isomangiferin	0.9211
	ACSL1	LPL			CNR1	47	0.00067197	0.33263					RPS10	54	0.0002224	0.31305				PIK3R2	ADRA1A			COL6A3	23	0.0001166	0.348121											AR	isovitexin	0.9211
	ACSL1	MED1			CNR2	43	0.00013537	0.328423					RPS13	61	0.00106936	0.324798				PLCB4	ADRA1A			COL9A2	20	9.708e-05	0.342632											AR	japonicuminB	0.7174
	ACSL1	NCOA1			CRH	31	0.00056588	0.327011					RPS19	57	0.00043057	0.317234				PROK2	ADRA1A			COL9A3	20	9.708e-05	0.342632											AR	japonicuminB	0.8077
	ACSL1	NCOA2			CRHR2	21	4.738e-05	0.303785					RPS26	55	0.00017624	0.315918				PROKR2	ADRA1A			PLEC	39	0.00268387	0.361716											AR	japonicuminB	0.72
	ACSL1	PPARA			CXCL8	114	0.0101163	0.3973					RPS28	55	0.00027786	0.315421				PTGFR	ADRA1A			UGT1A1	12	0.00048358	0.327346											AR	japonicuminB	0.7174
	ACSL1	PPARG			CXCR3	56	0.00055526	0.3398					RPS8	56	0.00017598	0.315737				TAC3	ADRA1A			COX15	26	6.041e-05	0.35557											AR	japonicuminB	0.7391
	ACSL1	RXRA			CXCR4	84	0.00457676	0.373688					RPS9	60	0.00037653	0.318931				TACR3	ADRA1A			NDUFA13	69	0.0194222	0.39873											AR	japonicuminB	0.7174
	ACSL3	ACOX1			DRD2	52	0.00171001	0.3348					RSL24D1	46	0.00104918	0.303493				ADCY1	ADRA2B			MT-ND1	68	0.00134372	0.371222											AR	japonicuminB	0.7826
	ACSL3	ACSL1			EDNRA	48	0.00028149	0.348107					IFNG	54	0.00077084	0.358337				ADCY2	ADRA2B			MT-ND3	65	0.00032196	0.354232											AR	japonicuminB	0.7391
	ACSL3	ACSL4			FSHB	26	0.0012783	0.29668					NDUFAF3	54	0.00042776	0.279615				ADCY5	ADRA2B			MT-ND4	65	0.00032196	0.354232											AR	japonicuminB	0.7021
	ACSL3	CPT1A			FSHR	23	0.00018924	0.300763					SSR4	40	0.00046764	0.319531				ADORA1	ADRA2B			MT-ND4L	55	0.00014621	0.351806											AR	japonicuminB	0.7391
	ACSL3	CPT1C			GABBR2	59	0.0133019	0.329403					RPL18	56	0.00034674	0.321345				ADORA3	ADRA2B			MT-ND6	63	0.00029222	0.353788											AR	jionosideA1	0.7955
	ACSL3	FADS2			GNAI1	92	0.00619933	0.383293					RPL23	58	0.00063712	0.324798				ADRA2C	ADRA2B			NDUFA3	64	8.977e-05	0.344302											AR	jionosideB1	0.7778
	ACSL3	LPL			GNAI2	85	0.00380644	0.374767					RPL23A	59	0.00054911	0.322284				ANXA1	ADRA2B			NDUFB1	63	7.718e-05	0.344093											AR	jionosideD	0.7727
	ACSL4	ACOX1			GNAI3	78	0.0029421	0.371549					EIF4G1	47	0.00131772	0.321814				APP	ADRA2B			TIMMDC1	55	0.00613753	0.356242											AR	juglaninD	0.925
	ACSL4	ACSL1			GNAS	47	0.00217653	0.348878					PDGFRA	34	0.00064474	0.364131				BDKRB1	ADRA2B			RPL23	53	0.00176654	0.391274											AR	kaempferol-3-O-α-L-rhamnopyranosyl	0.9231
	ACSL4	ACSL3			GPBAR1	21	0.00014086	0.296281					HDAC2	41	0.00215436	0.344521				BDKRB2	ADRA2B			RPL27	53	0.00174796	0.383571											AR	kaempferol-3-O-β-D-galactoside	0.9737
	ACSL4	AMMECR1			GPER1	49	0.00063047	0.350986					COL17A1	33	0.00026823	0.298647				CASR	ADRA2B			RPS13	55	0.0016461	0.389118											AR	kaempferol-3-O-β-rutinoside	0.9231
	ACSL4	CPT1A			GPR18	43	0.00013537	0.328423					COL6A1	36	0.0001948	0.307682				CCL5	ADRA2B			RPS28	50	0.00076709	0.378433											AR	lactiflorin	0.7
	ACSL4	CPT1C			GPR55	43	0.00013537	0.328423					COL6A2	35	0.00021786	0.310845				CCR1	ADRA2B			RPL26	51	0.00271269	0.404438											AR	luteolin	0.7105
	ACSL4	FADS2			HRAS	130	0.00917742	0.40399					COL6A3	35	0.00016063	0.304162				CCR2	ADRA2B			MT-ND2	64	0.00027845	0.345989											AR	luteolin-7-O-β-D-neohesperidoside	0.9487
	ACSL4	LPL			HTR1A	50	0.00125334	0.333535					COL9A2	33	0.00011686	0.300436				CHRM2	ADRA2B			MT-ND5	64	0.00027845	0.345989											AR	lycojaponicuminolD	0.7143
	ACSS1	ABAT			IL1A	33	0.00021159	0.336536					COL9A3	33	0.00011732	0.300968				CHRM4	ADRA2B			NDUFAF3	52	3.432e-05	0.327536											AR	lycojaponicuminolD	0.7083
	ACSS1	ACACB			LHB	22	1.02e-05	0.293523					PLEC	41	0.00079445	0.305383				CNR1	ADRA2B			NDUFV3	62	3.367e-05	0.332549											AR	lycojaponicuminolD	0.75
	ACSS1	ACADM			MC3R	21	0.0001462	0.295053					MT-ND1	69	0.00045002	0.307125				CNR2	ADRA2B			RPL10	47	9.139e-05	0.363344											AR	lycojaponicuminolD	0.7083
	ACSS1	ACAT1			MTNR1A	42	0	0.327011					MT-ND3	66	0.00018289	0.292124				CXCL8	ADRA2B			RPL10L	47	9.139e-05	0.363344											AR	lycojaponicuminolD	0.7083
	ACSS1	ACAT2			MTNR1B	43	0.00016269	0.329305					MT-ND4	66	0.00018289	0.292124				CXCR3	ADRA2B			RPL14	48	0.00013228	0.364987											AR	macrostemonosideJ	0.74
	ACSS1	ACSS2			OPRD1	45	0.00016453	0.334343					MT-ND4L	56	0.0001149	0.290509				CXCR4	ADRA2B			RPL18	52	0.00097425	0.379704											AR	maohuosideA	0.74
	ACSS1	ALDH1A3			OPRK1	43	7.91e-05	0.327157					MT-ND6	64	0.00017235	0.292047				DRD2	ADRA2B			RPL19	53	0.00150319	0.388316											AR	martynoside	0.7556
	ACSS1	ALDH1B1			OPRL1	44	0.00035736	0.327351					NDUFA3	64	1.426e-05	0.284114				GABBR2	ADRA2B			RPL23A	54	0.00158147	0.381757											AR	melibiose	0.8158
	ACSS1	ALDH2			OPRM1	52	0.00085462	0.342436					NDUFB1	63	1.135e-05	0.284041				GNA11	ADRA2B			RPL26L1	48	0.0001797	0.366883											AR	melittoside	0.75
	ACSS1	ALDH3A1			P2RY12	46	0.00059781	0.334901					RPL27	57	0.00095816	0.3193				GNAI1	ADRA2B			RPL37	47	9.139e-05	0.363344											AR	monomelittoside	0.75
	ACSS1	ALDH3A2			PDE11A	13	0.00033452	0.304246					RPL26	53	0.00095695	0.335257				GNAI2	ADRA2B			RPS10	49	0.00023554	0.368318											AR	naringenin-7-O-β-D-glucopyranoside	0.9737
	ACSS1	ALDH3B1			PDE2A	14	0.00025779	0.293679					MT-ND2	66	0.00031014	0.29143				GNAI3	ADRA2B			RPS19	51	0.00022875	0.371711											AR	naringin	0.9487
	ACSS1	ALDH3B2			PDE3A	10	0.00026166	0.303911					MT-ND5	66	0.00066281	0.300886				GPER1	ADRA2B			RPS26	50	0.00018613	0.371222											AR	neoeriocitrin	0.9487
	ACSS1	ALDH6A1			PDE4A	16	0.0006503	0.321018					NDUFV3	63	1.838e-05	0.281505				GPR18	ADRA2B			RPS8	51	0.00022875	0.371711											AR	officinalisnin-I	0.74
	ACSS1	ALDH7A1			PDE4B	14	0.00021132	0.310233					RPL10	48	4.344e-05	0.309234				GPR55	ADRA2B			RPS9	52	0.000345	0.375915											AR	oxypaeoniflorin	0.7059
	ACSS1	ALDH9A1			PDE4C	12	0.00018612	0.309364					RPL10L	49	0.00016254	0.31102				HTR1A	ADRA2B			SEC61A1	39	0.00217238	0.373677											AR	quercetin	0.7105
	ACSS1	AOX1			PDE4D	17	0.00065999	0.311415					RPL14	49	5.845e-05	0.310714				MTNR1A	ADRA2B			SRP14	38	1.009e-05	0.349412											AR	raffinose	0.7381
	ACSS1	DLAT			PDE5A	12	0.00044971	0.313361					RPL19	55	0.00042426	0.327448				MTNR1B	ADRA2B			SRP54	39	4.688e-05	0.35873											AR	rehmanniosideD	0.75
	ACSS1	EHHADH			PDE7A	11	7.762e-05	0.292279					RPL26L1	49	7.435e-05	0.311679				OPRD1	ADRA2B			SRP72	36	0	0.348335											AR	rehmapicrogenin	0.7179
	ACSS1	HADH			PDE7B	10	7.159e-05	0.292163					RPL37	48	4.344e-05	0.309234				OPRK1	ADRA2B			SSR4	38	0.0011196	0.381499											AR	rehmapicrogenin	0.7692
	ACSS1	HIBADH			POMC	79	0.00564904	0.355853					SRP14	40	0.00019438	0.300681				OPRL1	ADRA2B			RBM8A	37	0.00087656	0.369764											AR	rehmapicrogenin	0.7179
	ACSS1	PCCA			PRKAR1A	39	0.00156913	0.352331					SRP72	36	0	0.293562				OPRM1	ADRA2B			RSL24D1	36	0.00166373	0.354454											AR	rehmapicrogenin	0.7179
	ACSS1	PCCB			PRKAR2B	52	0.00230784	0.360327					RBM8A	54	0.00109746	0.317783				P2RY12	ADRA2B			SNRPD2	9	0.00019614	0.347052											AR	sagittasineA	0.7708
	ACSS1	PCK1			PSAP	55	0.00611278	0.347504					SNRPD2	33	0.00054195	0.30919				POMC	ADRA2B			FOXRED1	49	1.34e-06	0.322489											AR	sagittasineC	0.7872
	ACSS1	PDHA1			PTGDR2	42	0	0.327011					FOXRED1	50	7.89e-06	0.275118				PRKCA	ADRA2B			NDUFAF1	52	3.16e-06	0.325836											AR	sarsasapogenin	0.9
	ACSS1	PDHA2			PTGIR	21	6.892e-05	0.305975					NDUFAF1	52	7.5e-07	0.277436				PRKCB	ADRA2B			NDUFAF4	51	1.18e-06	0.324154											AR	sarsasapogenin	0.725
	ACSS1	PDHB			PTH1R	21	2.706e-05	0.294384					NDUFAF4	51	3e-07	0.27674				PRKCD	ADRA2B			NDUFAF5	51	1.18e-06	0.324154											AR	sarsasapogenin	0.7
	ACSS1	SIRT3			S1PR1	58	0.00130832	0.356946					NDUFAF5	53	0.00070062	0.281147				PSAP	ADRA2B			NDUFAF6	51	1.18e-06	0.324154											AR	scopoletin	0.7143
	ACSS1	SUCLA2			TAS1R2	42	0	0.327011					NDUFAF6	52	8.04e-06	0.276775				PTGDR2	ADRA2B			FUS	5	7.959e-05	0.349197											AR	sec-o-glucosylhamaudol	0.8409
	ACSS1	SUCLG1			TSHB	22	0.0001233	0.293094					NDUFAF2	52	0.00233316	0.313361				S1PR1	ADRA2B			NDUFAF2	51	0.00855267	0.379195											AR	stachyose	0.7381
	ACSS2	ABAT			TSHR	24	0.00114072	0.300313												TAS1R2	ADRA2B																	AR	stigmast-3,6-dione	0.7941
	ACSS2	ACACB			VIPR1	20	0	0.292861												ADCY1	ADRA2C																	AR	stigmast-3,6-dione	0.7429
	ACSS2	ACADM			ADCY10	19	0.00062659	0.320832												ADCY2	ADRA2C																	AR	stigmast-3,6-dione	0.7632
	ACSS2	ACAT1			CHEK2	32	0.00109362	0.333484												ADCY5	ADRA2C																	AR	stigmast-3,6-dione	0.7143
	ACSS2	ACAT2			PDE8B	10	5.441e-05	0.292978												ADORA1	ADRA2C																	AR	stigmast-3,6-dione	0.7368
	ACSS2	ACSS1			PKM	65	0.00715274	0.377265												ADORA3	ADRA2C																	AR	stigmast-3,6-dione	0.7105
	ACSS2	ALDH1A3			SDHC	54	0.00133069	0.324607												ADRA2B	ADRA2C																	AR	stigmast-3,6-dione	0.7632
	ACSS2	ALDH1B1			PRKCB	61	0.00304542	0.364312												ANXA1	ADRA2C																	AR	stigmast-3,6-dione	0.7632
	ACSS2	ALDH2			ADH1A	23	0.0003549	0.305087												APP	ADRA2C																	AR	stigmast-3,6-dione	0.7941
	ACSS2	ALDH3A1			ADH1B	23	0.00049749	0.303076												BDKRB1	ADRA2C																	AR	sucrose	0.7143
	ACSS2	ALDH3A2			ADH1C	23	0.0003414	0.303118												BDKRB2	ADRA2C																	AR	timosaponinAⅡ	0.74
	ACSS2	ALDH3B1			ALDH1A2	19	0.00046992	0.285105												CASR	ADRA2C																	AR	timosaponinAⅢ	0.72
	ACSS2	ALDH3B2			COMT	35	0.00242791	0.314881												CCL5	ADRA2C																	AR	timosaponinBⅠ	0.7059
	ACSS2	ALDH6A1			CYP2E1	60	0.00664367	0.350373												CCR1	ADRA2C																	AR	timosaponinBⅡ	0.74
	ACSS2	ALDH7A1			GSTA1	23	8.664e-05	0.285326												CCR2	ADRA2C																	AR	timosaponinD	0.7119
	ACSS2	ALDH9A1			GSTA2	24	0.00064636	0.316779												CHRM2	ADRA2C																	AR	timosaponinD1	0.74
	ACSS2	AOX1			GSTM1	30	0.00046816	0.296361												CHRM4	ADRA2C																	AR	timosaponinE1	0.74
	ACSS2	CRAT			GSTP1	30	0.00657932	0.331381												CNR1	ADRA2C																	AR	timosaponinG(C39)	0.74
	ACSS2	CS			MAOA	31	0.0020016	0.312916												CNR2	ADRA2C																	AR	timosaponinH1	0.7288
	ACSS2	DLAT			MAOB	27	0.00089796	0.297039												CXCL8	ADRA2C																	AR	verbascose	0.7381
	ACSS2	EHHADH			SULT1A1	6	0.00022568	0.272637												CXCR3	ADRA2C																	AR	wushanicariin	0.7872
	ACSS2	GLUD1			ADH4	20	0.00032648	0.301091												CXCR4	ADRA2C																	ATP5A1	(+)-catechin	0.871
	ACSS2	GLUD2			UGT2B7	28	0.00037847	0.298889												DRD2	ADRA2C																	ATP5A1	(2R,3R)-5,7,3'-trihydroxyl-4'-methoxyl-flavanonol	0.871
	ACSS2	HADH			ADH5	19	0.00040891	0.30454												GABBR2	ADRA2C																	ATP5A1	(2S)-7,4'-dihydroxy-5-methoxyflavanone	0.75
	ACSS2	HIBADH			ALDH4A1	23	0.00102281	0.294424												GNA11	ADRA2C																	ATP5A1	1,2,3,4,6-Penta-O-galloyl-β-D-glucose	0.7143
	ACSS2	IDH2			ADH7	20	0.00031558	0.301379												GNAI1	ADRA2C																	ATP5A1	1,2,3,6-tetra-O-galloyl-β-D-glucose	0.7097
	ACSS2	PCCA			UGT2B4	25	0.00032009	0.29672												GNAI2	ADRA2C																	ATP5A1	1,2,3,6-tetra-O-galloyl-β-D-glucose	0.8077
	ACSS2	PCCB			ADSSL1	21	0.00078503	0.29764												GNAI3	ADRA2C																	ATP5A1	1,3,6,7-tetrahydroxy-C-glucosylxanthones	0.7778
	ACSS2	PCK1			AK1	21	0.00044995	0.310321												GPER1	ADRA2C																	ATP5A1	3'-O-Acetylhamaudol	0.7778
	ACSS2	PDHA1			AK8	17	0.00029271	0.300927												GPR18	ADRA2C																	ATP5A1	3'-O-angeloylhamaudol	0.7447
	ACSS2	PDHA2			AK9	26	0.00023916	0.307125												GPR55	ADRA2C																	ATP5A1	4'-O-β-Glucopyranosyl-5-O-methylvisamminol	0.7308
	ACSS2	PDHB			ATIC	30	0.00269222	0.333585												HTR1A	ADRA2C																	ATP5A1	5,7-dihydroxy-4'-Methoxyflavone-7-o-d-apigenin(1→6)-O-β-D-Glucoside	1
	ACSS2	SIRT3			GNPTAB	5	0.00112218	0.279473												MTNR1A	ADRA2C																	ATP5A1	5,7-dihydroxy-4'-Methoxyflavone-7-o-d-apigenin(1→6)-O-β-D-Glucoside	0.7241
	ACSS2	SOD2			MDH1	43	0.00267058	0.334495												MTNR1B	ADRA2C																	ATP5A1	6-Hydroxykaempferol-3,6,7-triglucoside	0.7179
	ACSS2	SUCLA2			MDH2	67	0.00577365	0.345167												OPRD1	ADRA2C																	ATP5A1	6-hydroxyapigenin-6-O-β-dglucoside-7-O-β-D-glucuronide	0.7179
	ACSS2	SUCLG1			NQO1	19	0.00190489	0.335308												OPRK1	ADRA2C																	ATP5A1	6-hydroxykaempferol-3-O-β-D-glucoside	0.7368
	ACTA1	ACTB			CFH	4	4.074e-05	0.267191												OPRL1	ADRA2C																	ATP5A1	Afzelin	0.875
	ACTA1	ACTN1			IL6	161	0.0143357	0.41091												OPRM1	ADRA2C																	ATP5A1	Angelitriol	0.7297
	ACTA1	ACTN4			BDNF	63	0.00504229	0.381636												P2RY12	ADRA2C																	ATP5A1	AngelolC	0.7234
	ACTA1	AGRN			CREB1	64	0.0053375	0.393194												POMC	ADRA2C																	ATP5A1	Anpubesol	0.7234
	ACTA1	CALM1			GDNF	21	0.0001921	0.337668												PRKCA	ADRA2C																	ATP5A1	Baicalin	0.875
	ACTA1	CAPN1			CSF2RA	32	0.00077347	0.337927												PRKCB	ADRA2C																	ATP5A1	Diosmin	0.7
	ACTA1	CASP3			SFTPB	6	1.668e-05	0.275393												PRKCD	ADRA2C																	ATP5A1	Glucogallin	0.7812
	ACTA1	CAST			SFTPD	5	1.4e-05	0.27143												PSAP	ADRA2C																	ATP5A1	Glucogallin	0.7
	ACTA1	CDC42			ADRA1A	36	8.4e-07	0.326963												PTGDR2	ADRA2C																	ATP5A1	Inositol	0.7727
	ACTA1	CDH1			ADRBK1	50	0.00134474	0.341482												S1PR1	ADRA2C																	ATP5A1	Iriflophenone	0.7143
	ACTA1	CFL1			AVPR1A	37	5.68e-06	0.327886												TAS1R2	ADRA2C																	ATP5A1	Iriflophenone	0.8261
	ACTA1	CHRM1			CHRM3	36	8.4e-07	0.326963												ADCY1	ADRB2																	ATP5A1	Kaempferol-3-O-sophoroside	0.7179
	ACTA1	CHRNA1			CHRM5	36	8.4e-07	0.326963												ADCY2	ADRB2																	ATP5A1	Mangiferin	0.7778
	ACTA1	CTNNB1			EDNRB	44	0.00059361	0.337927												ADCY5	ADRB2																	ATP5A1	Neomangiferin	0.7179
	ACTA1	DAG1			F2	89	0.0112833	0.385907												ADRBK1	ADRB2																	ATP5A1	Nodakenetin	0.7111
	ACTA1	DMD			FFAR1	37	7.727e-05	0.33669												AP2S1	ADRB2																	ATP5A1	Prim-O-glucosylcimifugin	0.717
	ACTA1	FLT1			GNA11	55	0.00103538	0.351377												APOB	ADRB2																	ATP5A1	Pyrogallol	0.8636
	ACTA1	FLT4			GNRHR	40	0.00014527	0.328325												ARF6	ADRB2																	ATP5A1	Quercetin-3,7-O-β-D-glucopyranoside	0.7179
	ACTA1	HSPB1			HCRT	40	0.00012479	0.3398												AVP	ADRB2																	ATP5A1	Quercetin-3-O-β-D-glucoside	0.7368
	ACTA1	ITGA1			HRH1	36	8.4e-07	0.326963												CD3G	ADRB2																	ATP5A1	Rutin	0.7368
	ACTA1	KDR			HTR2A	44	0.0007714	0.337772												CD4	ADRB2																	ATP5A1	Scutellarin	1
	ACTA1	KLHL40			HTR2B	38	9.264e-05	0.328472												CFTR	ADRB2																	ATP5A1	Scutellarin	0.7241
	ACTA1	LAMA3			KISS1	38	0.00011921	0.335921												CHRM1	ADRB2																	ATP5A1	Wogonin	0.871
	ACTA1	LAMB2			KISS1R	36	8.4e-07	0.326963												CHRM2	ADRB2																	ATP5A1	baohuosideIV	0.7
	ACTA1	LAMB3			LTB4R	37	8.687e-05	0.328325												CXCR4	ADRB2																	ATP5A1	cimifugin	0.7347
	ACTA1	LAMC2			LTB4R2	37	8.687e-05	0.328325												DNAJC6	ADRB2																	ATP5A1	divaricatacid	0.8043
	ACTA1	LIMK1			P2RY2	42	0.00029072	0.334495												DNM2	ADRB2																	ATP5A1	epicatechin	0.871
	ACTA1	MYH6			PIK3R2	106	0.00249887	0.367344												EGF	ADRB2																	ATP5A1	fisetin	0.9643
	ACTA1	MYH7			PLCB4	57	0.00107182	0.34233												F2	ADRB2																	ATP5A1	hyperoside	0.7368
	ACTA1	NOLC1			PROK2	38	0.00014069	0.327497												GNAI1	ADRB2																	ATP5A1	isomangiferin	0.7778
	ACTA1	PFN1			PROKR2	39	0.00021942	0.328569												GNAI2	ADRB2																	ATP5A1	isovitexin	0.7778
	ACTA1	PIK3CA			PTGFR	37	1.312e-05	0.327157												GNAI3	ADRB2																	ATP5A1	juglaninD	0.7
	ACTA1	PIK3R1			TAC3	36	8.4e-07	0.326963												GNAS	ADRB2																	ATP5A1	kaempferol	0.9643
	ACTA1	PPP1CC			TACR3	36	8.4e-07	0.326963												HSPA8	ADRB2																	ATP5A1	kaempferol-3-O-α-L-rhamnopyranosyl	0.7368
	ACTA1	PTPN11			PRKCQ	30	0.00030038	0.336228												IL1B	ADRB2																	ATP5A1	kaempferol-3-O-β-D-galactoside	0.7368
	ACTA1	RAC1			ADRBK2	6	3.035e-05	0.291507												IL7R	ADRB2																	ATP5A1	kaempferol-3-O-β-rutinoside	0.7368
	ACTA1	RAPSN			AP2S1	38	0.00075665	0.342915												LDLR	ADRB2																	ATP5A1	luteolin	1
	ACTA1	RHOA			ARF6	34	0.00180029	0.350429												OCRL	ADRB2																	ATP5A1	luteolin	0.7241
	ACTA1	SRC			CD3G	60	0.00216743	0.357641												P2RY2	ADRB2																	ATP5A1	luteolin-7-O-β-D-neohesperidoside	0.7179
	ACTA1	TAGLN			CD4	47	0.0007563	0.342224												POMC	ADRB2																	ATP5A1	marmesin	0.7111
	ACTA1	TPM1			CFTR	52	0.00938027	0.356543												PRKACG	ADRB2																	ATP5A1	naringenin-7-O-β-D-glucopyranoside	0.7368
	ACTA1	TPM2			DNAJC6	34	0.00190247	0.338913												PRKAR1A	ADRB2																	ATP5A1	naringin	0.7179
	ACTA1	TPM3			DNM2	44	0.00220553	0.353007												PRKAR2B	ADRB2																	ATP5A1	neoeriocitrin	0.7179
	ACTA1	TTN			HSPA8	82	0.012651	0.386312												RAB5A	ADRB2																	ATP5A1	protocatechualdehyde	0.7391
	ACTA1	VEGFA			IL7R	46	0.00072887	0.348272												TF	ADRB2																	ATP5A1	quercetin	1
	ACTA1	WAS			LDLRAP1	25	9.81e-06	0.328325												TFRC	ADRB2																	ATP5A1	quercetin	0.7241
	ACTA1	WIPF1			M6PR	28	0.00032897	0.331381												WNT5A	ADRB2																	ATP5A1	sarsasapogenin	0.7111
	ACTA1	ZYX			OCRL	39	0.00185337	0.344736												ADRA1A	ADRBK1																	ATP5A1	scopoletin	0.75
	ACTB	ACTA1			SCARB2	25	0.00011534	0.329206												ADRB2	ADRBK1																	ATP5A1	timosaponinAⅢ	0.7059
	ACTB	ACTG1			SYNJ1	32	0.00052656	0.337772												ANXA1	ADRBK1																	ATP5A1	tricin	0.8438
	ACTB	ACTN1			SYT2	27	0.00259018	0.329551												APP	ADRBK1																	ATP5B	(+)-catechin	0.871
	ACTB	ACTN4			TF	58	0.0038113	0.361685												AVP	ADRBK1																	ATP5B	(2R,3R)-5,7,3'-trihydroxyl-4'-methoxyl-flavanonol	0.871
	ACTB	AKT1			TFRC	44	0.00230935	0.351321												AVPR1A	ADRBK1																	ATP5B	(2S)-7,4'-dihydroxy-5-methoxyflavanone	0.75
	ACTB	ALB			UBQLN2	26	0.0005623	0.340324												BDKRB1	ADRBK1																	ATP5B	1,2,3,4,6-Penta-O-galloyl-β-D-glucose	0.7143
	ACTB	BAZ1B			WNT5A	45	0.00135603	0.35329												BDKRB2	ADRBK1																	ATP5B	1,2,3,6-tetra-O-galloyl-β-D-glucose	0.7097
	ACTB	CASP3			EVC	7	4.1e-06	0.2721												CASR	ADRBK1																	ATP5B	1,2,3,6-tetra-O-galloyl-β-D-glucose	0.8077
	ACTB	CAV1			EVC2	7	4.1e-06	0.2721												CAV1	ADRBK1																	ATP5B	1,3,6,7-tetrahydroxy-C-glucosylxanthones	0.7778
	ACTB	CCT3			RHO	11	0.00241757	0.314432												CCR2	ADRBK1																	ATP5B	3'-O-Acetylhamaudol	0.7778
	ACTB	CDC42			SMO	32	0.00440474	0.332881												CHRM1	ADRBK1																	ATP5B	3'-O-angeloylhamaudol	0.7447
	ACTB	CFL1			ALDH18A1	33	0.00339481	0.308931												CHRM3	ADRBK1																	ATP5B	4'-O-β-Glucopyranosyl-5-O-methylvisamminol	0.7308
	ACTB	CREBBP			ASL	26	0.000669	0.323892												CHRM5	ADRBK1																	ATP5B	5,7-dihydroxy-4'-Methoxyflavone-7-o-d-apigenin(1→6)-O-β-D-Glucoside	1
	ACTB	DDB2			GMPR	18	0.0001912	0.30824												CXCL8	ADRBK1																	ATP5B	5,7-dihydroxy-4'-Methoxyflavone-7-o-d-apigenin(1→6)-O-β-D-Glucoside	0.7241
	ACTB	DMD			IDH3A	24	0.00010725	0.306485												CXCR3	ADRBK1																	ATP5B	6-Hydroxykaempferol-3,6,7-triglucoside	0.7179
	ACTB	EEF1A1			IDH3B	30	0.00046273	0.308413												CXCR4	ADRBK1																	ATP5B	6-hydroxyapigenin-6-O-β-dglucoside-7-O-β-D-glucuronide	0.7179
	ACTB	EP300			IDH3G	30	0.00050094	0.311459												DRD2	ADRBK1																	ATP5B	6-hydroxykaempferol-3-O-β-D-glucoside	0.7368
	ACTB	GAPDH			OGDH	37	0.00147287	0.321112												EDNRA	ADRBK1																	ATP5B	Afzelin	0.875
	ACTB	GSK3B			PPAT	17	0.00044001	0.285696												EDNRB	ADRBK1																	ATP5B	Angelitriol	0.7297
	ACTB	GUSB			TYMS	53	0.00430348	0.32394												EGF	ADRBK1																	ATP5B	AngelolC	0.7234
	ACTB	HMGB1			CAD	15	0.00040777	0.293992												F2	ADRBK1																	ATP5B	Anpubesol	0.7234
	ACTB	HPRT1			CANT1	45	0.00231107	0.341166												FFAR1	ADRBK1																	ATP5B	Baicalin	0.875
	ACTB	IFNB1			FTCD	26	0.00076943	0.305129												GNA11	ADRBK1																	ATP5B	Diosmin	0.7
	ACTB	INS			IL4I1	32	0.0024389	0.325133												GNRH1	ADRBK1																	ATP5B	Glucogallin	0.7812
	ACTB	IRF5			IMPDH1	42	0.00187873	0.33803												GNRHR	ADRBK1																	ATP5B	Glucogallin	0.7
	ACTB	ITGA2B			IMPDH2	16	0.00022561	0.296122												HCRT	ADRBK1																	ATP5B	Inositol	0.7727
	ACTB	ITGA5			LMOD3	3	7.194e-05	0.245604												HRH1	ADRBK1																	ATP5B	Iriflophenone	0.7143
	ACTB	ITGA7			AEBP1	1	0	0.246537												HTR2A	ADRBK1																	ATP5B	Iriflophenone	0.8261
	ACTB	ITGAV			AFF2	1	0	0.235238												HTR2B	ADRBK1																	ATP5B	Kaempferol-3-O-sophoroside	0.7179
	ACTB	ITGB3			FMR1	8	0.00107401	0.307553												KISS1	ADRBK1																	ATP5B	Mangiferin	0.7778
	ACTB	ITGB4			AFG3L2	10	2.178e-05	0.27338												KISS1R	ADRBK1																	ATP5B	Neomangiferin	0.7179
	ACTB	JUN			ATP5A1	61	0.00331716	0.338186												LTB4R	ADRBK1																	ATP5B	Nodakenetin	0.7111
	ACTB	KAT2A			CYC1	98	0.00162195	0.321955												LTB4R2	ADRBK1																	ATP5B	Prim-O-glucosylcimifugin	0.717
	ACTB	KAT2B			NDUFA11	74	0.000494	0.300722												OPRD1	ADRBK1																	ATP5B	Pyrogallol	0.8636
	ACTB	KAT5			NDUFA13	72	0.00430368	0.321579												OPRM1	ADRBK1																	ATP5B	Quercetin-3,7-O-β-D-glucopyranoside	0.7179
	ACTB	MYC			NDUFA9	82	0.00074217	0.30906												P2RY2	ADRBK1																	ATP5B	Quercetin-3-O-β-D-glucoside	0.7368
	ACTB	MYH14			NDUFS1	79	0.0008079	0.306869												PRKCA	ADRBK1																	ATP5B	Rutin	0.7368
	ACTB	MYH9			NDUFS8	87	0.00117917	0.305891												PRKCD	ADRBK1																	ATP5B	Scutellarin	1
	ACTB	MYL2			TIMMDC1	59	0.0028039	0.29197												PROK2	ADRBK1																	ATP5B	Scutellarin	0.7241
	ACTB	NOS3			UQCRQ	81	0.00118081	0.318287												PROKR2	ADRBK1																	ATP5B	Wogonin	0.871
	ACTB	NR3C1			AGA	35	0.00112723	0.340062												PTGFR	ADRBK1																	ATP5B	baohuosideIV	0.7
	ACTB	PFN1			ANXA2	43	0.00270188	0.363831												SRC	ADRBK1																	ATP5B	cimifugin	0.7347
	ACTB	PGK1			ARG1	56	0.00313776	0.359915												TAC3	ADRBK1																	ATP5B	divaricatacid	0.8043
	ACTB	PIP5K1C			ARSB	31	0.00055976	0.329895												TACR3	ADRBK1																	ATP5B	epicatechin	0.871
	ACTB	POLE3			CYB5R3	34	0.00088841	0.333333												ADK	ADSL																	ATP5B	fisetin	0.9643
	ACTB	POLE4			ELANE	53	0.00128949	0.354481												ALDH18A1	ADSL																	ATP5B	hyperoside	0.7368
	ACTB	POLR1C			FLVCR2	5	0.00044012	0.278908												APRT	ADSL																	ATP5B	isomangiferin	0.7778
	ACTB	POLR1D			FTL	36	0.00115587	0.336125												CS	ADSL																	ATP5B	isovitexin	0.7778
	ACTB	PPARG			FUCA1	29	8.806e-05	0.329501												DCK	ADSL																	ATP5B	juglaninD	0.7
	ACTB	PRKCA			GAA	36	0.00479023	0.341482												ENPP1	ADSL																	ATP5B	kaempferol	0.9643
	ACTB	PRKCD			GALNS	31	0.00135666	0.331182												ENTPD1	ADSL																	ATP5B	kaempferol-3-O-α-L-rhamnopyranosyl	0.7368
	ACTB	RAC1			GGT1	19	0.00199026	0.326045												IDH1	ADSL																	ATP5B	kaempferol-3-O-β-D-galactoside	0.7368
	ACTB	RHOA			GLA	38	0.00129417	0.336895												IDH2	ADSL																	ATP5B	kaempferol-3-O-β-rutinoside	0.7368
	ACTB	RPL13A			GLB1	48	0.00362419	0.341113												MDH1	ADSL																	ATP5B	luteolin	1
	ACTB	RUVBL2			GM2A	28	0	0.327983												MDH2	ADSL																	ATP5B	luteolin	0.7241
	ACTB	SDHA			HEXB	35	0.00246065	0.330389												NT5E	ADSL																	ATP5B	luteolin-7-O-β-D-neohesperidoside	0.7179
	ACTB	SMARCA5			LYZ	51	0.00162404	0.357699												OGDH	ADSL																	ATP5B	marmesin	0.7111
	ACTB	SMARCD2			MAPK1	183	0.0219432	0.423771												PCK1	ADSL																	ATP5B	naringenin-7-O-β-D-glucopyranoside	0.7368
	ACTB	THRA			MPO	48	0.00252889	0.364252												TYMS	ADSL																	ATP5B	naringin	0.7179
	ACTB	TNF			NPC2	30	0.00024675	0.333082												ANXA2	AGA																	ATP5B	neoeriocitrin	0.7179
	ACTB	TP53			PADI2	28	0	0.327983												ARG1	AGA																	ATP5B	protocatechualdehyde	0.7391
	ACTB	TPM1			PRTN3	32	0.00014287	0.335003												CYB5R3	AGA																	ATP5B	quercetin	1
	ACTB	TPM2			RNASE2	30	9.237e-05	0.330241												ELANE	AGA																	ATP5B	quercetin	0.7241
	ACTB	TPM3			RNASE3	29	5.65e-05	0.328227												FTL	AGA																	ATP5B	scopoletin	0.75
	ACTB	TUBA1A			TBX1	7	0.00095523	0.314164												GAA	AGA																	ATP5B	tricin	0.8438
	ACTB	TUBA4A			TGM2	8	0.00084961	0.329403												GLA	AGA																	CASP3	(Z)-(1S,5R)-β-pinen-10-yl-β-vicianoside	0.7778
	ACTB	TUBB1			TTR	37	0.00058747	0.348437												GLB1	AGA																	CASP3	3'-O-angeloylhamaudol	0.7255
	ACTB	TUBB2B			UNC13D	32	0.00137262	0.329108												GOT1	AGA																	CASP3	AsparagosideG	0.7321
	ACTB	TUBB4A			VCP	56	0.0058308	0.364613												GUSB	AGA																	CASP3	AsperosaponinVI	0.8704
	ACTB	TUBB6			AGPAT2	23	0.00173737	0.309754												HEXB	AGA																	CASP3	Daucosterol	0.8333
	ACTB	WAS			BSCL2	2	0.00022676	0.237184												IMPDH1	AGA																	CASP3	DipsacosideB	0.8704
	ACTB	WIPF1			BST1	26	0.00109628	0.312651												LYZ	AGA																	CASP3	DipsacussaponinA	0.8704
	ACTB	XPC			CD47	30	0.00040873	0.32901												MAPK1	AGA																	CASP3	DipsacussaponinB	0.8868
	ACTB	ZYX			CD59	45	0.00415844	0.3398												MPO	AGA																	CASP3	DipsacussaponinC	0.8704
	ACTG1	ACTB			CHRNB4	33	0.0015851	0.324082												ORM2	AGA																	CASP3	JapondipsaponinE1	0.8704
	ACTG1	ACTN1			CYBA	33	0.00123411	0.341694												PRKCD	AGA																	CASP3	KalopanaxsaponinA	0.8704
	ACTG1	ACTN4			CYBB	40	0.00128031	0.356313												SERPINA1	AGA																	CASP3	LaciniatosideVI	0.7018
	ACTG1	ANXA5			DGKA	6	0.00017063	0.285474												TTR	AGA																	CASP3	MacranthoidinA	0.8704
	ACTG1	CASP3			GPD1	4	6.343e-05	0.272705												TUBB	AGA																	CASP3	Roseoside	0.7308
	ACTG1	CDC42			HMOX2	29	0.00124236	0.33268												VCP	AGA																	CASP3	SylvestrosideI	0.7018
	ACTG1	CFL1			ITGAL	30	0.00024244	0.322897												ACTA1	AGRN																	CASP3	SylvestrosideⅡ	0.7321
	ACTG1	DMD			ITGB2	66	0.00343797	0.359329												APOA1	AGRN																	CASP3	ajugol	0.7037
	ACTG1	EEF1A1			LPIN2	5	7.734e-05	0.294306												APOB	AGRN																	CASP3	anemarrhenasaponinI	0.75
	ACTG1	GAPDH			P2RX1	20	0.00014434	0.312032												CDC42	AGRN																	CASP3	anemarrhenasaponinIa	0.75
	ACTG1	GUSB			PGRMC1	24	0.00091548	0.322331												CHRM1	AGRN																	CASP3	anemarrhenasaponinⅡ	0.75
	ACTG1	HPRT1			PLAU	36	0.00094239	0.347559												HSPG2	AGRN																	CASP3	cinnacaside	0.8036
	ACTG1	ITGA2B			PLAUR	33	0.00394674	0.337823												ITGA1	AGRN																	CASP3	frehmaglutinB	0.8077
	ACTG1	ITGB3			SLC2A3	25	0.00035927	0.327157												ITGA5	AGRN																	CASP3	hederagenin	0.7547
	ACTG1	MYH14			TMC6	23	0.00035236	0.322284												ITGAV	AGRN																	CASP3	huzhangosideB	0.8704
	ACTG1	MYH9			TNFRSF1B	38	0.00092648	0.335768												LAMA3	AGRN																	CASP3	huzhangosideD	0.8704
	ACTG1	MYL2			B3GALT6	7	1.4e-07	0.26568												LAMB2	AGRN																	CASP3	icaritin-3-O-rhamnoside	0.7273
	ACTG1	PFN1			B3GAT1	11	0.00062961	0.297079												LAMC2	AGRN																	CASP3	japonicuminB	0.7222
	ACTG1	PGK1			B3GAT3	6	0	0.265616												PTK2B	AGRN																	CASP3	lamiol	0.7037
	ACTG1	PIP5K1C			B4GALT7	7	1.4e-07	0.26568												RAC1	AGRN																	CASP3	lycojaponicuminolD	0.7273
	ACTG1	PPARG			CHRND	15	0.00018999	0.271932												SRC	AGRN																	CASP3	macrostemonosideF	0.8
	ACTG1	PRKCA			CHRNG	13	0.00011543	0.300395												ACTB	AKT1																	CASP3	macrostemonosideJ	0.7321
	ACTG1	RAC1			DOK7	9	8.74e-06	0.257647												ADCY5	AKT1																	CASP3	officinalisnin-I	0.7321
	ACTG1	RHOA			EXT1	7	4.139e-05	0.265616												ALB	AKT1																	CASP3	oxyrehmaionosideB	0.717
	ACTG1	RPL13A			EXT2	5	0.00019275	0.265584												AR	AKT1																	CASP3	rehmaionosideA	0.75
	ACTG1	RUVBL2			HS3ST1	4	0	0.265041												ARF6	AKT1																	CASP3	rehmaionosideC	0.7692
	ACTG1	SDHA			HS3ST3A1	3	0	0.264978												ATM	AKT1																	CASP3	timosaponinAⅡ	0.7321
	ACTG1	SMARCD2			HS6ST1	6	1.23e-06	0.265264												BCL2	AKT1																	CASP3	timosaponinAⅢ	0.7455
	ACTG1	THRA			HSPG2	41	0.00861513	0.348437												BCL2L1	AKT1																	CASP3	timosaponinBⅠ	0.7321
	ACTG1	TPM2			LRP4	3	0	0.251081												BDNF	AKT1																	CASP3	timosaponinBⅡ	0.7321
	ACTG1	TPM3			NCAN	12	0.00040495	0.270931												BECN1	AKT1																	CASP3	timosaponinD	0.7857
	ACTG1	TUBB			NDST1	6	9.685e-05	0.266997												BMP2	AKT1																	CASP3	timosaponinD1	0.7321
	ACTG1	WAS			POMT1	13	0.00043847	0.263051												BRCA1	AKT1																	CASP3	timosaponinE1	0.7321
	ACTG1	WIPF1			PTK2B	42	0.00100409	0.349929												CASP3	AKT1																	CASP3	timosaponinG(C39)	0.7321
	ACTG1	ZYX			AMT	17	0.00016413	0.295251												CAV1	AKT1																	CASP3	timosaponinH1	0.8036
	ACTN1	ACTA1			GNMT	12	0.00020622	0.274913												CCL2	AKT1																	CASP3	wanepimedosideA	0.7273
	ACTN1	ACTB			HGD	6	5.314e-05	0.280825												CCND1	AKT1																	CDC42	Uridine	0.7397
	ACTN1	ACTG1			PHGDH	9	5.243e-05	0.266965												CD19	AKT1																	CDC42	adenosine	0.7671
	ACTN1	ACTN4			SHMT1	28	0.00154182	0.319855												CD28	AKT1																	CDC42	adenosine	0.7887
	ACTN1	ALB			SHMT2	28	0.00244064	0.33034												CD40LG	AKT1																	CDC42	guanosine	0.8108
	ACTN1	ALDOA			CTH	22	0.00078019	0.291815												CD44	AKT1																	CDC42	guanosine	0.8592
	ACTN1	APP			DNMT1	27	0.00232399	0.342171												CDC42	AKT1																	CHRM1	(-)-(A-b)-14α-benzoyloxy-N-ethyl-6α,15α-dihydroxy-1α,8β,16β,18-tetramethoxyaconitane	0.7143
	ACTN1	CAPN1			DNMT3B	13	0.00042211	0.28284												CDH1	AKT1																	CHRM1	(-)-(A-b)-14α-benzoyloxy-N-ethyl-6α,15α-dihydroxy-1α,8β,16β,18-tetramethoxyaconitane	0.7
	ACTN1	CDH1			MAT1A	13	0.00045997	0.296043												CDKN1B	AKT1																	CHRM1	(-)-(A-b)-14α-benzoyloxy-N-ethyl-6α,15α-dihydroxy-1α,8β,16β,18-tetramethoxyaconitane	0.7
	ACTN1	CSRP1			MAT2A	10	0.00017028	0.285585												CHUK	AKT1																	CHRM1	(-)-(A-b)-14α-benzoyloxy-N-ethyl-6α,15α-dihydroxy-1α,8β,16β,18-tetramethoxyaconitane	0.7121
	ACTN1	CTNNB1			TPI1	49	0.00522941	0.3418												CREB1	AKT1																	CHRM1	(-)-(A-b)-14α-benzoyloxy-N-ethyl-6α,15α-dihydroxy-1α,8β,16β,18-tetramethoxyaconitane	0.7586
	ACTN1	EGF			XIAP	28	0.00090366	0.341958												CREBBP	AKT1																	CHRM1	14-acetyltalatisamine	0.7097
	ACTN1	F13A1			AHR	18	0.00116778	0.335105												CSF2	AKT1																	CHRM1	14-acetyltalatisamine	0.7241
	ACTN1	F5			AIP	4	5.28e-06	0.305214												CSF3	AKT1																	CHRM1	Benzoylhypaconine	0.7049
	ACTN1	F8			AR	69	0.00456653	0.38986												CTLA4	AKT1																	CHRM1	Condelphine	0.7119
	ACTN1	FERMT3			CYP1A1	57	0.00423235	0.336792												CTNNB1	AKT1																	CHRM1	Deoxyaconitine	0.7059
	ACTN1	FN1			CYP1A2	46	0.00122377	0.310059												CXCL8	AKT1																	CHRM1	Deoxyaconitine	0.7213
	ACTN1	IGF1			CYP1B1	25	0.0002572	0.302122												CXCR4	AKT1																	CHRM1	Isodelphinine	0.7258
	ACTN1	ITGA1			CYP27B1	9	0.00036318	0.298243												CYCS	AKT1																	CHRM1	Isodelphinine	0.7119
	ACTN1	ITGA4			FOXP3	44	0.00208883	0.353177												DECR1	AKT1																	CHRM1	Isodelphinine	0.7119
	ACTN1	ITGA5			IL10	87	0.00214765	0.374958												EDNRA	AKT1																	CHRM1	Isodelphinine	0.7231
	ACTN1	ITGA7			NR1I3	14	7.057e-05	0.302993												EGF	AKT1																	CHRM1	Isodelphinine	0.7241
	ACTN1	ITGAV			TDO2	5	0.00015071	0.267483												EIF4E	AKT1																	CHRM1	Isodelphinine	0.7414
	ACTN1	ITGB3			AIFM1	9	0.00023002	0.314567												EP300	AKT1																	CHRM1	fawcettiine	0.7115
	ACTN1	ITGB4			BCL2	36	0.00115764	0.361093												EPO	AKT1																	CHRM1	fawcettiine	0.7037
	ACTN1	ITGB7			CYCS	93	0.0208727	0.381966												ESR1	AKT1																	CHRM2	(-)-(A-b)-14α-benzoyloxy-N-ethyl-6α,15α-dihydroxy-1α,8β,16β,18-tetramethoxyaconitane	0.7143
	ACTN1	LCK			GSR	23	0.00096691	0.32337												FKBP1A	AKT1																	CHRM2	(-)-(A-b)-14α-benzoyloxy-N-ethyl-6α,15α-dihydroxy-1α,8β,16β,18-tetramethoxyaconitane	0.7
	ACTN1	MYOT			NDUFS5	70	0.00011528	0.290318												FLNA	AKT1																	CHRM2	(-)-(A-b)-14α-benzoyloxy-N-ethyl-6α,15α-dihydroxy-1α,8β,16β,18-tetramethoxyaconitane	0.7
	ACTN1	NOLC1			PARP1	42	0.00244123	0.351377												FN1	AKT1																	CHRM2	(-)-(A-b)-14α-benzoyloxy-N-ethyl-6α,15α-dihydroxy-1α,8β,16β,18-tetramethoxyaconitane	0.7121
	ACTN1	ORM1			PPIA	12	0.00098992	0.321112												FOS	AKT1																	CHRM2	(-)-(A-b)-14α-benzoyloxy-N-ethyl-6α,15α-dihydroxy-1α,8β,16β,18-tetramethoxyaconitane	0.7692
	ACTN1	ORM2			TUFM	40	0.0034196	0.308369												FOXP3	AKT1																	CHRM2	(-)-(A-b)-14α-benzoyloxy-N-ethyl-6α,15α-dihydroxy-1α,8β,16β,18-tetramethoxyaconitane	0.7576
	ACTN1	PIK3CA			MEN1	43	0.00132746	0.362457												GAPDH	AKT1																	CHRM2	(-)-(A-b)-14α-benzoyloxy-N-ethyl-6α,15α-dihydroxy-1α,8β,16β,18-tetramethoxyaconitane	0.7612
	ACTN1	PIK3R1			STAT4	40	0.00288512	0.355109												GNAI1	AKT1																	CHRM2	(-)-(A-b)-14α-benzoyloxy-N-ethyl-6α,15α-dihydroxy-1α,8β,16β,18-tetramethoxyaconitane	0.7586
	ACTN1	PLG			AIRE	4	0.00075545	0.286549												GNAI2	AKT1																	CHRM2	12-epi-15-OAc-17-Bz-16-OH-16,17-dihydronapelline	0.7083
	ACTN1	PROS1			CARD9	9	0.00012145	0.30064												GNAI3	AKT1																	CHRM2	12-epi-15-OAc-17-Bz-16-OH-16,17-dihydronapelline	0.7353
	ACTN1	RAC1			HFE	18	0.00100544	0.313896												GSK3B	AKT1																	CHRM2	12-epi-15-OAc-17-Bz-16-OH-16,17-dihydronapelline	0.7246
	ACTN1	RHOA			RBP3	5	0.00182163	0.248844												HIF1A	AKT1																	CHRM2	12-epi-15-OAc-17-Bz-16-OH-16,17-dihydronapelline	0.7042
	ACTN1	SERPINA1			ATP5L	50	0.00102562	0.298526												HK1	AKT1																	CHRM2	14-acetylkarakoline	0.7101
	ACTN1	SERPINF2			NME1	26	0.00125503	0.330043												HMOX1	AKT1																	CHRM2	14-acetylkarakoline	0.7313
	ACTN1	SERPING1			NME2	24	0.000787	0.33034												HRAS	AKT1																	CHRM2	14-acetyltalatisamine	0.7097
	ACTN1	SRC			PKLR	50	0.00175976	0.336638												HSP90AA1	AKT1																	CHRM2	14-acetyltalatisamine	0.7353
	ACTN1	TGFB1			PNPT1	19	0.00027779	0.30751												HSP90B1	AKT1																	CHRM2	14-acetyltalatisamine	0.7121
	ACTN1	TGFB3			RRM1	38	0.00103113	0.318057												ICAM1	AKT1																	CHRM2	14-acetyltalatisamine	0.7015
	ACTN1	TPM1			RRM2	41	0.00140333	0.333082												IGF1	AKT1																	CHRM2	14-acetyltalatisamine	0.7576
	ACTN1	TPM2			RRM2B	31	0.00152213	0.33278												IGFBP3	AKT1																	CHRM2	14-acetyltalatisamine	0.7241
	ACTN1	TPM3			DUT	29	0.00125701	0.335665												IKBKB	AKT1																	CHRM2	8-OEt-14-benzoylmesaconitine	0.7059
	ACTN1	TTN			ENO1	32	0.00186903	0.339486												IKBKG	AKT1																	CHRM2	Aconifine	0.7206
	ACTN1	VEGFA			CTPS1	21	0.00061301	0.311108												IL10	AKT1																	CHRM2	Aconifine	0.7101
	ACTN1	ZYX			DTYMK	15	3.413e-05	0.28861												IL18	AKT1																	CHRM2	Benzoylhypaconine	0.7463
	ACTN4	ACTA1			GUK1	21	0.00035095	0.308585												IL2	AKT1																	CHRM2	Benzoylhypaconine	0.7353
	ACTN4	ACTB			POLA1	26	0.00022068	0.301174												IL2RA	AKT1																	CHRM2	Benzoylhypaconine	0.7143
	ACTN4	ACTG1			POLE	46	0.00086226	0.315963												IL2RB	AKT1																	CHRM2	Benzoylhypaconine	0.7049
	ACTN4	ACTN1			AKR1A1	13	0.00025231	0.299946												IL2RG	AKT1																	CHRM2	Condelphine	0.7246
	ACTN4	ALB			CBR1	15	0.00018275	0.300313												IL6	AKT1																	CHRM2	Condelphine	0.7015
	ACTN4	ALDOA			DECR1	64	0.00990087	0.384093												INS	AKT1																	CHRM2	Condelphine	0.7463
	ACTN4	APP			AKR1B1	29	0.00182906	0.319115												ITGA2B	AKT1																	CHRM2	Condelphine	0.7119
	ACTN4	CAPN1			AKR1B10	22	0.00079171	0.307467												ITGB3	AKT1																	CHRM2	Deoxyaconitine	0.7059
	ACTN4	EGF			AKR1C3	31	0.0007446	0.307382												ITGB4	AKT1																	CHRM2	Deoxyaconitine	0.7612
	ACTN4	F13A1			DCXR	4	8.07e-06	0.253853												ITPR1	AKT1																	CHRM2	Deoxyaconitine	0.75
	ACTN4	F5			DHFR	24	0.00171788	0.330637												JAK1	AKT1																	CHRM2	Deoxyaconitine	0.7286
	ACTN4	F8			DHFRL1	17	0.00042259	0.297359												JUN	AKT1																	CHRM2	Deoxyaconitine	0.7213
	ACTN4	FERMT3			G6PC3	11	3.159e-05	0.29776												KIT	AKT1																	CHRM2	Foresticine	0.7059
	ACTN4	FN1			GLO1	7	0.00019131	0.298042												KITLG	AKT1																	CHRM2	Isodelphinine	0.7258
	ACTN4	IGF1			HK1	40	0.00556116	0.362338												KRAS	AKT1																	CHRM2	Isodelphinine	0.7119
	ACTN4	ITGA1			LCT	13	0.00034261	0.299254												LAMC2	AKT1																	CHRM2	Isodelphinine	0.7119
	ACTN4	ITGA5			PAH	19	0.00149847	0.31102												LCK	AKT1																	CHRM2	Isodelphinine	0.7
	ACTN4	ITGAV			PGAM1	18	0.00019252	0.315601												MAPK1	AKT1																	CHRM2	Isodelphinine	0.7231
	ACTN4	ITGB3			PMP2	5	0.00082875	0.272267												MAPK12	AKT1																	CHRM2	Isodelphinine	0.7241
	ACTN4	ITGB4			QDPR	10	0.0008013	0.287857												MAPK14	AKT1																	CHRM2	Isodelphinine	0.8095
	ACTN4	ITGB7			SPR	16	0.00139895	0.332179												MAPK3	AKT1																	CHRM2	Isodelphinine	0.7969
	ACTN4	MYH9			AKR1C1	15	3.624e-05	0.277052												MMP2	AKT1																	CHRM2	Isodelphinine	0.7344
	ACTN4	NOLC1			AKR1C2	10	0.00012623	0.262332												MMP9	AKT1																	CHRM2	Isodelphinine	0.7121
	ACTN4	ORM1			AKR1D1	16	9.406e-05	0.26745												MTOR	AKT1																	CHRM2	Isodelphinine	0.7015
	ACTN4	ORM2			CYP17A1	28	0.00183429	0.327497												MYC	AKT1																	CHRM2	Isodelphinine	0.7463
	ACTN4	PIK3CA			CYP2A6	37	0.00108094	0.294896												NFKB1	AKT1																	CHRM2	Isodelphinine	0.7414
	ACTN4	PIK3R1			HSD3B1	26	0.00057233	0.295607												NFKBIA	AKT1																	CHRM2	Isotalatizidine	0.7059
	ACTN4	PLG			HSD3B2	22	0.00012547	0.284114												NOS1	AKT1																	CHRM2	Mesaconitine	0.7313
	ACTN4	PROS1			SRD5A2	15	0.00029963	0.294071												NOS2	AKT1																	CHRM2	Mesaconitine	0.7206
	ACTN4	RAB5A			UGT2B15	29	0.00043016	0.296999												NOS3	AKT1																	CHRM2	Talatizamine	0.7059
	ACTN4	RAC1			AKR1C4	12	6.023e-05	0.260906												NR3C1	AKT1																	COX4I1	AsparagosideG	0.7
	ACTN4	RHOA			MIF	8	0.00124237	0.320459												NRAS	AKT1																	COX4I1	hederagenin	0.7609
	ACTN4	SERPINA1			PCMT1	2	0	0.245386												PARP1	AKT1																	COX4I1	japonicuminB	0.7234
	ACTN4	SERPINF2			CYP19A1	32	0.00166112	0.319948												PDGFRB	AKT1																	COX4I1	lycojaponicuminolD	0.7292
	ACTN4	SERPING1			CYP3A7	28	7.427e-05	0.285437												PDPK1	AKT1																	COX4I1	macrostemonosideJ	0.7
	ACTN4	SRC			HSD17B1	22	0.00075476	0.283713												PIK3CA	AKT1																	COX4I1	officinalisnin-I	0.7
	ACTN4	TGFB1			HSD17B2	23	0.00027816	0.284114												PIK3CB	AKT1																	COX4I1	rehmapicrogenin	0.7
	ACTN4	TGFB3			HSD17B3	14	0.00011421	0.276393												PIK3CD	AKT1																	COX4I1	sarsasapogenin	0.7209
	ACTN4	TPM1			HSD17B8	19	0.00118886	0.294227												PIK3R1	AKT1																	COX4I1	timosaponinAⅡ	0.7
	ACTN4	TPM2			STS	20	0.00104925	0.291353												PIK3R2	AKT1																	COX4I1	timosaponinBⅡ	0.7
	ACTN4	TPM3			SULT1E1	18	0.00024873	0.290777												PPP2CA	AKT1																	COX4I1	timosaponinD1	0.7
	ACTN4	VEGFA			SULT2B1	16	0.0003673	0.27919												PPP2CB	AKT1																	COX4I1	timosaponinE1	0.7
	ACTN4	ZYX			CYP27A1	10	0.00103363	0.288799												PTEN	AKT1																	COX4I1	timosaponinG(C39)	0.7
	ACVR1	ACVR1B			HSD11B1	21	0.0008481	0.316779												PTGS2	AKT1																	COX5A	AsparagosideG	0.7
	ACVR1	AMHR2			UGT1A3	27	0.0002229	0.296879												PTPN11	AKT1																	COX5A	hederagenin	0.7609
	ACVR1	BMP2			HSD11B2	7	0.00011054	0.280218												RAC1	AKT1																	COX5A	japonicuminB	0.7234
	ACVR1	BMPR1A			HSD3B7	5	3.173e-05	0.255499												RAC2	AKT1																	COX5A	lycojaponicuminolD	0.7292
	ACVR1	BMPR2			APAF1	12	3.021e-05	0.33278												RAF1	AKT1																	COX5A	macrostemonosideJ	0.7
	ACVR1	ENG			BECN1	36	0.00162354	0.359681												RB1	AKT1																	COX5A	officinalisnin-I	0.7
	ACVR1	FKBP1A			CCDC88A	2	0	0.307253												RHOA	AKT1																	COX5A	rehmapicrogenin	0.7
	ACVR1	GDF5			CCL2	49	0.00038462	0.370862												RPS6	AKT1																	COX5A	sarsasapogenin	0.7209
	ACVR1	NOG			CD28	54	0.00083486	0.349098												RUNX2	AKT1																	COX5A	timosaponinAⅡ	0.7
	ACVR1	SMAD3			CD40LG	40	0.00039565	0.338186												RXRA	AKT1																	COX5A	timosaponinBⅡ	0.7
	ACVR1	SMAD4			CHUK	38	0.00033785	0.343342												S1PR1	AKT1																	COX5A	timosaponinD1	0.7
	ACVR1	TGFB3			CSF2	66	0.00076738	0.363771												SMAD3	AKT1																	COX5A	timosaponinE1	0.7
	ACVR1B	ACVR1			CSF3	34	0.00012532	0.340114												SMAD4	AKT1																	COX5A	timosaponinG(C39)	0.7
	ACVR1B	ALK			CTLA4	49	0.00149122	0.349762												SOD1	AKT1																	CREB1	adenosine	0.8209
	ACVR1B	BMP2			DKC1	28	0.00224802	0.338861												SOD2	AKT1																	CREB1	guanosine	0.8143
	ACVR1B	CFC1			EGLN1	12	0.00026074	0.328716												SOS1	AKT1																	CXCL8	Iriflophenone	0.7083
	ACVR1B	FKBP1A			EIF4E	56	0.00342356	0.351042												SRC	AKT1																	CYCS	sarsasapogenin	0.7111
	ACVR1B	MSTN			EPO	42	0.00079127	0.35591												SREBF1	AKT1																	CYCS	timosaponinAⅢ	0.7059
	ACVR1B	SMAD3			ERBB3	32	0.00073528	0.35329												STAT1	AKT1																	DECR1	adenosine	0.7534
	ACVR1B	SMAD4			ESR2	30	0.0006196	0.359622												STAT3	AKT1																	DECR1	guanosine	0.75
	ACVR1B	TGFB3			FASLG	32	0.00034248	0.345275												TERT	AKT1																	EEF1A1	Uridine	0.7397
	ACVRL1	BMPR2			FLNA	33	0.00067344	0.341271												TGFB1	AKT1																	EEF1A1	adenosine	0.7887
	ACVRL1	CAV1			FOXG1	8	0.00047286	0.312783												TLR2	AKT1																	EEF1A1	guanosine	0.8592
	ACVRL1	CSNK2B			GATA1	27	0.00296982	0.338705												TLR4	AKT1																	EEF1A1	sarsasapogenin	0.7111
	ACVRL1	ENG			GATA2	12	0.00055926	0.325085												TNF	AKT1																	EEF1A1	timosaponinAⅢ	0.7059
	ACVRL1	FKBP1A			GLI2	28	0.00136658	0.329649												TNFSF11	AKT1																	EEF2	Uridine	0.7123
	ACVRL1	SMAD4			GRIN2B	31	0.00134493	0.345005												TP53	AKT1																	EEF2	Uridine	0.7397
	ACVRL1	TGFB1			GSK3A	8	4.25e-06	0.311415												VCP	AKT1																	EEF2	adenosine	0.8116
	ACVRL1	TGFB3			HIF1A	45	0.00215952	0.378819												VEGFA	AKT1																	EEF2	adenosine	0.7887
	ACVRL1	TGFBR1			HMOX1	48	0.00439557	0.378949												YWHAE	AKT1																	EEF2	guanosine	0.7808
	ADA	ADK			HSP90B1	46	0.00211856	0.366307												ACTB	ALB																	EEF2	guanosine	0.8592
	ADA	ADORA1			HSPA5	29	0.00253301	0.359329												ACTN1	ALB																	EGF	D-Phenylalanine	0.7826
	ADA	ADORA2A			HSPB3	9	2.966e-05	0.333939												ACTN4	ALB																	EIF4E	adenosine	0.7368
	ADA	ADORA2B			HTT	26	0.00151465	0.364914												AKT1	ALB																	EIF4E	adenosine	0.7333
	ADA	ADORA3			ICAM1	56	0.00153477	0.376364												ALDOA	ALB																	EIF4E	guanosine	0.8026
	ADA	ADSL			IGFBP3	43	0.00068033	0.369125												APOA1	ALB																	EIF4E	guanosine	0.7284
	ADA	AHCY			IKBKB	43	0.00057532	0.360444												APOB	ALB																	EIF4E	guanosine	0.7763
	ADA	AK2			IKBKG	37	0.00059032	0.337668												APP	ALB																	ESR1	(+)-catechin	0.8065
	ADA	AMPD2			IL18	39	0.0003821	0.347395												BDNF	ALB																	ESR1	(+)-catechin	0.7812
	ADA	APRT			IL2	87	0.00261065	0.376364												C4A	ALB																	ESR1	(+)-catechin	0.871
	ADA	CDA			IL2RA	49	0.00030958	0.34943												CASP3	ALB																	ESR1	(-)-(A-b)-14α-benzoyloxy-3α,8β,10β,13β,15α-pentahydroxy-lα,6α,16β,18-tetramethoxy-N-methylaconitane	0.8125
	ADA	DCK			IL2RB	50	0.00039987	0.35054												CCL2	ALB																	ESR1	(-)-(A-b)-14α-benzoyloxy-N-ethyl-6α,15α-dihydroxy-1α,8β,16β,18-tetramethoxyaconitane	0.7812
	ADA	DDX5			IL2RG	46	0.0005968	0.351713												CD19	ALB																	ESR1	(2R,3R)-5,7,3'-trihydroxyl-4'-methoxyl-flavanonol	0.8667
	ADA	DPP4			INSR	29	0.00062848	0.34745												CD44	ALB																	ESR1	(2R,3R)-5,7,3'-trihydroxyl-4'-methoxyl-flavanonol	0.7812
	ADA	ENTPD1			ITPR1	36	0.00339595	0.351769												CDH1	ALB																	ESR1	(2R,3R)-5,7,3'-trihydroxyl-4'-methoxyl-flavanonol	0.871
	ADA	HPRT1			JAK1	72	0.00081064	0.357583												CP	ALB																	ESR1	(2S)-7,4'-dihydroxy-5-methoxyflavanone	0.8
	ADA	NT5C2			KHSRP	14	0.00040691	0.322566												CRP	ALB																	ESR1	(2S)-7,4'-dihydroxy-5-methoxyflavanone	0.8333
	ADA	NT5E			KITLG	34	0.00062606	0.343769												CSF2	ALB																	ESR1	(2S)-7,4'-dihydroxy-5-methoxyflavanone	0.75
	ADA	NT5M			KRAS	104	0.00359974	0.388899												CXCL8	ALB																	ESR1	1,2,3,4,6-Penta-O-galloyl-β-D-glucose	0.7143
	ADA	PNP			LMNA	24	0.00165588	0.345925												CYCS	ALB																	ESR1	1,2,3,4,6-Penta-O-galloyl-β-D-glucose	0.7297
	ADA	UCKL1			MAPK3	142	0.0116004	0.413064												DECR1	ALB																	ESR1	1,2,3,6-tetra-O-galloyl-β-D-glucose	0.7097
	ADAM28	ITGA4			MAPK8IP1	4	4.3e-07	0.325085												EGF	ALB																	ESR1	1,3,6,7-tetrahydroxy-C-glucosylxanthones	0.7222
	ADAMTS2	ADAMTS4			MAPT	23	0.00089079	0.34625												EPO	ALB																	ESR1	1,3,6,7-tetrahydroxy-C-glucosylxanthones	0.75
	ADAMTS2	ADAMTS5			MST1	5	0.00014039	0.313361												ESR1	ALB																	ESR1	1,3,6,7-tetrahydroxy-C-glucosylxanthones	0.7778
	ADAMTS2	ADAMTSL2			MTOR	79	0.00378592	0.386177												F2	ALB																	ESR1	12-epi-15-OAc-17-Bz-16-OH-16,17-dihydronapelline	0.8281
	ADAMTS2	CFP			MYOD1	20	0.00051443	0.341007												F5	ALB																	ESR1	14-acetylkarakoline	0.75
	ADAMTS2	COL11A1			NCF1	16	3.406e-05	0.33933												F8	ALB																	ESR1	14-acetyltalatisamine	0.75
	ADAMTS2	COL11A2			NCF2	20	0.00039957	0.345275												FBN1	ALB																	ESR1	5,7,4'-trihydroxy-8,3'-diprenylflavone	0.7222
	ADAMTS2	COL1A1			NFKB1	98	0.00699416	0.39055												FGF23	ALB																	ESR1	5,7,4'-trihydroxy-8,3'-diprenylflavone	0.7381
	ADAMTS2	COL1A2			NFKBIA	56	0.00204872	0.376108												FN1	ALB																	ESR1	5,7-dihydroxy-4'-Methoxyflavone-7-o-d-apigenin(1→6)-O-β-D-Glucoside	0.9286
	ADAMTS2	COL2A1			NOS1	40	0.00356131	0.358745												GAPDH	ALB																	ESR1	5,7-dihydroxy-4'-Methoxyflavone-7-o-d-apigenin(1→6)-O-β-D-Glucoside	0.8333
	ADAMTS2	COL3A1			NPM1	23	0.00093771	0.342383												HSP90B1	ALB																	ESR1	5,7-dihydroxy-4'-Methoxyflavone-7-o-d-apigenin(1→6)-O-β-D-Glucoside	1
	ADAMTS2	COL5A1			NRAS	97	0.00451458	0.382231												ICAM1	ALB																	ESR1	6-Hydroxykaempferol-3,6,7-triglucoside	0.7179
	ADAMTS2	COL5A2			PDPK1	42	0.00042438	0.354823												IGF1	ALB																	ESR1	6-hydroxyapigenin-6-O-β-dglucoside-7-O-β-D-glucuronide	0.7179
	ADAMTS2	CRTAP			PFKM	22	0.00078061	0.33178												IGFBP3	ALB																	ESR1	6-hydroxykaempferol-3-O-β-D-glucoside	0.7105
	ADAMTS2	SEMA5A			PIK3CB	79	0.00194908	0.357525												IL10	ALB																	ESR1	6-hydroxykaempferol-3-O-β-D-glucoside	0.7368
	ADAMTS4	ACAN			PIK3CD	59	0.00044811	0.345871												IL2	ALB																	ESR1	8-OEt-14-benzoylmesaconitine	0.7969
	ADAMTS4	ADAMTS2			PIK3CG	31	0.00017882	0.333838												IL6	ALB																	ESR1	Aconicarmine	0.7385
	ADAMTS4	ADAMTS5			PPP2CA	95	0.0111105	0.388351												INS	ALB																	ESR1	Aconifine	0.8125
	ADAMTS4	ADAMTSL2			PPP2CB	53	0.0024974	0.376493												KDR	ALB																	ESR1	Afzelin	0.8125
	ADAMTS4	CFP			PTEN	88	0.00728133	0.389104												KIT	ALB																	ESR1	Afzelin	0.7353
	ADAMTS4	FURIN			PTGS2	68	0.00865543	0.379079												LAMB2	ALB																	ESR1	Afzelin	0.875
	ADAMTS4	IL1B			RAF1	52	0.00091716	0.364191												MAPK3	ALB																	ESR1	Aldohyaconitine	0.8525
	ADAMTS4	MMP13			RARG	21	0.00040988	0.338653												MATN3	ALB																	ESR1	Angelitriol	0.7297
	ADAMTS4	MMP3			RHEB	20	0.00014142	0.327205												MEN1	ALB																	ESR1	AngelolA	0.7143
	ADAMTS4	SEMA5A			RPS6	69	0.00276228	0.345871												MMP9	ALB																	ESR1	AngelolD	0.7143
	ADAMTS5	ACAN			RXRG	22	0.00014775	0.33168												MPO	ALB																	ESR1	Baicalin	0.8125
	ADAMTS5	ADAMTS2			SLC2A1	14	7.688e-05	0.348878												MYC	ALB																	ESR1	Baicalin	0.7353
	ADAMTS5	ADAMTS4			SOD1	45	0.00607557	0.37293												NCOA1	ALB																	ESR1	Baicalin	0.875
	ADAMTS5	ADAMTSL2			SRPK2	2	2.273e-05	0.303911												NCOA2	ALB																	ESR1	Benzoylaconine	0.8125
	ADAMTS5	CFP			STUB1	31	0.00231072	0.34674												ORM1	ALB																	ESR1	Benzoylhypaconine	0.8125
	ADAMTS5	COL2A1			TLR2	54	0.00158867	0.361922												ORM2	ALB																	ESR1	Condelphine	0.7656
	ADAMTS5	IL1B			TLR4	73	0.00332061	0.38316												P4HB	ALB																	ESR1	Deoxyaconitine	0.8281
	ADAMTS5	MMP13			TNFRSF1A	31	0.0005307	0.340376												PCSK9	ALB																	ESR1	Diosmin	0.7
	ADAMTS5	MMP3			TSC1	22	0.00018057	0.329108												PLG	ALB																	ESR1	Foresticine	0.75
	ADAMTS5	SEMA5A			TSC2	32	0.00040341	0.356889												PROC	ALB																	ESR1	Fuziline	0.7969
	ADAMTSL2	ADAMTS2			USP8	8	5.11e-05	0.319392												PTGS2	ALB																	ESR1	Glucogallin	0.7188
	ADAMTSL2	ADAMTS4			VHL	25	0.00131586	0.332229												RXRA	ALB																	ESR1	Glucogallin	0.7812
	ADAMTSL2	ADAMTS5			VIM	19	0.00177182	0.335563												SERPINA1	ALB																	ESR1	Iriflophenone	0.7391
	ADAMTSL2	CFP			VLDLR	15	0.00082166	0.334445												SERPINC1	ALB																	ESR1	Iriflophenone	0.7692
	ADAMTSL2	SEMA5A			WNT1	30	0.00250911	0.33541												SERPIND1	ALB																	ESR1	Iriflophenone	0.7619
	ADCY1	ADCY2			YWHAE	56	0.00199756	0.361922												SOD2	ALB																	ESR1	Iriflophenone	0.7143
	ADCY1	ADCY5			CA1	3	0.00020231	0.266933												STAT3	ALB																	ESR1	Isodelphinine	0.7656
	ADCY1	ADM			CPOX	6	0.00081231	0.258401												TF	ALB																	ESR1	Isotalatizidine	0.75
	ADCY1	ADORA1			HBD	9	0.00049406	0.274707												TFRC	ALB																	ESR1	Kaempferol-3-O-sophoroside	0.7179
	ADCY1	ADORA2B			HBG1	8	5.949e-05	0.275668												TGFB1	ALB																	ESR1	Karacoline	0.7344
	ADCY1	ADORA3			HBG2	7	3.706e-05	0.264311												TGFB3	ALB																	ESR1	Mangiferin	0.7222
	ADCY1	ADRA2B			HMBS	10	0.00168842	0.321018												TLR4	ALB																	ESR1	Mangiferin	0.75
	ADCY1	ADRA2C			KLF1	7	0.00069483	0.289329												TNF	ALB																	ESR1	Mangiferin	0.7778
	ADCY1	ADRB2			SLC4A1	3	5.26e-06	0.235992												TTR	ALB																	ESR1	Mesaconitine	0.7969
	ADCY1	ANXA1			UROS	5	2.035e-05	0.255027												VEGFA	ALB																	ESR1	Neomangiferin	0.7179
	ADCY1	APP			ALPL	12	0.00082922	0.321345												ADSL	ALDH18A1																	ESR1	Parietin	0.7308
	ADCY1	AVP			AMELX	28	0	0.34106												ALDH3B1	ALDH18A1																	ESR1	Psoralen	0.7391
	ADCY1	BDKRB1			APOH	15	9.484e-05	0.326915												ALDH7A1	ALDH18A1																	ESR1	Pyrogallol	0.7143
	ADCY1	BDKRB2			BCHE	8	0.00032713	0.318012												CS	ALDH18A1																	ESR1	Quercetin-3,7-O-β-D-glucopyranoside	0.7179
	ADCY1	CALM1			BMP15	30	0.00033567	0.343181												GLUD1	ALDH18A1																	ESR1	Quercetin-3-O-β-D-glucoside	0.7105
	ADCY1	CASR			C4A	39	0.00197801	0.344575												GLUD2	ALDH18A1																	ESR1	Quercetin-3-O-β-D-glucoside	0.7368
	ADCY1	CCL5			CP	39	0.00267265	0.347231												TYMS	ALDH18A1																	ESR1	Rutin	0.7105
	ADCY1	CCR1			DMP1	32	0.00050098	0.346142												ACSS2	ALDH3B1																	ESR1	Rutin	0.7368
	ADCY1	CCR2			FAM20C	29	0.00065259	0.345437												ALDH18A1	ALDH3B1																	ESR1	Scutellarin	0.9286
	ADCY1	CHRM2			FBN1	44	0.00078658	0.347504												CD59	ALDH3B1																	ESR1	Scutellarin	0.8333
	ADCY1	CHRM4			FCGRT	1	0	0.285474												CHRNB4	ALDH3B1																	ESR1	Scutellarin	1
	ADCY1	CNR1			FGF23	63	0.00491602	0.363352												COMT	ALDH3B1																	ESR1	Talatizamine	0.75
	ADCY1	CNR2			LALBA	7	0.00072555	0.312032												CYBA	ALDH3B1																	ESR1	Umbelliferone	0.7407
	ADCY1	CRH			LGALS1	31	0.00010314	0.350596												CYBB	ALDH3B1																	ESR1	Umbelliferone	0.7143
	ADCY1	CRHR2			MATN3	33	0.00062801	0.342595												CYP2E1	ALDH3B1																	ESR1	Umbelliferone	0.7727
	ADCY1	CXCL8			MB	4	0.00042265	0.300272												ITGAV	ALDH3B1																	ESR1	Wogonin	0.8667
	ADCY1	CXCR3			MGAM	30	0.00279704	0.341853												ITGB2	ALDH3B1																	ESR1	Wogonin	0.7812
	ADCY1	CXCR4			P4HB	73	0.0108859	0.372741												NDUFS8	ALDH3B1																	ESR1	Wogonin	0.871
	ADCY1	DRD2			PAEP	2	5.421e-05	0.286549												PLAU	ALDH3B1																	ESR1	Woodorien	0.7
	ADCY1	EDNRA			PCSK9	36	0.00028687	0.351657												PLAUR	ALDH3B1																	ESR1	Xanthotoxol	0.7097
	ADCY1	FSHB			PROC	46	0.00102897	0.35528												TNFRSF1B	ALDH3B1																	ESR1	acteoside	0.7317
	ADCY1	FSHR			SERPINA6	3	4.54e-06	0.293718												ACADM	ALDH7A1																	ESR1	baohuosideIV	0.7
	ADCY1	GABBR2			SERPINC1	52	0.00447768	0.357235												ACSS2	ALDH7A1																	ESR1	coumarin	0.8421
	ADCY1	GNAI1			SERPIND1	37	0.00016968	0.344037												ALDH18A1	ALDH7A1																	ESR1	dihydrocinnacasside	0.7436
	ADCY1	GNAI2			SHBG	9	7.995e-05	0.319948												GLUD1	ALDH7A1																	ESR1	echinacoside	0.7143
	ADCY1	GNAI3			WFS1	31	0.00127765	0.347504												ACTN1	ALDOA																	ESR1	epicatechin	0.8065
	ADCY1	GNAS			ALCAM	3	0	0.283239												ACTN4	ALDOA																	ESR1	epicatechin	0.7812
	ADCY1	GPBAR1			AZIN2	15	0.00091902	0.31394												ALB	ALDOA																	ESR1	epicatechin	0.871
	ADCY1	GPER1			GBE1	14	0.000544	0.292473												APP	ALDOA																	ESR1	epimedosideE	0.7
	ADCY1	GPR18			MTHFD2	12	6.496e-05	0.283348												CANT1	ALDOA																	ESR1	fisetin	0.8929
	ADCY1	GPR55			OAT	12	0.00031926	0.289975												CDA	ALDOA																	ESR1	fisetin	0.8
	ADCY1	HRAS			OTC	23	0.00209568	0.32619												CTSD	ALDOA																	ESR1	fisetin	0.9643
	ADCY1	HTR1A			PSAT1	9	0.00018391	0.26501												EGF	ALDOA																	ESR1	forsythosideE	0.725
	ADCY1	IL1A			PYCR1	6	0.00096622	0.256122												ESR1	ALDOA																	ESR1	guaicylglycerol	0.7222
	ADCY1	LHB			PYCR2	4	4.128e-05	0.253183												F5	ALDOA																	ESR1	hederagenin	0.7174
	ADCY1	MC3R			TXNRD1	24	0.00216525	0.336433												F8	ALDOA																	ESR1	hederagenin	0.72
	ADCY1	MTNR1A			ZFYVE27	5	0.00066906	0.283239												FN1	ALDOA																	ESR1	hederagenin	0.7391
	ADCY1	MTNR1B			CYP2B6	43	0.001438	0.3187												G6PD	ALDOA																	ESR1	hederagenin	0.7021
	ADCY1	OPRD1			CYP2C8	32	0.00024312	0.301544												GAPDH	ALDOA																	ESR1	hyperoside	0.7105
	ADCY1	OPRK1			CYP2C9	39	0.00083642	0.305467												GPI	ALDOA																	ESR1	hyperoside	0.7368
	ADCY1	OPRL1			CYP4A11	33	0.00077158	0.317234												H6PD	ALDOA																	ESR1	isomangiferin	0.7222
	ADCY1	OPRM1			RDH5	3	0	0.247894												HK1	ALDOA																	ESR1	isomangiferin	0.75
	ADCY1	P2RY12			WT1	12	0.0007284	0.32901												IDH1	ALDOA																	ESR1	isomangiferin	0.7778
	ADCY1	PDE11A			BBOX1	8	0.00017449	0.283167												IGF1	ALDOA																	ESR1	isovitexin	0.7222
	ADCY1	PDE2A			OBSL1	6	0.00021065	0.295765												LDHA	ALDOA																	ESR1	isovitexin	0.75
	ADCY1	PDE3A			GCLC	21	0.00087091	0.309885												LYZ	ALDOA																	ESR1	isovitexin	0.7778
	ADCY1	PDE4A			GCLM	17	0.00034856	0.299783												MDH2	ALDOA																	ESR1	japonicuminB	0.7174
	ADCY1	PDE4B			L2HGDH	6	9.76e-06	0.275875												MMP9	ALDOA																	ESR1	japonicuminB	0.72
	ADCY1	PDE4C			GABRB2	16	0.00099899	0.262989												ORM1	ALDOA																	ESR1	japonicuminB	0.7391
	ADCY1	PDE4D			VDAC1	32	0.00216364	0.329846												ORM2	ALDOA																	ESR1	japonicuminB	0.7021
	ADCY1	PDE5A			HIBCH	8	0.00025252	0.289899												PDHA1	ALDOA																	ESR1	juglaninD	0.7
	ADCY1	PDE7A			NDUFS7	79	0.00159386	0.308111												PDHB	ALDOA																	ESR1	kaempferol	0.963
	ADCY1	PDE7B			SLC25A19	4	2.217e-05	0.256717												PKLR	ALDOA																	ESR1	kaempferol	0.8621
	ADCY1	POMC			TMLHE	1	0	0.228492												PKM	ALDOA																	ESR1	kaempferol	0.9643
	ADCY1	PRKACA			BCKDK	2	2.7e-06	0.278873												PLG	ALDOA																	ESR1	kaempferol-3-O-α-L-rhamnopyranosyl	0.7105
	ADCY1	PRKACG			BPGM	13	9.296e-05	0.306826												SERPINA1	ALDOA																	ESR1	kaempferol-3-O-α-L-rhamnopyranosyl	0.7368
	ADCY1	PRKAR1A			CHIT1	28	0.00109408	0.328423												TALDO1	ALDOA																	ESR1	kaempferol-3-O-β-D-galactoside	0.7105
	ADCY1	PRKAR2B			CTSD	41	0.00278872	0.362278												TGFB1	ALDOA																	ESR1	kaempferol-3-O-β-D-galactoside	0.7368
	ADCY1	PRKCA			CTSS	27	0.00091215	0.325708												TGFB3	ALDOA																	ESR1	kaempferol-3-O-β-rutinoside	0.7105
	ADCY1	PRKCD			FBP1	14	0.00011112	0.305552												TPI1	ALDOA																	ESR1	kaempferol-3-O-β-rutinoside	0.7368
	ADCY1	PSAP			G6PD	42	0.0016219	0.341853												VEGFA	ALDOA																	ESR1	luteolin	0.9286
	ADCY1	PTGDR2			GAPDHS	14	0.00012865	0.312695												ADCY1	ANXA1																	ESR1	luteolin	0.8333
	ADCY1	PTGIR			GPI	41	0.00085236	0.323607												ADCY2	ANXA1																	ESR1	luteolin	1
	ADCY1	PTH1R			H6PD	44	0.00121552	0.33193												ADCY5	ANXA1																	ESR1	luteolin-7-O-β-D-neohesperidoside	0.7179
	ADCY1	S1PR1			HBB	26	0.00223799	0.325708												ADORA1	ANXA1																	ESR1	lycojaponicuminolD	0.7083
	ADCY1	TAS1R2			LDHA	39	0.00205684	0.350095												ADORA3	ANXA1																	ESR1	lycojaponicuminolD	0.7059
	ADCY1	TSHB			LDHAL6A	19	0.00033934	0.309234												ADRA1A	ANXA1																	ESR1	naringenin-7-O-β-D-glucopyranoside	0.7105
	ADCY1	TSHR			LDHAL6B	20	0.0003662	0.309885												ADRA2B	ANXA1																	ESR1	naringenin-7-O-β-D-glucopyranoside	0.7368
	ADCY1	VIPR1			LDHB	25	0.00022759	0.320226												ADRA2C	ANXA1																	ESR1	naringin	0.7179
	ADCY10	CHEK2			LDHC	20	5.112e-05	0.309711												ADRBK1	ANXA1																	ESR1	neoeriocitrin	0.7179
	ADCY10	GNAI1			LTF	28	0.00150998	0.343555												ANXA2	ANXA1																	ESR1	quercetin	0.9286
	ADCY10	GNAI2			MINPP1	12	0.00021284	0.293601												APP	ANXA1																	ESR1	quercetin	0.8333
	ADCY10	GNAS			PRSS3	18	0.00069526	0.315918												AVP	ANXA1																	ESR1	quercetin	1
	ADCY10	PDE11A			ALG1	7	5.341e-05	0.237388												AVPR1A	ANXA1																	ESR1	rehmapicrogenin	0.7179
	ADCY10	PDE2A			ALG12	5	0.00018558	0.254292												BDKRB1	ANXA1																	ESR1	sarsasapogenin	0.7
	ADCY10	PDE4A			ALG2	8	0.00030721	0.252286												BDKRB2	ANXA1																	ESR1	scopoletin	0.7143
	ADCY10	PDE4B			ALG8	5	9.852e-05	0.253795												CASR	ANXA1																	ESR1	scopoletin	0.7419
	ADCY10	PDE4C			DOLK	16	0.00204051	0.285992												CCL5	ANXA1																	ESR1	scopoletin	0.75
	ADCY10	PDE4D			DPM1	16	0.00146046	0.256927												CCR1	ANXA1																	ESR1	stigmast-3,6-dione	0.7941
	ADCY10	PDE5A			GMDS	8	0.00090397	0.23767												CCR2	ANXA1																	ESR1	stigmast-3,6-dione	0.7143
	ADCY10	PDE7A			PMM2	13	0.0018974	0.274468												CHRM1	ANXA1																	ESR1	stigmast-3,6-dione	0.7105
	ADCY10	PDE7B			DDOST	56	0.00607343	0.333283												CHRM2	ANXA1																	ESR1	stigmast-3,6-dione	0.7632
	ADCY10	PDE8B			GPAA1	4	0.00052965	0.256032												CHRM3	ANXA1																	ESR1	stigmast-3,6-dione	0.7632
	ADCY10	PKM			ATP6V0A2	14	0.00186583	0.314791												CHRM4	ANXA1																	ESR1	stigmast-3,6-dione	0.7941
	ADCY10	POLR1D			COG1	11	0.00108957	0.309581												CHRM5	ANXA1																	ESR1	stigmast-3,6-dione	0.7632
	ADCY10	PRKACA			MOGS	11	0.00126842	0.27789												CNR1	ANXA1																	ESR1	stigmast-3,6-dione	0.7436
	ADCY10	PRKACG			RFT1	2	0	0.216076												CNR2	ANXA1																	ESR1	timosaponinAⅢ	0.7059
	ADCY10	SDHC			JAK2	96	0.005253	0.379862												CXCL8	ANXA1																	ESR1	tricin	0.8387
	ADCY2	ADCY1			PLCG2	58	0.00160717	0.340849												CXCR3	ANXA1																	ESR1	tricin	0.7576
	ADCY2	ADCY5			ALKBH2	1	0	0.222189												CXCR4	ANXA1																	ESR1	tricin	0.8438
	ADCY2	ADM			FTO	4	0.00182056	0.285622												DRD2	ANXA1																	F2	D-Phenylalanine	0.875
	ADCY2	ADORA1			ALKBH3	1	0	0.222189												EDNRA	ANXA1																	F2	adenine	0.7037
	ADCY2	ADORA2B			ALOX15	19	0.00020169	0.303368												EDNRB	ANXA1																	F2	p-hydroxybenzoic-acid	0.7143
	ADCY2	ADORA3			ALOX5	21	0.00033155	0.305425												F2	ANXA1																	GAPDH	Uridine	0.7123
	ADCY2	ADRA2B			ALOX5AP	4	2.33e-05	0.272368												FFAR1	ANXA1																	GAPDH	adenosine	0.7568
	ADCY2	ADRA2C			CYP2J2	13	8.64e-06	0.293992												GABBR2	ANXA1																	GAPDH	adenosine	0.8116
	ADCY2	ADRB2			IL4	74	0.00429002	0.373119												GNA11	ANXA1																	GAPDH	adenosine	0.7467
	ADCY2	ANXA1			PLA2G1B	18	0.00082635	0.324082												GNAI1	ANXA1																	GAPDH	guanosine	0.7532
	ADCY2	APP			PLA2G2A	9	6.693e-05	0.305383												GNAI2	ANXA1																	GAPDH	guanosine	0.7808
	ADCY2	AVP			PLA2G2D	6	1.675e-05	0.281793												GNAI3	ANXA1																	GAPDH	guanosine	0.7215
	ADCY2	BDKRB1			PLA2G4A	22	0.00085127	0.337513												GNRH1	ANXA1																	GAPDH	sarsasapogenin	0.7111
	ADCY2	BDKRB2			PLA2G6	21	0.00184982	0.32219												GNRHR	ANXA1																	GAPDH	sarsasapogenin	0.7111
	ADCY2	CALM1			PTGS1	28	0.00184857	0.311855												GPER1	ANXA1																	GAPDH	timosaponinAⅢ	0.7059
	ADCY2	CASR			MAPKAPK2	16	0.00015511	0.329157												GPR18	ANXA1																	GAPDH	timosaponinAⅢ	0.7059
	ADCY2	CCL5			PLA2G2E	4	1.608e-05	0.279509												GPR55	ANXA1																	GNAI1	Uridine	0.7397
	ADCY2	CCR1			TYROBP	29	0.00059953	0.323987												HCRT	ANXA1																	GNAI1	adenosine	0.7887
	ADCY2	CCR2			COL4A1	39	0.00082573	0.314074												HRH1	ANXA1																	GNAI1	guanosine	0.8592
	ADCY2	CHRM2			COL4A3	37	0.0007382	0.308931												HTR1A	ANXA1																	HRAS	Uridine	0.7397
	ADCY2	CHRM4			FCGR3B	9	0.00029982	0.298728												HTR2A	ANXA1																	HRAS	Uridine	0.7397
	ADCY2	CNR1			NTNG1	3	0	0.25834												HTR2B	ANXA1																	HRAS	adenosine	0.7887
	ADCY2	CNR2			ALS2	9	0.00076344	0.303576												IL4	ANXA1																	HRAS	adenosine	0.7887
	ADCY2	CRH			CHMP2B	8	1.531e-05	0.291738												KISS1	ANXA1																	HRAS	guanosine	0.8592
	ADCY2	CRHR2			FUS	33	0.00146127	0.316961												KISS1R	ANXA1																	HRAS	guanosine	0.8592
	ADCY2	CXCL8			SETX	7	0.00037725	0.27803												LTB4R	ANXA1																	HSP90AA1	(+)-catechin	0.871
	ADCY2	CXCR3			SPG11	3	3.158e-05	0.241598												LTB4R2	ANXA1																	HSP90AA1	(2R,3R)-5,7,3'-trihydroxyl-4'-methoxyl-flavanonol	0.871
	ADCY2	CXCR4			TARDBP	22	0.00057677	0.31124												MTNR1A	ANXA1																	HSP90AA1	(2S)-7,4'-dihydroxy-5-methoxyflavanone	0.75
	ADCY2	DRD2			VAPB	10	0.00040057	0.304498												MTNR1B	ANXA1																	HSP90AA1	1,2,3,4,6-Penta-O-galloyl-β-D-glucose	0.7143
	ADCY2	EDNRA			PHYH	9	8.94e-06	0.2614												NR3C1	ANXA1																	HSP90AA1	1,2,3,6-tetra-O-galloyl-β-D-glucose	0.7097
	ADCY2	FSHB			AMD1	8	0.0003776	0.270201												OPRD1	ANXA1																	HSP90AA1	1,3,6,7-tetrahydroxy-C-glucosylxanthones	0.7778
	ADCY2	FSHR			ARG2	11	0.00018517	0.309364												OPRK1	ANXA1																	HSP90AA1	5,7-dihydroxy-4'-Methoxyflavone-7-o-d-apigenin(1→6)-O-β-D-Glucoside	1
	ADCY2	GABBR2			CLCN7	5	9.268e-05	0.246537												OPRL1	ANXA1																	HSP90AA1	6-Hydroxykaempferol-3,6,7-triglucoside	0.7179
	ADCY2	GNAI1			OSTM1	6	0.00080197	0.246565												OPRM1	ANXA1																	HSP90AA1	6-hydroxyapigenin-6-O-β-dglucoside-7-O-β-D-glucuronide	0.7179
	ADCY2	GNAI2			MTFMT	11	0.00037419	0.276013												P2RY12	ANXA1																	HSP90AA1	6-hydroxykaempferol-3-O-β-D-glucoside	0.7368
	ADCY2	GNAI3			MTHFD1	16	0.00065663	0.296242												P2RY2	ANXA1																	HSP90AA1	Afzelin	0.875
	ADCY2	GNAS			AMY1A	9	2.399e-05	0.273821												PIK3CA	ANXA1																	HSP90AA1	Angelitriol	0.7297
	ADCY2	GPBAR1			AMY2A	9	2.399e-05	0.273821												PIK3R1	ANXA1																	HSP90AA1	Baicalin	0.875
	ADCY2	GPER1			AMY2B	9	2.399e-05	0.273821												PIK3R2	ANXA1																	HSP90AA1	Diosmin	0.7
	ADCY2	GPR18			GANC	9	0.00039049	0.271664												PLCB4	ANXA1																	HSP90AA1	Glucogallin	0.7812
	ADCY2	GPR55			PYGL	13	0.00040851	0.299011												POMC	ANXA1																	HSP90AA1	Iriflophenone	0.7143
	ADCY2	HTR1A			PYGM	18	0.00114787	0.315196												PROK2	ANXA1																	HSP90AA1	Kaempferol-3-O-sophoroside	0.7179
	ADCY2	LHB			SI	15	0.0007884	0.316779												PROKR2	ANXA1																	HSP90AA1	Mangiferin	0.7778
	ADCY2	MC3R			ANG	4	3.166e-05	0.299579												PSAP	ANXA1																	HSP90AA1	Neomangiferin	0.7179
	ADCY2	MTNR1A			ANKH	1	0	0.246675												PTGDR2	ANXA1																	HSP90AA1	Quercetin-3,7-O-β-D-glucopyranoside	0.7179
	ADCY2	MTNR1B			ANO10	1	0	0.196562												PTGFR	ANXA1																	HSP90AA1	Quercetin-3-O-β-D-glucoside	0.7368
	ADCY2	OPRD1			ATXN10	2	0.00090621	0.244624												S1PR1	ANXA1																	HSP90AA1	Rutin	0.7368
	ADCY2	OPRK1			ANO5	1	0	0.215886												TAC3	ANXA1																	HSP90AA1	Scutellarin	1
	ADCY2	OPRL1			FKRP	16	0.00191716	0.27529												TACR3	ANXA1																	HSP90AA1	Wogonin	0.871
	ADCY2	OPRM1			ANTXR1	2	0	0.237261												TAS1R2	ANXA1																	HSP90AA1	baohuosideIV	0.7
	ADCY2	P2RY12			ANTXR2	2	0	0.237261												AGA	ANXA2																	HSP90AA1	epicatechin	0.871
	ADCY2	PDE11A			CAV3	24	0.00310208	0.333384												ANXA1	ANXA2																	HSP90AA1	fisetin	0.9643
	ADCY2	PDE2A			TRPM7	4	0.00010806	0.264406												ARG1	ANXA2																	HSP90AA1	hyperoside	0.7368
	ADCY2	PDE3A			ANXA11	4	0.00095783	0.271497												CAV1	ANXA2																	HSP90AA1	isomangiferin	0.7778
	ADCY2	PDE4A			ANXA3	1	0	0.213546												CDC42	ANXA2																	HSP90AA1	isovitexin	0.7778
	ADCY2	PDE4B			BTNL2	2	4.621e-05	0.262426												CYB5R3	ANXA2																	HSP90AA1	juglaninD	0.7
	ADCY2	PDE4C			EWSR1	13	0.00081301	0.313361												ELANE	ANXA2																	HSP90AA1	kaempferol	0.9643
	ADCY2	PDE4D			PLAT	14	0.00015384	0.33193												FTL	ANXA2																	HSP90AA1	kaempferol-3-O-α-L-rhamnopyranosyl	0.7368
	ADCY2	PDE5A			RPS6KA3	18	0.00011349	0.334242												GLA	ANXA2																	HSP90AA1	kaempferol-3-O-β-D-galactoside	0.7368
	ADCY2	PDE7A			RNASE1	3	8.964e-05	0.262551												GLB1	ANXA2																	HSP90AA1	kaempferol-3-O-β-rutinoside	0.7368
	ADCY2	PDE7B			CYP2C18	19	2.225e-05	0.273787												GUSB	ANXA2																	HSP90AA1	luteolin	1
	ADCY2	PDE8B			PDXK	19	0.00112338	0.320412												HEXB	ANXA2																	HSP90AA1	luteolin-7-O-β-D-neohesperidoside	0.7179
	ADCY2	POMC			PNPO	3	3.379e-05	0.256122												IMPDH1	ANXA2																	HSP90AA1	naringenin-7-O-β-D-glucopyranoside	0.7368
	ADCY2	PRKACA			AP1S2	13	5.018e-05	0.299783												LYZ	ANXA2																	HSP90AA1	naringin	0.7179
	ADCY2	PRKACG			ARF1	31	0.0019266	0.343555												MAPK1	ANXA2																	HSP90AA1	neoeriocitrin	0.7179
	ADCY2	PRKAR1A			CPD	9	0.00091353	0.295607												MPO	ANXA2																	HSP90AA1	quercetin	1
	ADCY2	PRKAR2B			HLA-DPB1	37	0.00088602	0.324654												ORM2	ANXA2																	HSP90AA1	scopoletin	0.75
	ADCY2	PRKCA			HLA-DQB1	37	0.00115614	0.335768												PCSK9	ANXA2																	HSP90AA1	tricin	0.8438
	ADCY2	PRKCB			HLA-DRB1	49	0.00490436	0.352725												PLG	ANXA2																	HSPA8	Uridine	0.7465
	ADCY2	PRKCD			FZD2	20	0.00037006	0.326528												PRKCD	ANXA2																	HSPA8	adenosine	0.8507
	ADCY2	PSAP			SEC23A	21	0.00042527	0.307467												SRC	ANXA2																	HSPA8	guanosine	0.8429
	ADCY2	PTGDR2			SEC24C	19	0.00029695	0.300477												STAT3	ANXA2																	HSPA8	sarsasapogenin	0.7111
	ADCY2	PTGIR			SEC24D	20	0.00038365	0.304204												STAT4	ANXA2																	HSPA8	timosaponinAⅢ	0.7059
	ADCY2	PTH1R			BIRC3	32	0.0002353	0.321252												TP53	ANXA2																	IGF1	12-epi-15-OAc-17-Bz-16-OH-16,17-dihydronapelline	0.7042
	ADCY2	S1PR1			CASP1	33	0.00068125	0.345762												TTR	ANXA2																	IGF1	8-OEt-14-benzoylmesaconitine	0.7
	ADCY2	TAS1R2			CASP10	15	9.999e-05	0.32356												TUBB	ANXA2																	IGF1	Aconicarmine	0.7463
	ADCY2	TSHB			FAS	24	0.00012786	0.338757												VCP	ANXA2																	IGF1	Aldohyaconitine	0.7463
	ADCY2	TSHR			APC	21	0.00011443	0.326286												ACADM	AOX1																	IGF1	Benzoylhypaconine	0.7143
	ADCY2	VIPR1			APC2	6	7.7e-07	0.294581												ACSS2	AOX1																	IGF1	Fuziline	0.7246
	ADCY5	ADCY1			DVL1	30	0.00077969	0.343075												CYP1A1	AOX1																	IL1B	(Z)-(1S,5R)-β-pinen-10-yl-β-vicianoside	0.7636
	ADCY5	ADCY2			DVL3	26	0.00048455	0.334952												CYP1A2	AOX1																	IL1B	1-O-β-D-glucopyranosyl-8-O-benzoylpaeonisuffrone	0.7193
	ADCY5	ADM			KMT2D	19	0.00017008	0.326576												CYP2A6	AOX1																	IL1B	1-O-β-D-glucopyranosyl-paeonisuffrone	0.7455
	ADCY5	ADORA1			LRP5	21	0.000334	0.311811												CYP2B6	AOX1																	IL1B	4'-O-benzoylpaeoniflorin	0.7193
	ADCY5	ADORA2B			LRRK2	23	0.00112831	0.338393												CYP2C9	AOX1																	IL1B	4-O-methyl-benzoylpaeoniflorin	0.7069
	ADCY5	ADORA3			PSMB8	52	0.00463546	0.349596												CYP3A4	AOX1																	IL1B	6-O-β-D-glucopyranosyl-lactinolide	0.7736
	ADCY5	ADRA2B			WNT3A	28	0.00078352	0.337513												CYP3A5	AOX1																	IL1B	AsparagosideG	0.8148
	ADCY5	ADRA2C			APCS	10	4.798e-05	0.328081												CYP4A11	AOX1																	IL1B	AsperosaponinVI	0.8214
	ADCY5	ADRB2			FCGR2A	20	9.379e-05	0.321018												EHHADH	AOX1																	IL1B	Cantleyoside	0.7273
	ADCY5	AKT1			SNCA	25	0.00214733	0.343075												UGT1A6	AOX1																	IL1B	Daucosterol	0.7193
	ADCY5	ANXA1			ARAF	28	0.00015817	0.351265												ADRB2	AP2S1																	IL1B	Daucosterol	0.7857
	ADCY5	APP			CALR	17	0.0016143	0.340429												APOB	AP2S1																	IL1B	Debenzoylpaeoniflorin	0.7455
	ADCY5	AVP			MTTP	6	4.464e-05	0.319207												ARF6	AP2S1																	IL1B	Desbenzoylpaeoniflorin	0.7455
	ADCY5	BDKRB1			PEX3	21	0.00233055	0.310408												AVP	AP2S1																	IL1B	DipsacosideB	0.8214
	ADCY5	BDKRB2			SAR1B	20	0.00041741	0.310452												CD3G	AP2S1																	IL1B	DipsacussaponinA	0.8214
	ADCY5	CALM1			F7	8	3.208e-05	0.290777												CD4	AP2S1																	IL1B	DipsacussaponinB	0.8036
	ADCY5	CASR			LIPA	6	0.00024149	0.28681												CFTR	AP2S1																	IL1B	DipsacussaponinC	0.8214
	ADCY5	CCL5			BACE1	5	0.00014571	0.325516												CHRM2	AP2S1																	IL1B	DipsanosideA	0.7143
	ADCY5	CCR1			CTSB	14	0.00015297	0.321252												DNAJC6	AP2S1																	IL1B	JapondipsaponinE1	0.8214
	ADCY5	CCR2			F9	13	0.00026437	0.313851												DNM2	AP2S1																	IL1B	KalopanaxsaponinA	0.8214
	ADCY5	CHRM2			MAPK10	36	0.00050729	0.362576												EGF	AP2S1																	IL1B	LaciniatosideVI	0.7818
	ADCY5	CHRM4			NAE1	4	0.00013829	0.296083												HLA-DPB1	AP2S1																	IL1B	Loganin	0.7222
	ADCY5	CNR1			NFKB2	22	9.658e-05	0.331083												HLA-DQB1	AP2S1																	IL1B	MacranthoidinA	0.8214
	ADCY5	CNR2			PRNP	12	0.00028229	0.319577												HLA-DRB1	AP2S1																	IL1B	SylvestrosideI	0.7818
	ADCY5	CRH			S100A12	7	1.7e-07	0.319762												HSPA8	AP2S1																	IL1B	SylvestrosideIII	0.7091
	ADCY5	CRHR2			S100B	19	0.00204792	0.347395												IL7R	AP2S1																	IL1B	SylvestrosideⅡ	0.75
	ADCY5	CXCL8			SCN10A	13	0.00148093	0.295172												LDLR	AP2S1																	IL1B	TriplostosideA	0.7143
	ADCY5	CXCR3			SCN8A	13	0.0012293	0.299092												MAPK1	AP2S1																	IL1B	acetylpaeoniflorin	0.7368
	ADCY5	CXCR4			SLC40A1	8	0.0001336	0.299986												OCRL	AP2S1																	IL1B	ajugol	0.7547
	ADCY5	DRD2			DPYD	12	0.00062862	0.281469												PCSK9	AP2S1																	IL1B	anemarrhenasaponinI	0.8
	ADCY5	EDNRA			MTAP	3	3.603e-05	0.276948												RAB5A	AP2S1																	IL1B	anemarrhenasaponinIa	0.7679
	ADCY5	ENPP1			NHP2	39	0.0012457	0.306613												TF	AP2S1																	IL1B	anemarrhenasaponinⅡ	0.8
	ADCY5	FSHB			PRPS1	4	0.00032067	0.248676												TFRC	AP2S1																	IL1B	cinnacaside	0.8545
	ADCY5	FSHR			TAT	16	0.00072979	0.306783												WNT5A	AP2S1																	IL1B	frehmaglutinB	0.7593
	ADCY5	GABBR2			TK1	26	0.00235344	0.315737												ACOX1	APOA1																	IL1B	guanosine	0.7083
	ADCY5	GNAI1			UMPS	23	0.00105018	0.302163												AGRN	APOA1																	IL1B	hederagenin	0.7358
	ADCY5	GNAI2			AQP1	1	0	0.267872												ALB	APOA1																	IL1B	hederagenin	0.8077
	ADCY5	GNAI3			CEBPB	35	0.00107961	0.358745												APOB	APOA1																	IL1B	huzhangosideB	0.8214
	ADCY5	GNAS			DCTN1	29	0.00302587	0.336947												APP	APOA1																	IL1B	huzhangosideD	0.8214
	ADCY5	GPBAR1			IGF1R	48	0.00107846	0.372678												C4A	APOA1																	IL1B	japonicuminB	0.7037
	ADCY5	GPER1			NR0B1	13	0.00025154	0.305636												CP	APOA1																	IL1B	japonicuminB	0.7736
	ADCY5	GPR18			PGR	38	0.00104846	0.369002												CREBBP	APOA1																	IL1B	lactiflorin	0.7018
	ADCY5	GPR55			PRDX1	11	0.00016818	0.328569												CRP	APOA1																	IL1B	lamiol	0.7547
	ADCY5	HTR1A			SETD7	6	9.2e-06	0.309885												EHHADH	APOA1																	IL1B	lycojaponicuminolD	0.7407
	ADCY5	LHB			TNK2	6	2.433e-05	0.318195												EP300	APOA1																	IL1B	lycojaponicuminolD	0.7143
	ADCY5	MC3R			BRAF	31	0.00110078	0.350874												F2	APOA1																	IL1B	macrostemonosideF	0.8519
	ADCY5	MTNR1A			IL17RD	16	0.00023305	0.327302												F5	APOA1																	IL1B	macrostemonosideJ	0.8148
	ADCY5	MTNR1B			MAP2K1	52	0.0004157	0.369682												FBN1	APOA1																	IL1B	officinalisnin-I	0.8148
	ADCY5	OPRD1			PAPSS1	18	0.00050493	0.34106												FGF23	APOA1																	IL1B	oxypaeoniflorin	0.7368
	ADCY5	OPRK1			PPP5C	20	0.0003522	0.335768												FN1	APOA1																	IL1B	oxyrehmaionosideB	0.7037
	ADCY5	OPRL1			RRAS	22	0.00069924	0.324225												HSD17B4	APOA1																	IL1B	rehmaionosideA	0.7037
	ADCY5	OPRM1			ARF4	12	0.00028755	0.325949												HSP90B1	APOA1																	IL1B	rehmaionosideC	0.7222
	ADCY5	P2RY12			CHN1	7	7.1e-06	0.306018												HSPG2	APOA1																	IL1B	timosaponinAⅡ	0.8148
	ADCY5	PDE11A			KIF1A	8	1.451e-05	0.277366												IGFBP3	APOA1																	IL1B	timosaponinAⅢ	0.7963
	ADCY5	PDE2A			KIF22	19	0.00021751	0.2966												IL6	APOA1																	IL1B	timosaponinBⅠ	0.7818
	ADCY5	PDE3A			KIF23	29	0.00091324	0.314701												INS	APOA1																	IL1B	timosaponinBⅡ	0.8148
	ADCY5	PDE4A			KIF2C	39	0.00181213	0.327886												JUN	APOA1																	IL1B	timosaponinD	0.8704
	ADCY5	PDE4B			KIF5A	20	0.00224813	0.327691												LAMB2	APOA1																	IL1B	timosaponinD1	0.8148
	ADCY5	PDE4C			RAB11A	43	0.00420918	0.347231												LDLR	APOA1																	IL1B	timosaponinE1	0.8148
	ADCY5	PDE4D			TRIP11	2	1.713e-05	0.260628												LPL	APOA1																	IL1B	timosaponinG(C39)	0.8148
	ADCY5	PDE5A			PACS2	1	0	0.259525												MATN3	APOA1																	IL1B	timosaponinH1	0.8545
	ADCY5	PDE7A			RAB7A	27	0.00192592	0.330142												ME1	APOA1																	IL2	Iriflophenone	0.7083
	ADCY5	PDE7B			RALA	16	0.00066212	0.329501												MED1	APOA1																	IL6	(Z)-(1S,5R)-β-pinen-10-yl-β-vicianoside	0.7636
	ADCY5	PDE8B			CEP290	50	0.00402918	0.340797												MEN1	APOA1																	IL6	1-O-β-D-glucopyranosyl-8-O-benzoylpaeonisuffrone	0.7193
	ADCY5	POLR1D			LCN2	23	0.000263	0.340481												NCOA1	APOA1																	IL6	1-O-β-D-glucopyranosyl-paeonisuffrone	0.7455
	ADCY5	POMC			NEU1	19	9.618e-05	0.314298												NCOA2	APOA1																	IL6	4'-O-benzoylpaeoniflorin	0.7193
	ADCY5	PRKACA			ARL1	4	0	0.237312												ORM1	APOA1																	IL6	4-O-methyl-benzoylpaeoniflorin	0.7069
	ADCY5	PRKACG			COG4	11	0.00097183	0.310277												ORM2	APOA1																	IL6	6-O-β-D-glucopyranosyl-lactinolide	0.7736
	ADCY5	PRKAR1A			COG6	9	0.00060122	0.308542												P4HB	APOA1																	IL6	AsparagosideG	0.8148
	ADCY5	PRKAR2B			COG7	11	0.00081228	0.31019												PCSK9	APOA1																	IL6	AsperosaponinVI	0.8214
	ADCY5	PRKCA			ARL3	1	0	0.205016												PPARA	APOA1																	IL6	Cantleyoside	0.7273
	ADCY5	PRKCD			NPHP3	9	0.00090717	0.257857												PPARGC1A	APOA1																	IL6	Daucosterol	0.7857
	ADCY5	PSAP			ARL5B	1	0	0.158994												PROC	APOA1																	IL6	Debenzoylpaeoniflorin	0.7455
	ADCY5	PTGDR2			TBC1D23	2	0.00090621	0.189036												RXRA	APOA1																	IL6	Desbenzoylpaeoniflorin	0.7455
	ADCY5	PTGIR			ARL6	11	0.00090621	0.255322												SERPINA1	APOA1																	IL6	DipsacosideB	0.8214
	ADCY5	PTH1R			ARL6IP1	1	0	0.20341												SERPINC1	APOA1																	IL6	DipsacussaponinA	0.8214
	ADCY5	S1PR1			BBIP1	15	0.0001462	0.283457												SERPIND1	APOA1																	IL6	DipsacussaponinB	0.8036
	ADCY5	TAS1R2			BBS1	22	0.00036256	0.289064												TF	APOA1																	IL6	DipsacussaponinC	0.8214
	ADCY5	TSHB			BBS2	17	0.00010004	0.282623												TTR	APOA1																	IL6	DipsanosideA	0.7143
	ADCY5	TSHR			BBS4	18	0.00032346	0.288421												ADRB2	APOB																	IL6	Iriflophenone	0.7083
	ADCY5	VIPR1			BBS5	17	0.00011079	0.28284												AGRN	APOB																	IL6	JapondipsaponinE1	0.8214
	ADH1A	ADH1B			BBS7	19	0.00014487	0.283167												ALB	APOB																	IL6	KalopanaxsaponinA	0.8214
	ADH1A	ADH1C			BBS9	16	0.00017076	0.283713												AP2S1	APOB																	IL6	LaciniatosideVI	0.7818
	ADH1A	ALDH1A1			LZTFL1	12	1.973e-05	0.26447												APOA1	APOB																	IL6	Loganin	0.7222
	ADH1A	ALDH1A2			TTC8	17	9.899e-05	0.282623												APP	APOB																	IL6	MacranthoidinA	0.8214
	ADH1A	ALDH1A3			IDUA	6	0.00032214	0.262239												AVP	APOB																	IL6	SylvestrosideI	0.7818
	ADH1A	ALDH1B1			ARVCF	1	0	0.239501												C4A	APOB																	IL6	SylvestrosideIII	0.7091
	ADH1A	ALDH2			GALC	10	9.854e-05	0.287557												CD3G	APOB																	IL6	SylvestrosideⅡ	0.75
	ADH1A	ALDH3A1			GBA	15	0.0006158	0.311327												CD4	APOB																	IL6	TriplostosideA	0.7143
	ADH1A	ALDH3A2			GBA2	7	1.116e-05	0.273991												CDA	APOB																	IL6	acetylpaeoniflorin	0.7368
	ADH1A	ALDH3B1			SMPD1	23	0.00098234	0.317966												CFTR	APOB																	IL6	ajugol	0.7547
	ADH1A	ALDH3B2			UGCG	19	0.00072653	0.312783												CHRM2	APOB																	IL6	anemarrhenasaponinI	0.8
	ADH1A	ALDH7A1			SDHB	67	0.00178787	0.329945												CP	APOB																	IL6	anemarrhenasaponinIa	0.7679
	ADH1A	ALDH9A1			SDHD	33	0.00031118	0.30945												CRP	APOB																	IL6	anemarrhenasaponinⅡ	0.8
	ADH1A	AOX1			ASNA1	7	0.0002481	0.273245												DNAJC6	APOB																	IL6	cinnacaside	0.8545
	ADH1A	AVP			CAMLG	4	9.597e-05	0.279155												DNM2	APOB																	IL6	frehmaglutinB	0.7593
	ADH1A	COMT			PEX19	19	0.00067238	0.272637												EGF	APOB																	IL6	guanosine	0.7083
	ADH1A	CYP2E1			PEX26	14	2.548e-05	0.257136												F2	APOB																	IL6	hederagenin	0.8077
	ADH1A	GSTA1			SEC61A1	46	0.00238768	0.317828												F5	APOB																	IL6	huzhangosideB	0.8214
	ADH1A	GSTA2			SRP54	45	0.00167803	0.306188												FBN1	APOB																	IL6	huzhangosideD	0.8214
	ADH1A	GSTM1			DMGDH	6	3.295e-05	0.267612												FGF23	APOB																	IL6	japonicuminB	0.7736
	ADH1A	GSTP1			EEF2	56	0.00207985	0.34106												FN1	APOB																	IL6	lactiflorin	0.7018
	ADH1A	MAOA			IFT27	6	0.00015619	0.256986												HSP90B1	APOB																	IL6	lamiol	0.7547
	ADH1A	UGT1A6			STK11	26	0.00036714	0.350373												HSPA8	APOB																	IL6	lycojaponicuminolD	0.7143
	ADH1B	ADH1A			ATL1	3	0	0.210974												HSPG2	APOB																	IL6	macrostemonosideF	0.8519
	ADH1B	ADH1C			REEP1	4	5.85e-05	0.215275												IGFBP3	APOB																	IL6	macrostemonosideJ	0.8148
	ADH1B	ALDH1A1			RTN2	3	0	0.210974												IL6	APOB																	IL6	officinalisnin-I	0.8148
	ADH1B	ALDH1A2			SPAST	8	0.00281969	0.266385												IL7R	APOB																	IL6	oxypaeoniflorin	0.7368
	ADH1B	ALDH1A3			ATL3	2	4.542e-05	0.221631												INS	APOB																	IL6	oxyrehmaionosideB	0.7037
	ADH1B	ALDH1B1			ERGIC1	2	0.00011267	0.233718												ITGB2	APOB																	IL6	rehmaionosideA	0.7037
	ADH1B	ALDH2			ATRX	10	0.00051613	0.321392												LAMB2	APOB																	IL6	rehmaionosideC	0.7222
	ADH1B	ALDH3A1			AURKB	42	0.00160904	0.346359												LDLR	APOB																	IL6	timosaponinAⅡ	0.8148
	ADH1B	ALDH3A2			BCL10	14	0.00013145	0.313094												LPL	APOB																	IL6	timosaponinAⅢ	0.7963
	ADH1B	ALDH3B1			BRCA2	47	0.00128228	0.33029												MAPK14	APOB																	IL6	timosaponinBⅠ	0.7818
	ADH1B	ALDH3B2			BRIP1	29	0.00014746	0.314836												MATN3	APOB																	IL6	timosaponinBⅡ	0.8148
	ADH1B	ALDH7A1			BUB1	41	0.00113883	0.338497												MEN1	APOB																	IL6	timosaponinD	0.8704
	ADH1B	ALDH9A1			DCLRE1C	19	0.00023408	0.287407												OCRL	APOB																	IL6	timosaponinD1	0.8148
	ADH1B	AOX1			ERCC1	49	0.00167342	0.33198												P4HB	APOB																	IL6	timosaponinE1	0.8148
	ADH1B	AVP			ERCC2	29	0.00026319	0.305975												PCSK9	APOB																	IL6	timosaponinG(C39)	0.8148
	ADH1B	COMT			ERCC3	27	0.00034729	0.309104												PLG	APOB																	IL6	timosaponinH1	0.8545
	ADH1B	CYP2E1			ERCC4	42	0.0003741	0.305594												PPP2CA	APOB																	INS	9,12-octadecadienoicacid	0.9524
	ADH1B	GSTA1			FANCD2	29	4.185e-05	0.280432												PPP2CB	APOB																	ITGB2	AsperosaponinVI	0.7818
	ADH1B	GSTM1			FANCI	35	0.00035758	0.296401												PROC	APOB																	ITGB2	Daucosterol	0.7778
	ADH1B	GSTP1			FANCM	30	0.00024477	0.290969												PTPN11	APOB																	ITGB2	DipsacosideB	0.7818
	ADH1B	MAOA			HERC2	23	0.00034396	0.296839												RAB5A	APOB																	ITGB2	DipsacussaponinA	0.7818
	ADH1B	MAOB			LIG4	22	5.989e-05	0.280254												SERPINA1	APOB																	ITGB2	DipsacussaponinB	0.7636
	ADH1B	SULT1A1			NELFA	7	5.77e-06	0.272167												SERPINC1	APOB																	ITGB2	DipsacussaponinC	0.7818
	ADH1C	ADH1A			NHEJ1	9	1.3e-07	0.266868												SERPIND1	APOB																	ITGB2	JapondipsaponinE1	0.7818
	ADH1C	ADH1B			PALB2	33	0.00027622	0.315872												TF	APOB																	ITGB2	KalopanaxsaponinA	0.7818
	ADH1C	ALDH1A1			PHF21A	13	0.00012791	0.282985												TFRC	APOB																	ITGB2	MacranthoidinA	0.7818
	ADH1C	ALDH1A2			PLK1	67	0.00542183	0.36894												TLR4	APOB																	ITGB2	cinnacaside	0.7193
	ADH1C	ALDH1A3			PMS2	14	0.00010902	0.311415												WNT5A	APOB																	ITGB2	frehmaglutinB	0.717
	ADH1C	ALDH1B1			PNKP	7	2.73e-06	0.26536												ACTN1	APP																	ITGB2	hederagenin	0.7647
	ADH1C	ALDH2			POLE2	44	0.00098686	0.322661												ACTN4	APP																	ITGB2	huzhangosideB	0.7818
	ADH1C	ALDH3A1			POLK	28	0.00014846	0.320087												ADCY1	APP																	ITGB2	huzhangosideD	0.7818
	ADH1C	ALDH3A2			PSMC3IP	4	0	0.270035												ADCY2	APP																	ITGB2	japonicuminB	0.7308
	ADH1C	ALDH3B1			RAD51C	33	6.732e-05	0.29197												ADCY5	APP																	ITGB2	lycojaponicuminolD	0.7692
	ADH1C	ALDH3B2			RECQL4	10	0.00093787	0.279049												ADORA1	APP																	ITGB2	timosaponinD	0.7018
	ADH1C	ALDH7A1			RFC2	50	0.00250617	0.333032												ADORA3	APP																	ITGB2	timosaponinH1	0.7193
	ADH1C	ALDH9A1			RNF168	11	1.333e-05	0.288874												ADRA1A	APP																	ITGB3	Iriflophenone	0.7619
	ADH1C	AOX1			RTEL1	19	0.00017137	0.296401												ADRA2B	APP																	ITGB3	Pyrogallol	0.7143
	ADH1C	AVP			SLC33A1	3	9.663e-05	0.280646												ADRA2C	APP																	JAK2	adenine	0.7059
	ADH1C	COMT			SLX4	25	7.373e-05	0.295884												ADRBK1	APP																	JUN	(-)-(A-b)-14α-benzoyloxy-3α,8β,10β,13β,15α-pentahydroxy-lα,6α,16β,18-tetramethoxy-N-methylaconitane	0.72
	ADH1C	CYP2E1			SMARCAL1	3	0	0.265488												ALB	APP																	JUN	(-)-(A-b)-14α-benzoyloxy-N-ethyl-6α,15α-dihydroxy-1α,8β,16β,18-tetramethoxyaconitane	0.7397
	ADH1C	GSTA1			SPIDR	11	0	0.283421												ALDOA	APP																	JUN	12-epi-15-OAc-17-Bz-16-OH-16,17-dihydronapelline	0.7568
	ADH1C	GSTA2			SQSTM1	26	0.00085963	0.335257												ANXA1	APP																	JUN	14-acetylkarakoline	0.7361
	ADH1C	GSTM1			TELO2	4	8.52e-06	0.287782												APOA1	APP																	JUN	14-acetyltalatisamine	0.7123
	ADH1C	GSTP1			TOP1	16	0.00142752	0.323844												APOB	APP																	JUN	8-OEt-14-benzoylmesaconitine	0.7067
	ADH1C	MAOA			WRN	36	0.0003737	0.31628												AVP	APP																	JUN	Aconifine	0.7432
	ADH1C	MAOB			XPA	28	0.00016935	0.300395												AVPR1A	APP																	JUN	Benzoylaconine	0.72
	ADH4	ALDH1A1			XRCC2	21	0.00072124	0.292861												BDKRB1	APP																	JUN	Benzoylhypaconine	0.72
	ADH4	ALDH1A2			XRCC4	15	0.00020151	0.278521												BDKRB2	APP																	JUN	Condelphine	0.726
	ADH4	ALDH1A3			ATOX1	5	9.475e-05	0.284187												BDNF	APP																	JUN	Deoxyaconitine	0.7568
	ADH4	ALDH1B1			ATP7A	7	0.00029747	0.286177												C4A	APP																	JUN	Fuziline	0.7067
	ADH4	ALDH2			ATP7B	3	0	0.262301												CASP3	APP																	JUN	Isodelphinine	0.726
	ADH4	ALDH3A1			SCO1	15	0.00042048	0.291276												CASR	APP																	JUN	Mesaconitine	0.7297
	ADH4	ALDH3A2			ATP13A2	7	0.00035363	0.284517												CCL5	APP																	LCK	Uridine	0.7027
	ADH4	ALDH3B1			GIGYF2	2	7.36e-06	0.247894												CCR1	APP																	LCK	adenosine	0.8
	ADH4	ALDH3B2			PANK2	5	0.00016162	0.274127												CCR2	APP																	LCK	guanosine	0.7945
	ADH4	ALDH7A1			VPS35	11	0.00165811	0.29466												CHRM1	APP																	MAPK1	6-Feruloylajugol	0.7234
	ADH4	ALDH9A1			CACNA1D	25	0.0007685	0.33253												CHRM2	APP																	MAPK1	6-Feruloylajugol	0.7143
	ADH4	AOX1			NDUFB8	90	0.00170147	0.313405												CHRM3	APP																	MAPK1	AngelolD	0.7209
	ADH4	AVP			ATP6V1A	17	0.00121302	0.328423												CHRM4	APP																	MAPK1	Anpubesol	0.7619
	ADH4	COMT			CACNA1A	17	0.00290687	0.323702												CHRM5	APP																	MAPK1	Anpubesol	0.7111
	ADH4	CYP2E1			SCN1A	15	0.00154309	0.289443												CNR1	APP																	MAPK1	Diosmin	0.7045
	ADH4	GSTA1			SLC8A1	5	7.423e-05	0.291854												CNR2	APP																	MAPK1	Pabulenol	0.7143
	ADH4	GSTM1			ATP2A1	3	2.653e-05	0.266417												CP	APP																	MAPK1	scopoletin	0.7027
	ADH4	MAOA			NOTCH2	18	0.00290444	0.324893												CTSD	APP																	MAPK3	Uridine	0.7727
	ADH4	UGT1A1			RYR1	19	0.00062242	0.293523												CXCL8	APP																	MAPK3	adenosine	0.918
	ADH4	UGT2B7			ATP5O	61	0.00131082	0.318792												CXCR3	APP																	MAPK3	guanosine	0.8485
	ADH5	ALDH1A1			ATP6V1E1	14	0.00048858	0.323702												CXCR4	APP																	MDH2	adenosine	0.7568
	ADH5	ALDH1A2			CCDC115	10	0.0002114	0.289557												DRD2	APP																	MDH2	guanosine	0.7532
	ADH5	ALDH1A3			CHCHD10	8	2.774e-05	0.271932												EDNRA	APP																	MMP9	Fructose	0.7
	ADH5	ALDH1B1			COQ2	12	0.00038589	0.279438												EDNRB	APP																	MMP9	Galactose	0.7778
	ADH5	ALDH2			COX5A	85	0.00458797	0.328178												EGF	APP																	MMP9	L(+)-Arabinose	0.7027
	ADH5	ALDH3A1			COX5B	70	0.00027624	0.311064												F2	APP																	MMP9	Xylose	0.7027
	ADH5	ALDH3A2			KDM6A	15	0.00052795	0.33163												F5	APP																	MMP9	melibiose	0.7
	ADH5	ALDH3B1			MT-CO1	46	0.00030914	0.306869												F8	APP																	MT-CO2	AsparagosideG	0.7
	ADH5	ALDH3B2			MT-CO2	58	0.00587392	0.347888												FBN1	APP																	MT-CO2	hederagenin	0.7609
	ADH5	ALDH4A1			MT-CYB	82	0.00269031	0.323181												FFAR1	APP																	MT-CO2	japonicuminB	0.7234
	ADH5	ALDH7A1			NDUFA10	75	0.00028711	0.300231												FGF23	APP																	MT-CO2	lycojaponicuminolD	0.7292
	ADH5	ALDH9A1			NDUFB5	78	0.0002225	0.29768												FN1	APP																	MT-CO2	macrostemonosideJ	0.7
	ADH5	AOX1			NDUFS2	80	0.00080037	0.305721												GABBR2	APP																	MT-CO2	officinalisnin-I	0.7
	ADH5	AVP			NDUFS3	79	0.00025161	0.299783												GAPDH	APP																	MT-CO2	rehmapicrogenin	0.7
	ADH5	COMT			NDUFS4	80	0.00016749	0.296202												GNA11	APP																	MT-CO2	sarsasapogenin	0.7209
	ADH5	CYP2E1			NDUFV1	79	0.00078134	0.306826												GNAI1	APP																	MT-CO2	timosaponinAⅡ	0.7
	ADH5	GSTM1			NDUFV2	78	0.00126778	0.305848												GNAI2	APP																	MT-CO2	timosaponinBⅡ	0.7
	ADH5	GSTP1			RPL11	65	0.00232816	0.345871												GNAI3	APP																	MT-CO2	timosaponinD1	0.7
	ADH5	MAOB			RPL35	58	0.00072107	0.324941												GNRH1	APP																	MT-CO2	timosaponinE1	0.7
	ADH7	ALDH1A1			RPL8	60	0.00119694	0.324035												GNRHR	APP																	MT-CO2	timosaponinG(C39)	0.7
	ADH7	ALDH1A2			RPS18	67	0.00316191	0.338393												GPER1	APP																	MTOR	(-)-(A-b)-14α-benzoyloxy-N-ethyl-6α,15α-dihydroxy-1α,8β,16β,18-tetramethoxyaconitane	0.7042
	ADH7	ALDH1A3			SLC25A4	19	0.00022296	0.304162												GPR18	APP																	MTOR	12-epi-15-OAc-17-Bz-16-OH-16,17-dihydronapelline	0.7083
	ADH7	ALDH1B1			TAZ	8	9.61e-05	0.281937												GPR55	APP																	MTOR	12-epi-15-OAc-17-Bz-16-OH-16,17-dihydronapelline	0.7222
	ADH7	ALDH2			TIMM8A	12	7.623e-05	0.280325												GSK3B	APP																	MTOR	Aconifine	0.7083
	ADH7	ALDH3A1			UQCRB	69	0.00023191	0.309581												HCRT	APP																	MTOR	Aldohyaconitine	0.7
	ADH7	ALDH3A2			UQCRC1	85	0.00067611	0.317463												HMGB1	APP																	MTOR	Aldohyaconitine	0.7143
	ADH7	ALDH3B1			UQCRC2	86	0.00073196	0.318885												HRH1	APP																	MTOR	Benzoylhypaconine	0.7083
	ADH7	ALDH3B2			UQCRFS1	92	0.00297402	0.322755												HSP90B1	APP																	MTOR	Condelphine	0.7
	ADH7	ALDH7A1			BCS1L	26	9.597e-05	0.288158												HSPG2	APP																	MTOR	Deoxyaconitine	0.7083
	ADH7	ALDH9A1			COX4I1	57	0.0026157	0.328961												HTR1A	APP																	MTOR	Deoxyaconitine	0.7222
	ADH7	AOX1			COX6B1	45	0.00082981	0.30366												HTR2A	APP																	MTOR	DipsacussaponinB	0.7059
	ADH7	AVP			ESRRA	13	0.00104177	0.326045												HTR2B	APP																	MTOR	Isodelphinine	0.7
	ADH7	COMT			NDUFA12	76	0.00015433	0.295726												IGF1	APP																	MTOR	Isodelphinine	0.7143
	ADH7	CYP2E1			NDUFB9	77	0.00014541	0.29772												IGFBP3	APP																	MTOR	Mesaconitine	0.7042
	ADH7	GSTA1			RPL4	62	0.00106421	0.325516												IL6	APP																	MTOR	Mesaconitine	0.7183
	ADH7	GSTM1			RPSA	67	0.00269461	0.340902												INS	APP																	NDUFA13	adenosine	0.7568
	ADH7	MAOA			TMEM126B	53	0.00042464	0.287632												JUN	APP																	NDUFA13	guanosine	0.7532
	ADH7	UGT1A6			ZMPSTE24	3	3.465e-05	0.285696												KAT5	APP																	NFKB1	(Z)-(1S,5R)-β-pinen-10-yl-β-vicianoside	0.7636
	ADH7	UGT2B4			COX6A2	54	0.00123423	0.305721												KISS1	APP																	NFKB1	(Z)-(1S,5R)-β-pinen-10-yl-β-vicianoside	0.7778
	ADK	ADA			NDUFA4	74	0.00074813	0.310233												KISS1R	APP																	NFKB1	1-O-β-D-glucopyranosyl-8-O-benzoylpaeonisuffrone	0.7193
	ADK	ADORA1			NDUFA5	74	0.00027853	0.30475												LAMB2	APP																	NFKB1	1-O-β-D-glucopyranosyl-paeonisuffrone	0.7455
	ADK	ADORA2A			NDUFA6	76	8.987e-05	0.293016												LDLR	APP																	NFKB1	3'-O-angeloylhamaudol	0.7255
	ADK	ADORA2B			NDUFA8	76	0.00017622	0.29893												LTB4R	APP																	NFKB1	4'-O-benzoylpaeoniflorin	0.7193
	ADK	ADORA3			NDUFAB1	75	0.00050726	0.29962												LTB4R2	APP																	NFKB1	4-O-methyl-benzoylpaeoniflorin	0.7069
	ADK	ADSL			NDUFB10	78	0.00112249	0.293679												LYZ	APP																	NFKB1	6-O-β-D-glucopyranosyl-lactinolide	0.7736
	ADK	ADSSL1			NDUFB11	68	3.113e-05	0.288195												MAPK1	APP																	NFKB1	AsparagosideG	0.8148
	ADK	AHCY			NDUFB3	73	0.00072586	0.290701												MAPK10	APP																	NFKB1	AsparagosideG	0.7321
	ADK	AK1			NDUFB6	72	4.363e-05	0.289177												MAPK3	APP																	NFKB1	AsperosaponinVI	0.8214
	ADK	AK2			NDUFB7	80	0.00013754	0.296162												MATN3	APP																	NFKB1	AsperosaponinVI	0.8704
	ADK	AK8			NDUFC2	80	0.00439091	0.315692												MEN1	APP																	NFKB1	Cantleyoside	0.7273
	ADK	AK9			UQCRH	69	0.00016862	0.303785												MTNR1A	APP																	NFKB1	Daucosterol	0.7857
	ADK	AMPD2			COX6C	51	0.00022618	0.305383												MTNR1B	APP																	NFKB1	Daucosterol	0.8333
	ADK	APRT			COX7B	33	3.421e-05	0.297841												NFKB1	APP																	NFKB1	Debenzoylpaeoniflorin	0.7455
	ADK	ATIC			COX7C	49	0.00070035	0.309711												OPRD1	APP																	NFKB1	Desbenzoylpaeoniflorin	0.7455
	ADK	ENPP1			LMAN1	18	0.00168894	0.301998												OPRK1	APP																	NFKB1	DipsacosideB	0.8214
	ADK	ENTPD1			NDUFA1	69	2.856e-05	0.286103												OPRL1	APP																	NFKB1	DipsacosideB	0.8704
	ADK	GNPTAB			NDUFA2	70	3.665e-05	0.289329												OPRM1	APP																	NFKB1	DipsacussaponinA	0.8214
	ADK	HPRT1			NDUFA7	71	0.00070791	0.290892												ORM1	APP																	NFKB1	DipsacussaponinA	0.8704
	ADK	MDH1			NDUFB2	66	1.87e-05	0.285622												ORM2	APP																	NFKB1	DipsacussaponinB	0.8036
	ADK	MDH2			NDUFB4	65	1.777e-05	0.2854												P2RY12	APP																	NFKB1	DipsacussaponinB	0.8868
	ADK	NQO1			NDUFS6	75	0.00053016	0.297039												P2RY2	APP																	NFKB1	DipsacussaponinC	0.8214
	ADK	NT5C2			UQCR10	77	0.00193229	0.313806												P4HB	APP																	NFKB1	DipsacussaponinC	0.8704
	ADK	NT5E			HINT1	19	0.00134617	0.30015												PCSK9	APP																	NFKB1	DipsanosideA	0.7143
	ADK	NT5M			NDUFC1	64	1.452e-05	0.284737												PIK3CA	APP																	NFKB1	Iriflophenone	0.7083
	ADK	PDE11A			RPS17	61	0.00117991	0.322425												PIK3R1	APP																	NFKB1	JapondipsaponinE1	0.8214
	ADK	PDE2A			TCIRG1	11	0.00129947	0.318241												PIK3R2	APP																	NFKB1	JapondipsaponinE1	0.8704
	ADK	PDE3A			VMA21	6	0.00093497	0.273923												PLCB4	APP																	NFKB1	KalopanaxsaponinA	0.8214
	ADK	PDE4A			UBR1	16	0.00023032	0.286996												PLG	APP																	NFKB1	KalopanaxsaponinA	0.8704
	ADK	PDE4B			SLC11A2	11	0.00107363	0.28364												POMC	APP																	NFKB1	LaciniatosideVI	0.7818
	ADK	PDE4C			MECP2	11	0.00057687	0.309104												PROC	APP																	NFKB1	LaciniatosideVI	0.7018
	ADK	PDE4D			NEK1	2	3.82e-06	0.261153												PROK2	APP																	NFKB1	Loganin	0.7222
	ADK	PDE7A			TPR	20	0.00068643	0.311988												PROKR2	APP																	NFKB1	MacranthoidinA	0.8214
	ADK	PDE7B			ATXN1	4	5.632e-05	0.274025												PSAP	APP																	NFKB1	MacranthoidinA	0.8704
	ADK	PDE8B			ATXN2	4	5.313e-05	0.261431												PTGDR2	APP																	NFKB1	Parietin	0.7037
	ADK	PNP			PQBP1	19	0.00062599	0.299457												PTGFR	APP																	NFKB1	Roseoside	0.7308
	ADM	ADCY1			SOX3	5	0.00074453	0.286252												S1PR1	APP																	NFKB1	SylvestrosideI	0.7818
	ADM	ADCY2			BIRC5	36	0.001697	0.348823												SERPINA1	APP																	NFKB1	SylvestrosideI	0.7018
	ADM	ADCY5			BUB1B	40	0.00109194	0.339591												SERPINC1	APP																	NFKB1	SylvestrosideIII	0.7091
	ADM	ADORA2B			BUB3	19	0.0001312	0.3187												SERPIND1	APP																	NFKB1	SylvestrosideⅡ	0.75
	ADM	ADRB2			CCNF	22	0.00041077	0.294424												SOD1	APP																	NFKB1	SylvestrosideⅡ	0.7321
	ADM	AVP			CDCA7	12	0.0002672	0.288837												TAC3	APP																	NFKB1	TriplostosideA	0.7143
	ADM	CFH			ESCO2	13	2.049e-05	0.28895												TACR3	APP																	NFKB1	acetylpaeoniflorin	0.7368
	ADM	CRH			GSG2	5	0	0.273448												TAS1R2	APP																	NFKB1	ajugol	0.7547
	ADM	CRHR2			MCM6	28	0.00040619	0.308111												TF	APP																	NFKB1	ajugol	0.7037
	ADM	FSHB			MCM7	33	0.00098324	0.317691												TGFB1	APP																	NFKB1	anemarrhenasaponinI	0.8
	ADM	FSHR			NDE1	37	0.00050864	0.335614												TGFB3	APP																	NFKB1	anemarrhenasaponinI	0.75
	ADM	GNAS			NUP107	31	0.00229604	0.3296												TNF	APP																	NFKB1	anemarrhenasaponinIa	0.7679
	ADM	GPBAR1			NUP62	20	0.00055144	0.315421												TP53	APP																	NFKB1	anemarrhenasaponinIa	0.75
	ADM	IL6			ORC1	18	8.148e-05	0.302412												TTR	APP																	NFKB1	anemarrhenasaponinⅡ	0.8
	ADM	LHB			RPS27	67	0.00220703	0.332881												VEGFA	APP																	NFKB1	anemarrhenasaponinⅡ	0.75
	ADM	MC3R			TOP2A	34	0.00126697	0.32542												ADK	APRT																	NFKB1	cinnacaside	0.8545
	ADM	POMC			TRIP13	14	3.816e-05	0.293367												ADSL	APRT																	NFKB1	cinnacaside	0.8036
	ADM	PTGIR			PTGR2	1	0	0.267872												CANT1	APRT																	NFKB1	frehmaglutinB	0.7593
	ADM	PTH1R			OAZ1	5	9.99e-05	0.2781												CDA	APRT																	NFKB1	frehmaglutinB	0.8077
	ADM	TSHB			OAZ2	4	4.09e-06	0.26859												DCK	APRT																	NFKB1	hederagenin	0.7234
	ADM	TSHR			OAZ3	4	4.09e-06	0.26859												ENPP1	APRT																	NFKB1	hederagenin	0.8077
	ADM	VEGFA			B3GALNT2	11	8.544e-05	0.257346												ENTPD1	APRT																	NFKB1	hederagenin	0.7547
	ADM	VIPR1			B4GALNT1	4	0.00011387	0.260075												EPRS	APRT																	NFKB1	huzhangosideB	0.8214
	ADORA1	ADA			FKTN	11	8.204e-05	0.255825												NHP2	APRT																	NFKB1	huzhangosideB	0.8704
	ADORA1	ADCY1			ISPD	11	0.000377	0.246785												NT5E	APRT																	NFKB1	huzhangosideD	0.8214
	ADORA1	ADCY2			POMGNT1	15	0.00082957	0.267418												AKT1	AR																	NFKB1	huzhangosideD	0.8704
	ADORA1	ADCY5			POMGNT2	12	0.00011364	0.25828												BCL2L1	AR																	NFKB1	icaritin-3-O-rhamnoside	0.7273
	ADORA1	ADK			POMK	11	5.419e-05	0.258008												BRCA1	AR																	NFKB1	japonicuminB	0.7234
	ADORA1	ADORA2B			POMT2	12	0.00012663	0.258038												CASP3	AR																	NFKB1	japonicuminB	0.7736
	ADORA1	ADORA3			KLRC1	5	0.00016902	0.282659												CAV1	AR																	NFKB1	japonicuminB	0.7222
	ADORA1	ADRA2B			PRF1	18	0.00034795	0.313227												CCND1	AR																	NFKB1	lactiflorin	0.7018
	ADORA1	ADRA2C			BST2	17	0.0010935	0.317326												CDH1	AR																	NFKB1	lamiol	0.7547
	ADORA1	ANXA1			DNAJC13	11	0.0005333	0.311767												CEBPB	AR																	NFKB1	lamiol	0.7037
	ADORA1	APP			FUT8	6	0.00044926	0.242981												CREBBP	AR																	NFKB1	lycojaponicuminolD	0.7143
	ADORA1	BDKRB1			GALE	11	0.00236816	0.275772												CTNNB1	AR																	NFKB1	lycojaponicuminolD	0.7273
	ADORA1	BDKRB2			MANBA	11	0.00044379	0.303618												EGF	AR																	NFKB1	macrostemonosideF	0.8519
	ADORA1	CASR			SLC35D1	1	0	0.240283												EP300	AR																	NFKB1	macrostemonosideF	0.8
	ADORA1	CCL5			VAPA	10	0.00018565	0.29462												FLNA	AR																	NFKB1	macrostemonosideJ	0.8148
	ADORA1	CCR1			BAG1	8	1.934e-05	0.317189												GAPDH	AR																	NFKB1	macrostemonosideJ	0.7321
	ADORA1	CCR2			TOP2B	10	0.00025712	0.293992												GNAI1	AR																	NFKB1	officinalisnin-I	0.8148
	ADORA1	CHRM2			VDR	21	0.00101784	0.324989												GNAI2	AR																	NFKB1	officinalisnin-I	0.7321
	ADORA1	CHRM4			BBS10	36	0.00191144	0.304078												GNAI3	AR																	NFKB1	oxypaeoniflorin	0.7368
	ADORA1	CNR1			BBS12	15	0.00013662	0.277261												GNRH1	AR																	NFKB1	oxyrehmaionosideB	0.7037
	ADORA1	CNR2			MKKS	13	7.807e-05	0.283567												GSK3B	AR																	NFKB1	oxyrehmaionosideB	0.717
	ADORA1	CXCL8			IFT140	12	0.00058853	0.284701												HRAS	AR																	NFKB1	rehmaionosideA	0.7037
	ADORA1	CXCR3			IFT172	10	0.00017065	0.266128												HSP90AA1	AR																	NFKB1	rehmaionosideA	0.75
	ADORA1	CXCR4			MKS1	33	0.00062141	0.321861												HSP90B1	AR																	NFKB1	rehmaionosideC	0.7222
	ADORA1	DRD2			NPHP1	28	0.0005849	0.320226												HSPA8	AR																	NFKB1	rehmaionosideC	0.7692
	ADORA1	ENTPD1			NPHP4	28	0.00056101	0.323086												IGF1	AR																	NFKB1	rehmapicrogenin	0.7
	ADORA1	GABBR2			WDR19	12	0.00059373	0.284701												IGF1R	AR																	NFKB1	timosaponinAⅡ	0.8148
	ADORA1	GNAI1			EIF2S3	44	0.00021266	0.303785												IL6	AR																	NFKB1	timosaponinAⅡ	0.7321
	ADORA1	GNAI2			EIF3F	38	0.00048581	0.301833												JUN	AR																	NFKB1	timosaponinAⅢ	0.7963
	ADORA1	GNAI3			FBL	46	0.00216798	0.324702												KAT2B	AR																	NFKB1	timosaponinAⅢ	0.7455
	ADORA1	GPER1			GSPT1	38	3.017e-05	0.306741												KAT5	AR																	NFKB1	timosaponinBⅠ	0.7818
	ADORA1	GPR18			NOP56	39	0.00056269	0.306997												MAPK1	AR																	NFKB1	timosaponinBⅠ	0.7321
	ADORA1	GPR55			RAN	18	0.00176776	0.315241												MAPK14	AR																	NFKB1	timosaponinBⅡ	0.8148
	ADORA1	HTR1A			RPL15	55	0.00023196	0.317508												MED1	AR																	NFKB1	timosaponinBⅡ	0.7321
	ADORA1	MTNR1A			RPL3	56	0.00092251	0.329649												MMP9	AR																	NFKB1	timosaponinD	0.8704
	ADORA1	MTNR1B			RPS5	60	0.00067842	0.320878												MYC	AR																	NFKB1	timosaponinD	0.7857
	ADORA1	NT5E			VKORC1L1	2	0	0.261865												NCOA1	AR																	NFKB1	timosaponinD1	0.8148
	ADORA1	OPRD1			SDCCAG8	26	0.00043384	0.323086												NCOA2	AR																	NFKB1	timosaponinD1	0.7321
	ADORA1	OPRK1			TRIM32	18	0.00141341	0.313138												NR3C1	AR																	NFKB1	timosaponinE1	0.8148
	ADORA1	OPRL1			OFD1	29	0.00056004	0.322519												PGR	AR																	NFKB1	timosaponinE1	0.7321
	ADORA1	OPRM1			BCAT1	8	2.023e-05	0.275909												PIK3CA	AR																	NFKB1	timosaponinG(C39)	0.8148
	ADORA1	P2RY12			BCAT2	7	2.17e-05	0.264311												PIK3R1	AR																	NFKB1	timosaponinG(C39)	0.7321
	ADORA1	POMC			MALT1	13	1.623e-05	0.303368												PRKACA	AR																	NFKB1	timosaponinH1	0.8545
	ADORA1	PSAP			GLI1	29	0.00148868	0.329403												PRKACG	AR																	NFKB1	timosaponinH1	0.8036
	ADORA1	PTGDR2			GLI3	27	0.00124599	0.323465												PTEN	AR																	NFKB1	wanepimedosideA	0.7273
	ADORA1	S1PR1			NLRP1	8	9e-06	0.28752												RB1	AR																	NFKBIA	Iriflophenone	0.7083
	ADORA1	TAS1R2			PPIF	9	0.00024971	0.3274												RUNX2	AR																	NFKBIA	Parietin	0.7037
	ADORA2A	ADA			COX10	30	0.00050006	0.308671												SMAD3	AR																	NFKBIA	rehmapicrogenin	0.7222
	ADORA2A	ADK			COX15	36	0.00056288	0.298849												SMAD4	AR																	NOS3	L-(+)-Arginine	1
	ADORA2A	BDNF			COX4I2	31	6.49e-05	0.296043												SRC	AR																	NOS3	L-(+)-Arginine	0.7778
	ADORA2A	CREB1			MT-CO3	39	0.00061295	0.306869												SREBF1	AR																	NOS3	L-(+)-Arginine	0.725
	ADORA2A	ENTPD1			BDH1	1	0	0.235816												STAT3	AR																	NOS3	L-(+)-Arginine	0.7949
	ADORA2A	GDNF			ERBB4	28	0.00029301	0.353007												TP53	AR																	NOS3	L-(+)-Arginine	0.8286
	ADORA2A	NT5E			FGFR1	33	0.00086398	0.348547												VEGFA	AR																	NOS3	L-(+)-Arginine	0.9688
	ADORA2B	ADA			GRIN2A	21	0.00035988	0.329403												ADRB2	ARF6																	NOS3	guanosine	0.7143
	ADORA2B	ADCY1			RAG1	8	0.00034431	0.298324												AKT1	ARF6																	NR3C1	(-)-(A-b)-14α-benzoyloxy-3α,8β,10β,13β,15α-pentahydroxy-lα,6α,16β,18-tetramethoxy-N-methylaconitane	0.7164
	ADORA2B	ADCY2			RIT1	3	0.00017833	0.283021												AP2S1	ARF6																	NR3C1	(-)-(A-b)-14α-benzoyloxy-N-ethyl-6α,15α-dihydroxy-1α,8β,16β,18-tetramethoxyaconitane	0.7385
	ADORA2B	ADCY5			SEMA3A	10	0.00017305	0.31637												CDC42	ARF6																	NR3C1	(Z)-(1S,5R)-β-pinen-10-yl-β-vicianoside	0.7193
	ADORA2B	ADK			SLC6A4	11	0.00020115	0.298364												DNM2	ARF6																	NR3C1	(Z)-(1S,5R)-β-pinen-10-yl-β-vicianoside	0.7193
	ADORA2B	ADM			SYN1	6	0.00032155	0.304792												EGF	ARF6																	NR3C1	(Z)-(1S,5R)-β-pinen-10-yl-β-vicianoside	0.7091
	ADORA2B	ADORA1			DAPK1	9	0.00021878	0.328032												FN1	ARF6																	NR3C1	(Z)-(1S,5R)-β-pinen-10-yl-β-vicianoside	0.7222
	ADORA2B	ADRB2			MYD88	38	0.00077607	0.343181												GNA11	ARF6																	NR3C1	12-epi-15-OAc-17-Bz-16-OH-16,17-dihydronapelline	0.7846
	ADORA2B	AVP			WDR81	3	1.124e-05	0.271664												ITGA1	ARF6																	NR3C1	14-acetylkarakoline	0.7344
	ADORA2B	CRH			MGP	3	5.65e-06	0.264185												ITGA2B	ARF6																	NR3C1	14-acetyltalatisamine	0.7344
	ADORA2B	CRHR2			SOST	12	5.926e-05	0.292706												ITGA4	ARF6																	NR3C1	4'-O-benzoylpaeoniflorin	0.7069
	ADORA2B	CSF2RA			LTA	18	3.265e-05	0.313005												ITGA5	ARF6																	NR3C1	4'-O-benzoylpaeoniflorin	0.7069
	ADORA2B	ENTPD1			LY96	17	0.00019409	0.316597												ITGAV	ARF6																	NR3C1	6-O-β-D-glucopyranosyl-lactinolide	0.7018
	ADORA2B	FSHB			NOD2	21	0.00063886	0.313806												ITGB3	ARF6																	NR3C1	6-O-β-D-glucopyranosyl-lactinolide	0.7018
	ADORA2B	FSHR			TNFAIP3	15	3.783e-05	0.310626												MAPK1	ARF6																	NR3C1	6-O-β-D-glucopyranosyl-lactinolide	0.7273
	ADORA2B	GNAS			TNFRSF13C	12	3.8e-05	0.300395												MAPK3	ARF6																	NR3C1	6-O-β-D-glucopyranosyl-lactinolide	0.7273
	ADORA2B	GPBAR1			TNFSF12	13	1.923e-05	0.304162												PIK3CA	ARF6																	NR3C1	8-OEt-14-benzoylmesaconitine	0.7015
	ADORA2B	IL6			TNFSF13B	16	0.0001649	0.309104												PIK3R1	ARF6																	NR3C1	Aconifine	0.7424
	ADORA2B	LHB			CCDC8	4	7.4e-07	0.289329												RAB11A	ARF6																	NR3C1	Aldohyaconitine	0.7778
	ADORA2B	MC3R			CUL7	20	0.00034774	0.301833												RAC1	ARF6																	NR3C1	AsparagosideG	0.7119
	ADORA2B	NT5E			UBE2T	25	0.00035719	0.293133												RAC2	ARF6																	NR3C1	AsparagosideG	0.7091
	ADORA2B	POMC			BLNK	18	1.681e-05	0.311415												RHOA	ARF6																	NR3C1	AsparagosideG	0.7091
	ADORA2B	PTGIR			BTK	42	0.00071402	0.339957												SRC	ARF6																	NR3C1	AsparagosideG	0.7167
	ADORA2B	PTH1R			CD79A	20	0.00094934	0.311283												AGA	ARG1																	NR3C1	AsparagosideG	0.7091
	ADORA2B	SFTPB			CD79B	20	0.00081162	0.310801												ANXA2	ARG1																	NR3C1	AsparagosideG	0.7273
	ADORA2B	SFTPD			ITK	23	8.664e-05	0.313272												CANT1	ARG1																	NR3C1	AsparagosideG	0.7679
	ADORA2B	TSHB			SYK	73	0.00313712	0.357235												CEP290	ARG1																	NR3C1	AsparagosideG	0.7679
	ADORA2B	TSHR			ZAP70	34	0.00023764	0.321579												CTSD	ARG1																	NR3C1	AsparagosideG	0.7091
	ADORA2B	VIPR1			BLVRA	9	0.00031804	0.308068												CYB5R3	ARG1																	NR3C1	AsparagosideG	0.7368
	ADORA3	ADA			BMP1	16	7.93e-05	0.299864												ELANE	ARG1																	NR3C1	AsparagosideG	0.7273
	ADORA3	ADCY1			COL7A1	46	0.00104169	0.309581												FTL	ARG1																	NR3C1	AsparagosideG	0.7143
	ADORA3	ADCY2			DLX3	1	0	0.251912												GLA	ARG1																	NR3C1	AsparagosideG	0.7091
	ADORA3	ADCY5			NKX2-5	12	0.00029687	0.299742												GLB1	ARG1																	NR3C1	AsparagosideG	0.7143
	ADORA3	ADK			TFR2	10	0.00020638	0.281685												GUSB	ARG1																	NR3C1	AsperosaponinVI	0.75
	ADORA3	ADORA1			NIPA1	2	4.271e-05	0.238595												HEXB	ARG1																	NR3C1	AsperosaponinVI	0.7119
	ADORA3	ADRA2B			BMS1	23	4.27e-05	0.291007												IL10	ARG1																	NR3C1	AsperosaponinVI	0.7119
	ADORA3	ADRA2C			EMG1	25	0.00028812	0.295172												IL4	ARG1																	NR3C1	AsperosaponinVI	0.75
	ADORA3	ANXA1			EXOSC3	29	0.00061468	0.307767												IL6	ARG1																	NR3C1	AsperosaponinVI	0.7
	ADORA3	APP			RBM28	13	0.0002043	0.282804												IMPDH1	ARG1																	NR3C1	AsperosaponinVI	0.7458
	ADORA3	BDKRB1			RPS10	54	0.0002224	0.31305												LYZ	ARG1																	NR3C1	AsperosaponinVI	0.75
	ADORA3	BDKRB2			RPS13	61	0.00106936	0.324798												MAPK1	ARG1																	NR3C1	AsperosaponinVI	0.7458
	ADORA3	CASR			RPS19	57	0.00043057	0.317234												MPO	ARG1																	NR3C1	AsperosaponinVI	0.7818
	ADORA3	CCL5			RPS26	55	0.00017624	0.315918												NFKB1	ARG1																	NR3C1	AsperosaponinVI	0.7119
	ADORA3	CCR1			RPS28	55	0.00027786	0.315421												NOS1	ARG1																	NR3C1	AsperosaponinVI	0.7288
	ADORA3	CCR2			RPS8	56	0.00017598	0.315737												NOS2	ARG1																	NR3C1	AsperosaponinVI	0.7818
	ADORA3	CHRM2			RPS9	60	0.00037653	0.318931												NOS3	ARG1																	NR3C1	AsperosaponinVI	0.7031
	ADORA3	CHRM4			RSL24D1	46	0.00104918	0.303493												ORM1	ARG1																	NR3C1	AsperosaponinVI	0.7833
	ADORA3	CNR1			PIN1	14	0.00189866	0.333535												ORM2	ARG1																	NR3C1	AsperosaponinVI	0.7818
	ADORA3	CNR2			FAM111A	2	5.436e-05	0.259555												PRKCD	ARG1																	NR3C1	AsperosaponinVI	0.8
	ADORA3	CXCL8			FANCA	21	4.997e-05	0.278416												PTGS2	ARG1																	NR3C1	AsperosaponinVI	0.7333
	ADORA3	CXCR3			FANCB	20	4.404e-05	0.27796												STAT3	ARG1																	NR3C1	AsperosaponinVI	0.7414
	ADORA3	CXCR4			FANCC	20	0.0003728	0.312252												TNF	ARG1																	NR3C1	AsperosaponinVI	0.807
	ADORA3	DRD2			FANCE	18	4.9e-07	0.272133												TTR	ARG1																	NR3C1	AsperosaponinVI	0.7458
	ADORA3	ENTPD1			FANCF	18	4.9e-07	0.272133												TUBB	ARG1																	NR3C1	AsperosaponinVI	0.8393
	ADORA3	GABBR2			FANCG	21	0.00089151	0.309017												VCP	ARG1																	NR3C1	AsperosaponinVI	0.7818
	ADORA3	GNAI1			FANCL	19	4.181e-05	0.277925												ABL1	ATM																	NR3C1	AsperosaponinVI	0.7119
	ADORA3	GNAI2			HNRNPA1	32	0.00090387	0.321767												AKT1	ATM																	NR3C1	AsperosaponinVI	0.807
	ADORA3	GNAI3			HNRNPA2B1	26	0.00043204	0.307939												AURKB	ATM																	NR3C1	AsperosaponinVI	0.7091
	ADORA3	GPER1			SMCHD1	3	0.00187014	0.265808												BRCA1	ATM																	NR3C1	AsperosaponinVI	0.7
	ADORA3	GPR18			TUBG1	24	0.00012011	0.322897												BRCA2	ATM																	NR3C1	AsperosaponinVI	0.7321
	ADORA3	GPR55			NMNAT1	6	0.00011544	0.28577												BUB1	ATM																	NR3C1	AsperosaponinVI	0.75
	ADORA3	HTR1A			NMNAT3	5	4.51e-06	0.268068												CCND1	ATM																	NR3C1	AsperosaponinVI	0.8
	ADORA3	MTNR1A			NNT	7	0.00019175	0.296321												CDK2	ATM																	NR3C1	AsperosaponinVI	0.7857
	ADORA3	MTNR1B			HLA-B	24	0.00201631	0.315556												CDKN1B	ATM																	NR3C1	AsperosaponinVI	0.7818
	ADORA3	NT5E			IFNG	54	0.00077084	0.358337												CREB1	ATM																	NR3C1	AsperosaponinVI	0.75
	ADORA3	OPRD1			IRF8	17	0.00033237	0.323465												ERCC1	ATM																	NR3C1	AsperosaponinVI	0.7857
	ADORA3	OPRK1			ISG20	6	6e-08	0.279473												ERCC4	ATM																	NR3C1	Benzoylaconine	0.7164
	ADORA3	OPRL1			SAMHD1	10	0.00025625	0.294738												FANCI	ATM																	NR3C1	Benzoylhypaconine	0.7164
	ADORA3	OPRM1			EPOR	19	8.523e-05	0.32813												GAPDH	ATM																	NR3C1	Condelphine	0.75
	ADORA3	P2RY12			GTF2I	5	0.00069375	0.29764												HRAS	ATM																	NR3C1	Daucosterol	0.7167
	ADORA3	POMC			IKZF1	9	9.631e-05	0.290013												IKBKG	ATM																	NR3C1	Daucosterol	0.7069
	ADORA3	PSAP			TLR9	29	0.00033175	0.334698												KAT5	ATM																	NR3C1	Daucosterol	0.7069
	ADORA3	PTGDR2			TREM2	15	0.00012653	0.309234												MYC	ATM																	NR3C1	Daucosterol	0.7167
	ADORA3	S1PR1			HELLS	9	4.284e-05	0.275462												NBN	ATM																	NR3C1	Daucosterol	0.7241
	ADORA3	TAS1R2			MAD2L2	11	1.124e-05	0.279579												PALB2	ATM																	NR3C1	Daucosterol	0.7414
	ADRA1A	ADRBK1			C1GALT1C1	1	0	0.25												PARP1	ATM																	NR3C1	Daucosterol	0.7167
	ADRA1A	ANXA1			MUC1	14	0.00211707	0.333283												PLK1	ATM																	NR3C1	Daucosterol	0.7414
	ADRA1A	APP			C1QA	14	7.55e-05	0.295765												POLE	ATM																	NR3C1	Daucosterol	0.7778
	ADRA1A	AVP			C1QB	15	0.00014194	0.296242												POLE2	ATM																	NR3C1	Daucosterol	0.7069
	ADRA1A	AVPR1A			C1QC	12	3.922e-05	0.289215												POLE3	ATM																	NR3C1	Daucosterol	0.7241
	ADRA1A	BDKRB1			C1R	8	1.13e-06	0.275565												POLE4	ATM																	NR3C1	Daucosterol	0.7778
	ADRA1A	BDKRB2			C1S	12	0.00054897	0.289633												PTEN	ATM																	NR3C1	Daucosterol	0.75
	ADRA1A	CASR			CD163	12	0.00035553	0.307168												RAD51	ATM																	NR3C1	Daucosterol	0.7778
	ADRA1A	CHRM1			FCGR3A	21	0.00015864	0.310233												RAD51C	ATM																	NR3C1	Daucosterol	0.7963
	ADRA1A	CHRM3			MBL2	8	0.00010467	0.293992												RFC2	ATM																	NR3C1	Daucosterol	0.7
	ADRA1A	CHRM5			NDUFAF3	54	0.00042776	0.279615												TERT	ATM																	NR3C1	Daucosterol	0.7368
	ADRA1A	EDNRA			CFI	2	3.88e-06	0.256986												TP53	ATM																	NR3C1	Daucosterol	0.8036
	ADRA1A	EDNRB			C8G	1	0	0.253649												WRN	ATM																	NR3C1	Daucosterol	0.7414
	ADRA1A	F2			CA2	2	0	0.290242												ATP5B	ATP5A1																	NR3C1	Daucosterol	0.8036
	ADRA1A	FFAR1			CA7	1	0	0.274913												ATP5C1	ATP5A1																	NR3C1	Daucosterol	0.7778
	ADRA1A	GNA11			CA8	3	1.028e-05	0.267742												ATP5L	ATP5A1																	NR3C1	Daucosterol	0.7069
	ADRA1A	GNRH1			CA9	6	1.58e-06	0.322566												ATP5O	ATP5A1																	NR3C1	Daucosterol	0.7719
	ADRA1A	GNRHR			CACNA1C	30	0.00187467	0.333535												COX5A	ATP5A1																	NR3C1	Daucosterol	0.7037
	ADRA1A	HCRT			CACNB1	10	2.56e-06	0.25834												COX5B	ATP5A1																	NR3C1	Daucosterol	0.7241
	ADRA1A	HRH1			CACNB2	21	0.00129111	0.32413												CS	ATP5A1																	NR3C1	Daucosterol	0.7273
	ADRA1A	HTR2A			CACNB3	18	0.0002977	0.317007												CYC1	ATP5A1																	NR3C1	Daucosterol	0.7778
	ADRA1A	HTR2B			CACNB4	14	6.063e-05	0.277122												CYCS	ATP5A1																	NR3C1	Daucosterol	0.7963
	ADRA1A	KISS1			CACNA1F	15	6.778e-05	0.291007												DLD	ATP5A1																	NR3C1	Daucosterol	0.8148
	ADRA1A	KISS1R			CACNA1H	18	0.00011329	0.288534												HSP90AA1	ATP5A1																	NR3C1	Daucosterol	0.7778
	ADRA1A	LTB4R			CACNA1S	15	4.972e-05	0.283203												MDH1	ATP5A1																	NR3C1	Daucosterol	0.7778
	ADRA1A	LTB4R2			KCNMA1	9	0.00018986	0.290662												MDH2	ATP5A1																	NR3C1	Daucosterol	0.8148
	ADRA1A	P2RY2			ORAI1	6	2.601e-05	0.294581												MT-CO1	ATP5A1																	NR3C1	Deoxyaconitine	0.7576
	ADRA1A	PIK3CA			PPP3CA	18	0.00041338	0.32706												MT-CO2	ATP5A1																	NR3C1	DipsacosideB	0.75
	ADRA1A	PIK3R1			SCN1B	15	0.00056084	0.260167												MT-CYB	ATP5A1																	NR3C1	DipsacosideB	0.7119
	ADRA1A	PIK3R2			STAC3	13	0.00011656	0.285032												NDUFA10	ATP5A1																	NR3C1	DipsacosideB	0.7119
	ADRA1A	PLCB4			STIM1	6	0.00010329	0.282225												NDUFA9	ATP5A1																	NR3C1	DipsacosideB	0.75
	ADRA1A	PROK2			STXBP1	14	0.00103018	0.314567												NDUFB5	ATP5A1																	NR3C1	DipsacosideB	0.7
	ADRA1A	PROKR2			CACNA1G	10	0.00018404	0.308628												NDUFB8	ATP5A1																	NR3C1	DipsacosideB	0.7458
	ADRA1A	PTGFR			CACNA1I	4	0	0.271664												NDUFS1	ATP5A1																	NR3C1	DipsacosideB	0.75
	ADRA1A	TAC3			SCN3B	14	0.00036817	0.256658												NDUFS2	ATP5A1																	NR3C1	DipsacosideB	0.7458
	ADRA1A	TACR3			SCN5A	14	0.00078572	0.272301												NDUFS3	ATP5A1																	NR3C1	DipsacosideB	0.7818
	ADRA2B	ADCY1			DHODH	10	0.00038934	0.299539												NDUFS4	ATP5A1																	NR3C1	DipsacosideB	0.7119
	ADRA2B	ADCY2			GFPT1	9	0.0011881	0.313673												NDUFS7	ATP5A1																	NR3C1	DipsacosideB	0.7288
	ADRA2B	ADCY5			GRIN1	20	0.00105396	0.323844												NDUFS8	ATP5A1																	NR3C1	DipsacosideB	0.7818
	ADRA2B	ADORA1			GRIN2C	15	7.235e-05	0.311415												NDUFV1	ATP5A1																	NR3C1	DipsacosideB	0.7031
	ADRA2B	ADORA3			ITPKA	8	8.944e-05	0.301626												NDUFV2	ATP5A1																	NR3C1	DipsacosideB	0.7833
	ADRA2B	ADRA2C			KCNQ2	8	0.00014741	0.270201												OGDH	ATP5A1																	NR3C1	DipsacosideB	0.7818
	ADRA2B	ANXA1			KCNQ3	4	2.95e-06	0.262707												PDHB	ATP5A1																	NR3C1	DipsacosideB	0.8
	ADRA2B	APP			MYLK2	2	2.91e-06	0.263837												RPL11	ATP5A1																	NR3C1	DipsacosideB	0.7333
	ADRA2B	BDKRB1			MYO5A	9	9.977e-05	0.318241												RPL35	ATP5A1																	NR3C1	DipsacosideB	0.7414
	ADRA2B	BDKRB2			PHKA1	5	5.433e-05	0.295726												RPL8	ATP5A1																	NR3C1	DipsacosideB	0.807
	ADRA2B	CASR			SCN2A	18	0.00097674	0.278205												RPS18	ATP5A1																	NR3C1	DipsacosideB	0.7458
	ADRA2B	CCL5			SCN3A	9	9.723e-05	0.263617												SDHA	ATP5A1																	NR3C1	DipsacosideB	0.8393
	ADRA2B	CCR1			TRPV4	9	0.00062193	0.308456												SDHB	ATP5A1																	NR3C1	DipsacosideB	0.7818
	ADRA2B	CCR2			UNC13A	3	2.951e-05	0.271597												SDHC	ATP5A1																	NR3C1	DipsacosideB	0.7119
	ADRA2B	CHRM2			GANAB	6	0.00108335	0.281541												SUCLG1	ATP5A1																	NR3C1	DipsacosideB	0.807
	ADRA2B	CHRM4			SSR4	40	0.00046764	0.319531												TUFM	ATP5A1																	NR3C1	DipsacosideB	0.7091
	ADRA2B	CNR1			TNFRSF13B	6	2.53e-05	0.271164												UQCRB	ATP5A1																	NR3C1	DipsacosideB	0.7
	ADRA2B	CNR2			CAPN3	2	8.9e-07	0.235614												UQCRC1	ATP5A1																	NR3C1	DipsacosideB	0.7321
	ADRA2B	CXCL8			CLEC4E	4	2.24e-06	0.276948												UQCRC2	ATP5A1																	NR3C1	DipsacosideB	0.75
	ADRA2B	CXCR3			RPL18	56	0.00034674	0.321345												UQCRFS1	ATP5A1																	NR3C1	DipsacosideB	0.8
	ADRA2B	CXCR4			RPL23	58	0.00063712	0.324798												ATP5A1	ATP5B																	NR3C1	DipsacosideB	0.7857
	ADRA2B	DRD2			RPL23A	59	0.00054911	0.322284												ATP5C1	ATP5B																	NR3C1	DipsacosideB	0.7818
	ADRA2B	GABBR2			CASK	4	0.00026993	0.2703												ATP5L	ATP5B																	NR3C1	DipsacosideB	0.75
	ADRA2B	GNA11			SLC18A2	10	0.00111055	0.273889												ATP5O	ATP5B																	NR3C1	DipsacosideB	0.7857
	ADRA2B	GNAI1			EIF4G1	47	0.00131772	0.321814												COX4I1	ATP5B																	NR3C1	DipsacussaponinA	0.75
	ADRA2B	GNAI2			IL1R1	22	5.259e-05	0.322897												COX5A	ATP5B																	NR3C1	DipsacussaponinA	0.7119
	ADRA2B	GNAI3			IL1R2	7	1.1e-07	0.299417												COX5B	ATP5B																	NR3C1	DipsacussaponinA	0.7119
	ADRA2B	GPER1			IL1RN	15	2.418e-05	0.322708												COX6B1	ATP5B																	NR3C1	DipsacussaponinA	0.75
	ADRA2B	GPR18			MEFV	10	0.00045371	0.301503												CS	ATP5B																	NR3C1	DipsacussaponinA	0.7
	ADRA2B	GPR55			NLRC4	11	0.00013344	0.31967												CYC1	ATP5B																	NR3C1	DipsacussaponinA	0.7458
	ADRA2B	HTR1A			NLRP3	19	9.408e-05	0.322661												CYCS	ATP5B																	NR3C1	DipsacussaponinA	0.75
	ADRA2B	MTNR1A			TLR7	25	0.00022909	0.322802												EEF1A1	ATP5B																	NR3C1	DipsacussaponinA	0.7458
	ADRA2B	MTNR1B			DCC	10	2.97e-06	0.324225												EEF2	ATP5B																	NR3C1	DipsacussaponinA	0.7818
	ADRA2B	OPRD1			DSP	2	0	0.292667												GAPDH	ATP5B																	NR3C1	DipsacussaponinA	0.7119
	ADRA2B	OPRK1			EIF2AK3	10	8.885e-05	0.335257												HSP90AA1	ATP5B																	NR3C1	DipsacussaponinA	0.7288
	ADRA2B	OPRL1			GCM2	2	0	0.265552												MDH1	ATP5B																	NR3C1	DipsacussaponinA	0.7818
	ADRA2B	OPRM1			PDGFRA	34	0.00064474	0.364131												MDH2	ATP5B																	NR3C1	DipsacussaponinA	0.7031
	ADRA2B	P2RY12			SCN4B	14	0.00056145	0.259433												MT-CYB	ATP5B																	NR3C1	DipsacussaponinA	0.7833
	ADRA2B	POMC			SGCG	4	0	0.261338												NDUFA12	ATP5B																	NR3C1	DipsacussaponinA	0.7818
	ADRA2B	PRKCA			CCBL1	4	9.731e-05	0.256062												NDUFA9	ATP5B																	NR3C1	DipsacussaponinA	0.8
	ADRA2B	PRKCB			KYNU	3	1.218e-05	0.240231												NDUFB8	ATP5B																	NR3C1	DipsacussaponinA	0.7333
	ADRA2B	PRKCD			CCL8	5	0	0.289747												NDUFB9	ATP5B																	NR3C1	DipsacussaponinA	0.7414
	ADRA2B	PRKCQ			CD5	15	0.00014064	0.314119												NDUFS1	ATP5B																	NR3C1	DipsacussaponinA	0.807
	ADRA2B	PSAP			CDC73	12	0.0003778	0.320552												NDUFS2	ATP5B																	NR3C1	DipsacussaponinA	0.7458
	ADRA2B	PTGDR2			CDKN2B	12	0.00017263	0.318333												NDUFS3	ATP5B																	NR3C1	DipsacussaponinA	0.8393
	ADRA2B	REN			CDKN2C	9	8.94e-06	0.31345												NDUFS7	ATP5B																	NR3C1	DipsacussaponinA	0.7818
	ADRA2B	S1PR1			HNF4A	20	0.00112294	0.339905												NDUFV1	ATP5B																	NR3C1	DipsacussaponinA	0.7119
	ADRA2B	TAS1R2			FBXL4	15	1.808e-05	0.28086												OGDH	ATP5B																	NR3C1	DipsacussaponinA	0.807
	ADRA2C	ADCY1			GAN	15	3.996e-05	0.28255												P4HB	ATP5B																	NR3C1	DipsacussaponinA	0.7091
	ADRA2C	ADCY2			GLMN	16	4.591e-05	0.284958												PDHB	ATP5B																	NR3C1	DipsacussaponinA	0.7
	ADRA2C	ADCY5			HECW2	14	0	0.278767												RPL4	ATP5B																	NR3C1	DipsacussaponinA	0.7321
	ADRA2C	ADORA1			HUWE1	18	0.00065689	0.320738												RPSA	ATP5B																	NR3C1	DipsacussaponinA	0.75
	ADRA2C	ADORA3			ITCH	25	0.00077111	0.308197												SDHA	ATP5B																	NR3C1	DipsacussaponinA	0.8
	ADRA2C	ADRA2B			KLHL41	16	0.00037436	0.280968												SDHB	ATP5B																	NR3C1	DipsacussaponinA	0.7857
	ADRA2C	ANXA1			DMPK	2	5.028e-05	0.260721												SUCLG1	ATP5B																	NR3C1	DipsacussaponinA	0.7818
	ADRA2C	APP			HSPE1	9	0.0003963	0.325324												TMEM126B	ATP5B																	NR3C1	DipsacussaponinA	0.75
	ADRA2C	BDKRB1			WRAP53	9	6.118e-05	0.281326												TUFM	ATP5B																	NR3C1	DipsacussaponinA	0.7857
	ADRA2C	BDKRB2			CD160	2	1.01e-06	0.241176												UQCRB	ATP5B																	NR3C1	DipsacussaponinB	0.7333
	ADRA2C	CASR			LAG3	9	0.00019099	0.281003												UQCRC1	ATP5B																	NR3C1	DipsacussaponinB	0.7333
	ADRA2C	CCL5			FCGR1A	27	0.00028214	0.324177												UQCRC2	ATP5B																	NR3C1	DipsacussaponinB	0.7288
	ADRA2C	CCR1			SIGLEC1	2	1.48e-06	0.254116												UQCRFS1	ATP5B																	NR3C1	DipsacussaponinB	0.7333
	ADRA2C	CCR2			CD69	26	6.131e-05	0.318516												ATP5A1	ATP5C1																	NR3C1	DipsacussaponinB	0.7288
	ADRA2C	CHRM2			CD81	4	2.146e-05	0.268133												ATP5B	ATP5C1																	NR3C1	DipsacussaponinB	0.7636
	ADRA2C	CHRM4			CD9	5	2.969e-05	0.28895												ATP5L	ATP5C1																	NR3C1	DipsacussaponinB	0.7119
	ADRA2C	CNR1			CR2	7	1.66e-05	0.268688												ATP5O	ATP5C1																	NR3C1	DipsacussaponinB	0.7636
	ADRA2C	CNR2			FCGR2B	10	2.805e-05	0.303284												COX4I1	ATP5C1																	NR3C1	DipsacussaponinB	0.7667
	ADRA2C	CXCL8			MS4A1	3	0	0.258795												COX5A	ATP5C1																	NR3C1	DipsacussaponinB	0.7636
	ADRA2C	CXCR3			CD200	1	0	0.271765												COX5B	ATP5C1																	NR3C1	DipsacussaponinB	0.7818
	ADRA2C	CXCR4			CD247	30	0.00039693	0.334597												COX6A2	ATP5C1																	NR3C1	DipsacussaponinB	0.7167
	ADRA2C	DRD2			PTPN22	15	7.869e-05	0.29897												COX6B1	ATP5C1																	NR3C1	DipsacussaponinB	0.7241
	ADRA2C	GABBR2			SH3BP2	8	2.6e-06	0.290586												CYC1	ATP5C1																	NR3C1	DipsacussaponinB	0.7895
	ADRA2C	GNA11			TNFRSF9	7	2.327e-05	0.30606												CYCS	ATP5C1																	NR3C1	DipsacussaponinB	0.7288
	ADRA2C	GNAI1			TBX21	23	0.00012806	0.325805												DDOST	ATP5C1																	NR3C1	DipsacussaponinB	0.8214
	ADRA2C	GNAI2			TNFRSF4	8	1.443e-05	0.302329												DLD	ATP5C1																	NR3C1	DipsacussaponinB	0.7636
	ADRA2C	GNAI3			CD83	5	0	0.294896												MDH1	ATP5C1																	NR3C1	DipsacussaponinB	0.7895
	ADRA2C	GPER1			ICOS	7	9.9e-07	0.290854												MDH2	ATP5C1																	NR3C1	DipsacussaponinB	0.7143
	ADRA2C	GPR18			EPCAM	8	0.00029776	0.327205												MT-CO2	ATP5C1																	NR3C1	DipsacussaponinB	0.7321
	ADRA2C	GPR55			MCAM	5	0.00016067	0.297159												NDUFA10	ATP5C1																	NR3C1	DipsacussaponinB	0.7818
	ADRA2C	HTR1A			MCFD2	12	0	0.284517												NDUFA11	ATP5C1																	NR3C1	DipsacussaponinB	0.7679
	ADRA2C	MTNR1A			PIGA	5	0.00027455	0.263145												NDUFA12	ATP5C1																	NR3C1	DipsacussaponinB	0.7636
	ADRA2C	MTNR1B			TRAPPC2	14	0.0005013	0.292822												NDUFA4	ATP5C1																	NR3C1	DipsacussaponinB	0.7321
	ADRA2C	OPRD1			TRAPPC3	15	0.00056866	0.293133												NDUFA5	ATP5C1																	NR3C1	DipsacussaponinB	0.7679
	ADRA2C	OPRK1			IGLL1	2	0	0.237746												NDUFA6	ATP5C1																	NR3C1	DipsacussaponinC	0.75
	ADRA2C	OPRL1			POU2AF1	5	0.00091139	0.266321												NDUFA8	ATP5C1																	NR3C1	DipsacussaponinC	0.7119
	ADRA2C	OPRM1			GH1	18	0.00015191	0.337979												NDUFA9	ATP5C1																	NR3C1	DipsacussaponinC	0.7119
	ADRA2C	P2RY12			CLDN1	2	1.907e-05	0.280218												NDUFAB1	ATP5C1																	NR3C1	DipsacussaponinC	0.75
	ADRA2C	POMC			CD96	1	0	0.229609												NDUFB10	ATP5C1																	NR3C1	DipsacussaponinC	0.7
	ADRA2C	PRKCA			PVR	4	0.00090621	0.298002												NDUFB11	ATP5C1																	NR3C1	DipsacussaponinC	0.7458
	ADRA2C	PRKCB			CES1	14	0.00102951	0.29652												NDUFB3	ATP5C1																	NR3C1	DipsacussaponinC	0.75
	ADRA2C	PRKCD			CMPK1	10	3.12e-05	0.283822												NDUFB5	ATP5C1																	NR3C1	DipsacussaponinC	0.7458
	ADRA2C	PRKCQ			DPYSL2	4	0.00051668	0.285918												NDUFB6	ATP5C1																	NR3C1	DipsacussaponinC	0.7818
	ADRA2C	PSAP			TK2	13	4.491e-05	0.284261												NDUFB7	ATP5C1																	NR3C1	DipsacussaponinC	0.7119
	ADRA2C	PTGDR2			TYMP	15	0.0001522	0.286698												NDUFB8	ATP5C1																	NR3C1	DipsacussaponinC	0.7288
	ADRA2C	REN			UCK2	7	6.85e-06	0.26964												NDUFB9	ATP5C1																	NR3C1	DipsacussaponinC	0.7818
	ADRA2C	S1PR1			UPP1	14	0.00012195	0.279792												NDUFC2	ATP5C1																	NR3C1	DipsacussaponinC	0.7031
	ADRA2C	SFTPB			CDAN1	2	1.568e-05	0.237133												NDUFS1	ATP5C1																	NR3C1	DipsacussaponinC	0.7833
	ADRA2C	TAS1R2			SEC23B	10	0.0006521	0.280076												NDUFS2	ATP5C1																	NR3C1	DipsacussaponinC	0.7818
	ADRB2	ADCY1			DOCK8	4	3.18e-06	0.306656												NDUFS3	ATP5C1																	NR3C1	DipsacussaponinC	0.8
	ADRB2	ADCY2			SOS2	17	2.725e-05	0.312429												NDUFS4	ATP5C1																	NR3C1	DipsacussaponinC	0.7333
	ADRB2	ADCY5			ZBTB24	2	9.01e-06	0.250312												NDUFS7	ATP5C1																	NR3C1	DipsacussaponinC	0.7414
	ADRB2	ADM			HDAC2	41	0.00215436	0.344521												NDUFS8	ATP5C1																	NR3C1	DipsacussaponinC	0.807
	ADRB2	ADORA2B			HMGA2	7	0.00013719	0.318562												NDUFV1	ATP5C1																	NR3C1	DipsacussaponinC	0.7458
	ADRB2	ADRBK1			SLC6A3	12	0.00051888	0.309972												NDUFV2	ATP5C1																	NR3C1	DipsacussaponinC	0.8393
	ADRB2	ADRBK2			CDH23	2	0	0.175326												PDHB	ATP5C1																	NR3C1	DipsacussaponinC	0.7818
	ADRB2	AP2S1			GJB2	2	0	0.175326												SDHA	ATP5C1																	NR3C1	DipsacussaponinC	0.7119
	ADRB2	APOB			SLC26A4	4	0.00271698	0.212559												SDHB	ATP5C1																	NR3C1	DipsacussaponinC	0.807
	ADRB2	ARF6			CDIPT	9	0.00110887	0.299051												SDHC	ATP5C1																	NR3C1	DipsacussaponinC	0.7091
	ADRB2	AVP			MTM1	5	6.409e-05	0.276879												SDHD	ATP5C1																	NR3C1	DipsacussaponinC	0.7
	ADRB2	CD3G			PI4K2B	5	2.791e-05	0.289026												SUCLA2	ATP5C1																	NR3C1	DipsacussaponinC	0.7321
	ADRB2	CD4			PIGY	2	0	0.234239												SUCLG1	ATP5C1																	NR3C1	DipsacussaponinC	0.75
	ADRB2	CFTR			CDK15	1	0	0.290624												TUFM	ATP5C1																	NR3C1	DipsacussaponinC	0.8
	ADRB2	CHRM1			CDKL5	4	4.48e-05	0.260198												UQCRB	ATP5C1																	NR3C1	DipsacussaponinC	0.7857
	ADRB2	CHRM2			HDAC6	19	0.00035642	0.327643												UQCRC1	ATP5C1																	NR3C1	DipsacussaponinC	0.7818
	ADRB2	CRH			PIM1	7	1.06e-06	0.314971												UQCRC2	ATP5C1																	NR3C1	DipsacussaponinC	0.75
	ADRB2	CRHR2			CDO1	5	5.91e-06	0.254468												UQCRFS1	ATP5C1																	NR3C1	DipsacussaponinC	0.7857
	ADRB2	CXCR4			CSAD	3	8.52e-06	0.258522												UQCRH	ATP5C1																	NR3C1	Foresticine	0.7077
	ADRB2	DNAJC6			HSD17B11	2	3.42e-06	0.269146												UQCRQ	ATP5C1																	NR3C1	Fuziline	0.7273
	ADRB2	DNM2			CELA1	1	0	0.19319												ATP5A1	ATP5L																	NR3C1	Isodelphinine	0.7231
	ADRB2	EGF			CPA1	5	0.00093766	0.239423												ATP5B	ATP5L																	NR3C1	Isotalatizidine	0.7077
	ADRB2	F2			CEP164	25	0.00032607	0.322284												ATP5C1	ATP5L																	NR3C1	JapondipsaponinE1	0.75
	ADRB2	FSHB			CEP57	23	9.7e-07	0.320133												ATP5O	ATP5L																	NR3C1	JapondipsaponinE1	0.7119
	ADRB2	FSHR			IQCB1	25	0.00033477	0.319762												COX5A	ATP5L																	NR3C1	JapondipsaponinE1	0.7119
	ADRB2	GNAI1			OPTN	30	0.00076025	0.333434												COX5B	ATP5L																	NR3C1	JapondipsaponinE1	0.75
	ADRB2	GNAI2			PCNT	23	9.7e-07	0.320133												COX6B1	ATP5L																	NR3C1	JapondipsaponinE1	0.7
	ADRB2	GNAI3			TMEM67	23	0.00015942	0.319577												COX6C	ATP5L																	NR3C1	JapondipsaponinE1	0.7458
	ADRB2	GNAS			INVS	8	6.475e-05	0.271197												COX7B	ATP5L																	NR3C1	JapondipsaponinE1	0.75
	ADRB2	GPBAR1			RPGR	6	1.047e-05	0.261834												COX7C	ATP5L																	NR3C1	JapondipsaponinE1	0.7458
	ADRB2	HSPA8			CLEC14A	1	0	0.228728												CYC1	ATP5L																	NR3C1	JapondipsaponinE1	0.7818
	ADRB2	IL1B			NAT2	7	2.494e-05	0.281541												NDUFA1	ATP5L																	NR3C1	JapondipsaponinE1	0.7119
	ADRB2	IL7R			UGT1A10	24	0.00016201	0.29656												NDUFA10	ATP5L																	NR3C1	JapondipsaponinE1	0.7288
	ADRB2	LDLR			NKX2-6	1	0	0.216691												NDUFA11	ATP5L																	NR3C1	JapondipsaponinE1	0.7818
	ADRB2	LDLRAP1			CLCN1	3	0.00016919	0.265584												NDUFA12	ATP5L																	NR3C1	JapondipsaponinE1	0.7031
	ADRB2	LHB			ERLIN1	4	3.461e-05	0.285142												NDUFA2	ATP5L																	NR3C1	JapondipsaponinE1	0.7833
	ADRB2	M6PR			ERLIN2	13	0.00042326	0.322143												NDUFA5	ATP5L																	NR3C1	JapondipsaponinE1	0.7818
	ADRB2	MC3R			FLNB	12	0.00039601	0.302329												NDUFA6	ATP5L																	NR3C1	JapondipsaponinE1	0.8
	ADRB2	OCRL			GLRA1	4	0.00023898	0.264185												NDUFA7	ATP5L																	NR3C1	JapondipsaponinE1	0.7333
	ADRB2	P2RY2			GLRA3	4	0.00023898	0.264185												NDUFA8	ATP5L																	NR3C1	JapondipsaponinE1	0.7414
	ADRB2	POMC			KCNJ1	4	0.00139191	0.263114												NDUFAB1	ATP5L																	NR3C1	JapondipsaponinE1	0.807
	ADRB2	PRKACG			PRSS1	13	0.00559698	0.29897												NDUFB10	ATP5L																	NR3C1	JapondipsaponinE1	0.7458
	ADRB2	PRKAR1A			SPINK1	4	4.979e-05	0.27355												NDUFB2	ATP5L																	NR3C1	JapondipsaponinE1	0.8393
	ADRB2	PRKAR2B			SLC25A20	5	2.127e-05	0.279934												NDUFB3	ATP5L																	NR3C1	JapondipsaponinE1	0.7818
	ADRB2	PTGIR			VPS13A	2	1.246e-05	0.241943												NDUFB4	ATP5L																	NR3C1	JapondipsaponinE1	0.7119
	ADRB2	PTH1R			GFER	5	0.00019037	0.280682												NDUFB5	ATP5L																	NR3C1	JapondipsaponinE1	0.807
	ADRB2	RAB5A			CHD1	4	1.33e-06	0.292047												NDUFB6	ATP5L																	NR3C1	JapondipsaponinE1	0.7091
	ADRB2	SCARB2			SETD2	10	0.00020032	0.315737												NDUFB7	ATP5L																	NR3C1	JapondipsaponinE1	0.7
	ADRB2	SLC9A3R1			CHD7	4	6.95e-06	0.281433												NDUFB8	ATP5L																	NR3C1	JapondipsaponinE1	0.7321
	ADRB2	SYNJ1			FGF8	21	0.00035644	0.302453												NDUFB9	ATP5L																	NR3C1	JapondipsaponinE1	0.75
	ADRB2	SYT2			REV3L	17	0.00023026	0.281326												NDUFC2	ATP5L																	NR3C1	JapondipsaponinE1	0.8
	ADRB2	TF			NAGK	5	3.665e-05	0.264978												NDUFS4	ATP5L																	NR3C1	JapondipsaponinE1	0.7857
	ADRB2	TFRC			RENBP	5	0.00092885	0.27423												NDUFS5	ATP5L																	NR3C1	JapondipsaponinE1	0.7818
	ADRB2	TSHB			COX8A	27	0.00108845	0.31102												NDUFS6	ATP5L																	NR3C1	JapondipsaponinE1	0.75
	ADRB2	TSHR			SCGB1A1	7	0.00024788	0.304666												NDUFS7	ATP5L																	NR3C1	JapondipsaponinE1	0.7857
	ADRB2	UBQLN2			SF1	26	0.00094065	0.311503												NDUFS8	ATP5L																	NR3C1	KalopanaxsaponinA	0.75
	ADRB2	VIPR1			GABRA2	18	0.00062535	0.263932												UQCR10	ATP5L																	NR3C1	KalopanaxsaponinA	0.7119
	ADRB2	WNT5A			CHRNA2	8	3e-08	0.2598												UQCRB	ATP5L																	NR3C1	KalopanaxsaponinA	0.7119
	ADRBK1	ADRA1A			CHRNA3	11	5.95e-05	0.285733												UQCRC2	ATP5L																	NR3C1	KalopanaxsaponinA	0.75
	ADRBK1	ADRB2			CHRNA7	9	4.381e-05	0.285216												UQCRFS1	ATP5L																	NR3C1	KalopanaxsaponinA	0.7
	ADRBK1	ADRBK2			CHRNB2	11	5.95e-05	0.285733												UQCRH	ATP5L																	NR3C1	KalopanaxsaponinA	0.7458
	ADRBK1	ANXA1			CHST14	4	0.00030158	0.268068												UQCRQ	ATP5L																	NR3C1	KalopanaxsaponinA	0.75
	ADRBK1	APP			CHST3	3	0	0.231317												ATP5A1	ATP5O																	NR3C1	KalopanaxsaponinA	0.7458
	ADRBK1	AVP			DSE	5	0.00053562	0.281433												ATP5B	ATP5O																	NR3C1	KalopanaxsaponinA	0.7818
	ADRBK1	AVPR1A			LGALS7	1	0	0.194005												ATP5C1	ATP5O																	NR3C1	KalopanaxsaponinA	0.7119
	ADRBK1	BDKRB1			IRAK4	14	4.34e-06	0.299295												ATP5L	ATP5O																	NR3C1	KalopanaxsaponinA	0.7288
	ADRBK1	BDKRB2			CISD2	3	0.00091257	0.273482												COX4I1	ATP5O																	NR3C1	KalopanaxsaponinA	0.7818
	ADRBK1	CASR			SFXN4	1	0	0.214772												COX5A	ATP5O																	NR3C1	KalopanaxsaponinA	0.7031
	ADRBK1	CAV1			CKM	4	4.604e-05	0.246207												COX5B	ATP5O																	NR3C1	KalopanaxsaponinA	0.7833
	ADRBK1	CCR2			GAMT	4	3.316e-05	0.242714												COX6A2	ATP5O																	NR3C1	KalopanaxsaponinA	0.7818
	ADRBK1	CHRM1			SCN4A	11	5.568e-05	0.242607												COX6B1	ATP5O																	NR3C1	KalopanaxsaponinA	0.8
	ADRBK1	CHRM3			CLCN5	1	0	0.256389												COX6C	ATP5O																	NR3C1	KalopanaxsaponinA	0.7333
	ADRBK1	CHRM5			SNX10	4	0.00021931	0.229944												COX7C	ATP5O																	NR3C1	KalopanaxsaponinA	0.7414
	ADRBK1	CXCL8			CLIC1	6	2.6e-06	0.291507												CYC1	ATP5O																	NR3C1	KalopanaxsaponinA	0.807
	ADRBK1	CXCR3			CLIP2	3	5.237e-05	0.260875												MDH1	ATP5O																	NR3C1	KalopanaxsaponinA	0.7458
	ADRBK1	CXCR4			GTF2IRD1	4	0.00012291	0.256747												MDH2	ATP5O																	NR3C1	KalopanaxsaponinA	0.8393
	ADRBK1	DRD2			CLPS	3	3.274e-05	0.275875												NDUFA1	ATP5O																	NR3C1	KalopanaxsaponinA	0.7818
	ADRBK1	EDNRA			FLT3	31	0.00104563	0.353007												NDUFA10	ATP5O																	NR3C1	KalopanaxsaponinA	0.7119
	ADRBK1	EDNRB			PNLIP	8	0.00050758	0.276705												NDUFA11	ATP5O																	NR3C1	KalopanaxsaponinA	0.807
	ADRBK1	EGF			FAAH	5	0.00011207	0.26987												NDUFA12	ATP5O																	NR3C1	KalopanaxsaponinA	0.7091
	ADRBK1	EVC			CNTN1	2	3.996e-05	0.246015												NDUFA4	ATP5O																	NR3C1	KalopanaxsaponinA	0.7
	ADRBK1	EVC2			PODXL	2	3.589e-05	0.251941												NDUFA5	ATP5O																	NR3C1	KalopanaxsaponinA	0.7321
	ADRBK1	F2			COA5	5	3.18e-06	0.232953												NDUFA6	ATP5O																	NR3C1	KalopanaxsaponinA	0.75
	ADRBK1	FFAR1			COX14	10	0.00012937	0.284078												NDUFA8	ATP5O																	NR3C1	KalopanaxsaponinA	0.8
	ADRBK1	GNA11			COX20	6	0.00012022	0.282333												NDUFA9	ATP5O																	NR3C1	KalopanaxsaponinA	0.7857
	ADRBK1	GNRH1			COA7	1	0	0.215044												NDUFAB1	ATP5O																	NR3C1	KalopanaxsaponinA	0.7818
	ADRBK1	GNRHR			MAN2A1	8	0.00069704	0.243571												NDUFB10	ATP5O																	NR3C1	KalopanaxsaponinA	0.75
	ADRBK1	HCRT			VPS45	7	6.117e-05	0.269541												NDUFB11	ATP5O																	NR3C1	KalopanaxsaponinA	0.7857
	ADRBK1	HRH1			COL12A1	28	1.237e-05	0.28681												NDUFB3	ATP5O																	NR3C1	LaciniatosideVI	0.7091
	ADRBK1	HTR2A			COL13A1	29	4.35e-05	0.296162												NDUFB4	ATP5O																	NR3C1	LaciniatosideVI	0.7091
	ADRBK1	HTR2B			COL17A1	33	0.00026823	0.298647												NDUFB5	ATP5O																	NR3C1	LaciniatosideVI	0.7091
	ADRBK1	KISS1			COL25A1	29	0.00015346	0.288195												NDUFB6	ATP5O																	NR3C1	LaciniatosideVI	0.7069
	ADRBK1	KISS1R			COL6A1	36	0.0001948	0.307682												NDUFB7	ATP5O																	NR3C1	LaciniatosideVI	0.7069
	ADRBK1	LTB4R			COL6A2	35	0.00021786	0.310845												NDUFB8	ATP5O																	NR3C1	LaciniatosideVI	0.7091
	ADRBK1	LTB4R2			COL6A3	35	0.00016063	0.304162												NDUFB9	ATP5O																	NR3C1	MacranthoidinA	0.75
	ADRBK1	OPRD1			COL9A1	32	0.00010361	0.300313												NDUFC1	ATP5O																	NR3C1	MacranthoidinA	0.7119
	ADRBK1	OPRM1			COL9A2	33	0.00011686	0.300436												NDUFC2	ATP5O																	NR3C1	MacranthoidinA	0.7119
	ADRBK1	P2RY2			COL9A3	33	0.00011732	0.300968												NDUFS3	ATP5O																	NR3C1	MacranthoidinA	0.75
	ADRBK1	PRKCA			IFITM5	3	3.52e-06	0.23004												NDUFS4	ATP5O																	NR3C1	MacranthoidinA	0.7
	ADRBK1	PRKCD			P4HA1	28	0.00088558	0.28722												NDUFS5	ATP5O																	NR3C1	MacranthoidinA	0.7458
	ADRBK1	PROK2			PLOD1	28	0.00047374	0.275153												NDUFS6	ATP5O																	NR3C1	MacranthoidinA	0.75
	ADRBK1	PROKR2			PLOD2	29	0.00032129	0.267548												NDUFS8	ATP5O																	NR3C1	MacranthoidinA	0.7458
	ADRBK1	PTGFR			PLOD3	26	0.00018713	0.275118												NDUFV2	ATP5O																	NR3C1	MacranthoidinA	0.7818
	ADRBK1	RHO			SERPINH1	28	0.00109416	0.316643												RPS17	ATP5O																	NR3C1	MacranthoidinA	0.7119
	ADRBK1	SMO			PLEC	41	0.00079445	0.305383												SDHB	ATP5O																	NR3C1	MacranthoidinA	0.7288
	ADRBK1	SRC			FKBP10	7	0.00022142	0.261153												SDHC	ATP5O																	NR3C1	MacranthoidinA	0.7818
	ADRBK1	TAC3			GP6	13	9.399e-05	0.304708												SDHD	ATP5O																	NR3C1	MacranthoidinA	0.7031
	ADRBK1	TACR3			SOX10	8	0.00140752	0.290128												SOD1	ATP5O																	NR3C1	MacranthoidinA	0.7833
	ADRBK2	ADRB2			F12	8	2.703e-05	0.286772												SOD2	ATP5O																	NR3C1	MacranthoidinA	0.7818
	ADRBK2	ADRBK1			DBH	9	0.00016551	0.277645												SUCLG1	ATP5O																	NR3C1	MacranthoidinA	0.8
	ADRBK2	AVP			PNMT	5	4.6e-07	0.26227												UQCR10	ATP5O																	NR3C1	MacranthoidinA	0.7333
	ADRBK2	CXCR4			HCCS	7	0.00011837	0.297921												UQCRB	ATP5O																	NR3C1	MacranthoidinA	0.7414
	ADRBK2	OPRM1			SURF1	18	4.346e-05	0.291469												UQCRC1	ATP5O																	NR3C1	MacranthoidinA	0.807
	ADRBK2	SMO			TACO1	10	0.00023218	0.282695												UQCRC2	ATP5O																	NR3C1	MacranthoidinA	0.7458
	ADSL	ADA			COX7A1	22	3.23e-06	0.293562												UQCRFS1	ATP5O																	NR3C1	MacranthoidinA	0.8393
	ADSL	ADK			NDUFA4L2	5	0	0.256151												UQCRH	ATP5O																	NR3C1	MacranthoidinA	0.7818
	ADSL	ADSSL1			TFAM	10	0.00031305	0.32542												UQCRQ	ATP5O																	NR3C1	MacranthoidinA	0.7119
	ADSL	AK1			F10	16	0.00029415	0.310364												ATM	AURKB																	NR3C1	MacranthoidinA	0.807
	ADSL	AK2			MCOLN1	1	0	0.247117												BIRC5	AURKB																	NR3C1	MacranthoidinA	0.7091
	ADSL	AK8			MT-ND1	69	0.00045002	0.307125												BRCA2	AURKB																	NR3C1	MacranthoidinA	0.7
	ADSL	AK9			MT-ND3	66	0.00018289	0.292124												BUB1	AURKB																	NR3C1	MacranthoidinA	0.7321
	ADSL	ALDH18A1			MT-ND4	66	0.00018289	0.292124												BUB1B	AURKB																	NR3C1	MacranthoidinA	0.75
	ADSL	AMPD2			MT-ND4L	56	0.0001149	0.290509												CDC42	AURKB																	NR3C1	MacranthoidinA	0.8
	ADSL	APRT			MT-ND6	64	0.00017235	0.292047												FANCI	AURKB																	NR3C1	MacranthoidinA	0.7857
	ADSL	ASL			NDUFA3	64	1.426e-05	0.284114												KAT5	AURKB																	NR3C1	MacranthoidinA	0.7818
	ADSL	ATIC			NDUFB1	63	1.135e-05	0.284041												KIF2C	AURKB																	NR3C1	MacranthoidinA	0.75
	ADSL	CS			PET100	2	0	0.239579												MCM7	AURKB																	NR3C1	MacranthoidinA	0.7857
	ADSL	DCK			RPL27	57	0.00095816	0.3193												NDE1	AURKB																	NR3C1	Mesaconitine	0.7273
	ADSL	ENPP1			FASTKD2	2	9.68e-06	0.238749												PKM	AURKB																	NR3C1	Songorine	0.7188
	ADSL	ENTPD1			RPL26	53	0.00095695	0.335257												PLK1	AURKB																	NR3C1	SylvestrosideI	0.7091
	ADSL	GMPR			CTRB1	5	0.00055528	0.290548												PPP1CC	AURKB																	NR3C1	SylvestrosideI	0.7091
	ADSL	HPRT1			CTRC	4	0.0001442	0.256122												PPP2CA	AURKB																	NR3C1	SylvestrosideI	0.7091
	ADSL	IDH1			KIAA0319L	1	0	0.228184												PPP2CB	AURKB																	NR3C1	SylvestrosideI	0.7069
	ADSL	IDH2			CPN1	2	0	0.212825												PSMB8	AURKB																	NR3C1	SylvestrosideI	0.7069
	ADSL	IDH3A			TBCD	9	0.00059917	0.26872												RAD51	AURKB																	NR3C1	SylvestrosideI	0.7091
	ADSL	IDH3B			TBCE	9	0.00036499	0.259525												RPS27	AURKB																	NR3C1	SylvestrosideⅡ	0.7069
	ADSL	IDH3G			FLVCR1	2	1.515e-05	0.208306												RRM2	AURKB																	NR3C1	SylvestrosideⅡ	0.7069
	ADSL	MDH1			RORA	8	1.808e-05	0.318057												TOP2A	AURKB																	NR3C1	Talatizamine	0.7077
	ADSL	MDH2			GRIA2	17	0.00056261	0.316234												TP53	AURKB																	NR3C1	ajugol	0.7115
	ADSL	NT5C2			IFNA2	10	0.00013911	0.306188												TYMS	AURKB																	NR3C1	ajugol	0.7115
	ADSL	NT5E			CRYZ	10	0.00135921	0.312783												ADCY1	AVP																	NR3C1	ajugol	0.7115
	ADSL	NT5M			KMT2A	18	0.00303591	0.330093												ADCY2	AVP																	NR3C1	ajugol	0.7091
	ADSL	OGDH			POR	27	0.00285604	0.332981												ADCY5	AVP																	NR3C1	ajugol	0.7091
	ADSL	PCK1			EED	18	0.00165876	0.32566												ADRA1A	AVP																	NR3C1	ajugol	0.7115
	ADSL	PDE11A			FADS1	7	0.00012916	0.297479												ADRB2	AVP																	NR3C1	anemarrhenasaponinI	0.7
	ADSL	PDE2A			HDAC9	14	0.00017176	0.317143												ADRBK1	AVP																	NR3C1	anemarrhenasaponinI	0.7
	ADSL	PDE3A			PAX6	14	0.00066383	0.324225												ANXA1	AVP																	NR3C1	anemarrhenasaponinI	0.7
	ADSL	PDE4A			PLXND1	10	0.00069192	0.312385												AP2S1	AVP																	NR3C1	anemarrhenasaponinI	0.7333
	ADSL	PDE4B			PPARD	13	0.00024509	0.317417												APOB	AVP																	NR3C1	anemarrhenasaponinI	0.7143
	ADSL	PDE4C			PRMT1	19	0.00044211	0.33404												APP	AVP																	NR3C1	anemarrhenasaponinI	0.7544
	ADSL	PDE4D			SRCAP	5	2.46e-06	0.29533												AVPR1A	AVP																	NR3C1	anemarrhenasaponinI	0.7857
	ADSL	PDE7A			STEAP3	6	0.0008977	0.311988												BDKRB1	AVP																	NR3C1	anemarrhenasaponinI	0.7544
	ADSL	PDE7B			SULT2A1	16	0.00032387	0.327983												BDKRB2	AVP																	NR3C1	anemarrhenasaponinI	0.7143
	ADSL	PDE8B			TCF4	8	0.00061571	0.309537												CASR	AVP																	NR3C1	anemarrhenasaponinI	0.7018
	ADSL	PNP			THRB	22	0.00052388	0.330488												CD3G	AVP																	NR3C1	anemarrhenasaponinI	0.7018
	ADSL	PPAT			CRIPT	1	0	0.252027												CD4	AVP																	NR3C1	anemarrhenasaponinIa	0.7049
	ADSL	TYMS			HAMP	12	0.00045978	0.327157												CFTR	AVP																	NR3C1	anemarrhenasaponinIa	0.7241
	ADSSL1	ADK			TMEM38B	4	2.13e-06	0.224952												CHRM1	AVP																	NR3C1	anemarrhenasaponinIa	0.7544
	ADSSL1	ADSL			NQO2	1	0	0.238285												CHRM2	AVP																	NR3C1	anemarrhenasaponinIa	0.7241
	ADSSL1	AMPD2			ME2	15	3.33e-06	0.294502												CHRM3	AVP																	NR3C1	anemarrhenasaponinⅡ	0.7
	ADSSL1	APRT			ME3	18	8.27e-06	0.29668												CHRM5	AVP																	NR3C1	anemarrhenasaponinⅡ	0.7
	ADSSL1	ASNS			IFNGR1	19	2.425e-05	0.319161												CYP2E1	AVP																	NR3C1	anemarrhenasaponinⅡ	0.7
	ADSSL1	ASS1			IL12RB1	26	6.75e-05	0.330488												DNAJC6	AVP																	NR3C1	anemarrhenasaponinⅡ	0.7333
	ADSSL1	ATIC			IL23R	24	0.00094296	0.324989												DNM2	AVP																	NR3C1	anemarrhenasaponinⅡ	0.7143
	ADSSL1	CAD			MPL	13	1.41e-05	0.318379												EDNRA	AVP																	NR3C1	anemarrhenasaponinⅡ	0.7544
	ADSSL1	CANT1			LIFR	7	8.7e-07	0.314164												EDNRB	AVP																	NR3C1	anemarrhenasaponinⅡ	0.7857
	ADSSL1	ENTPD1			CSNK1G2	12	0.00042108	0.317874												EGF	AVP																	NR3C1	anemarrhenasaponinⅡ	0.7544
	ADSSL1	FTCD			CSNK2A1	17	0.00033955	0.337668												F2	AVP																	NR3C1	anemarrhenasaponinⅡ	0.7143
	ADSSL1	GMPR			NOP10	12	4.73e-05	0.289823												FFAR1	AVP																	NR3C1	anemarrhenasaponinⅡ	0.7018
	ADSSL1	GOT1			DGUOK	14	0.00036573	0.292434												GNA11	AVP																	NR3C1	anemarrhenasaponinⅡ	0.7018
	ADSSL1	HPRT1			CTNND2	2	4.3e-06	0.286326												GNAS	AVP																	NR3C1	cinnacaside	0.7213
	ADSSL1	IL4I1			DKK1	12	0.00022673	0.307424												GNRH1	AVP																	NR3C1	cinnacaside	0.7119
	ADSSL1	IMPDH1			FHIT	5	0.00042525	0.315016												GNRHR	AVP																	NR3C1	cinnacaside	0.7119
	ADSSL1	IMPDH2			NR5A1	12	0.00015735	0.320645												HCRT	AVP																	NR3C1	cinnacaside	0.75
	ADSSL1	LMOD3			TFF2	4	1.9e-06	0.293601												HRH1	AVP																	NR3C1	cinnacaside	0.7
	ADSSL1	NT5C2			CTSL	9	3.858e-05	0.288648												HSPA8	AVP																	NR3C1	cinnacaside	0.7458
	ADSSL1	NT5E			TPO	8	0.00017523	0.291353												HTR2A	AVP																	NR3C1	cinnacaside	0.7213
	ADSSL1	PPAT			CTSF	3	0	0.260844												HTR2B	AVP																	NR3C1	cinnacaside	0.7458
	AEBP1	TCF3			PARN	6	0.0001432	0.293328												IL7R	AVP																	NR3C1	cinnacaside	0.7818
	AFF2	FMR1			RAP2A	1	0	0.272066												INS	AVP																	NR3C1	cinnacaside	0.7119
	AFG3L2	ATP1A1			CYB5A	16	0.00067624	0.314746												KISS1	AVP																	NR3C1	cinnacaside	0.7288
	AFG3L2	ATP5A1			CYB5R1	3	1.146e-05	0.265424												KISS1R	AVP																	NR3C1	cinnacaside	0.7818
	AFG3L2	CYC1			HBA1	20	0.00079549	0.322143												LDLR	AVP																	NR3C1	cinnacaside	0.7031
	AFG3L2	NDUFA11			HBA2	20	0.00079549	0.322143												LTB4R	AVP																	NR3C1	cinnacaside	0.7541
	AFG3L2	NDUFA13			NCF4	11	1.15e-05	0.321392												LTB4R2	AVP																	NR3C1	cinnacaside	0.7818
	AFG3L2	NDUFA9			MT-ND2	66	0.00031014	0.29143												OCRL	AVP																	NR3C1	cinnacaside	0.8
	AFG3L2	NDUFS1			MT-ND5	66	0.00066281	0.300886												P2RY2	AVP																	NR3C1	cinnacaside	0.7049
	AFG3L2	NDUFS8			NDUFV3	63	1.838e-05	0.281505												PIK3CA	AVP																	NR3C1	cinnacaside	0.7414
	AFG3L2	TIMMDC1			PPP3R1	15	0.00029967	0.325853												PIK3R1	AVP																	NR3C1	cinnacaside	0.807
	AFG3L2	UQCRQ			SHOC2	13	7.348e-05	0.320738												PIK3R2	AVP																	NR3C1	cinnacaside	0.7458
	AGA	ANXA2			SIRT5	10	0.00015207	0.324177												PLCB4	AVP																	NR3C1	cinnacaside	0.807
	AGA	ARG1			CYP7B1	8	5.297e-05	0.25837												POMC	AVP																	NR3C1	cinnacaside	0.7818
	AGA	ARSB			DHRS11	7	0.00011083	0.298364												PROK2	AVP																	NR3C1	cinnacaside	0.7119
	AGA	CYB5R3			HSD17B7	21	0.00111961	0.285363												PROKR2	AVP																	NR3C1	cinnacaside	0.7759
	AGA	ELANE			XDH	7	9.056e-05	0.287557												PTGFR	AVP																	NR3C1	cinnacaside	0.7091
	AGA	FLVCR2			SOAT1	5	3.69e-06	0.241916												RAB5A	AVP																	NR3C1	cinnacaside	0.7
	AGA	FTL			CYP2R1	4	1.409e-05	0.266933												TAC3	AVP																	NR3C1	cinnacaside	0.7321
	AGA	FUCA1			SLC34A3	3	6.54e-06	0.270035												TACR3	AVP																	NR3C1	cinnacaside	0.75
	AGA	GAA			FMO3	5	9.148e-05	0.284444												TF	AVP																	NR3C1	cinnacaside	0.8
	AGA	GALNS			TPMT	10	0.00020646	0.275944												TFRC	AVP																	NR3C1	cinnacaside	0.7857
	AGA	GGT1			LHX4	2	5.757e-05	0.24952												WNT5A	AVP																	NR3C1	cinnacaside	0.7818
	AGA	GLA			MGMT	9	0.00018237	0.324798												ADRA1A	AVPR1A																	NR3C1	cinnacaside	0.75
	AGA	GLB1			TRMU	4	2.485e-05	0.233669												ADRBK1	AVPR1A																	NR3C1	cinnacaside	0.7857
	AGA	GM2A			SLC6A2	7	0.00081239	0.269146												ANXA1	AVPR1A																	NR3C1	frehmaglutinB	0.717
	AGA	GOT1			DBI	2	6.77e-06	0.246592												APP	AVPR1A																	NR3C1	frehmaglutinB	0.717
	AGA	GUSB			LGALS3	8	0.00066795	0.305425												AVP	AVPR1A																	NR3C1	frehmaglutinB	0.717
	AGA	HEXB			DCPS	4	2.514e-05	0.264058												BDKRB1	AVPR1A																	NR3C1	frehmaglutinB	0.7358
	AGA	IMPDH1			DYNC2LI1	7	0.00023375	0.263648												BDKRB2	AVPR1A																	NR3C1	frehmaglutinB	0.7143
	AGA	LYZ			RAB18	7	1.848e-05	0.280183												CASR	AVPR1A																	NR3C1	frehmaglutinB	0.7455
	AGA	MAPK1			DDAH1	1	0	0.283567												CHRM1	AVPR1A																	NR3C1	frehmaglutinB	0.717
	AGA	MPO			DDAH2	2	0	0.298405												CHRM3	AVPR1A																	NR3C1	frehmaglutinB	0.7143
	AGA	NPC2			ERCC5	20	3.532e-05	0.298768												CHRM5	AVPR1A																	NR3C1	frehmaglutinB	0.7358
	AGA	ORM2			RPL10	48	4.344e-05	0.309234												EDNRA	AVPR1A																	NR3C1	frehmaglutinB	0.7222
	AGA	PADI2			RPL10L	49	0.00016254	0.31102												EDNRB	AVPR1A																	NR3C1	frehmaglutinB	0.717
	AGA	PRKCD			RPL14	49	5.845e-05	0.310714												F2	AVPR1A																	NR3C1	frehmaglutinB	0.7222
	AGA	PRTN3			RPL19	55	0.00042426	0.327448												FFAR1	AVPR1A																	NR3C1	hederagenin	0.7321
	AGA	RNASE2			RPL26L1	49	7.435e-05	0.311679												GNA11	AVPR1A																	NR3C1	hederagenin	0.7885
	AGA	RNASE3			RPL37	48	4.344e-05	0.309234												GNAS	AVPR1A																	NR3C1	hederagenin	0.7885
	AGA	SERPINA1			SRP14	40	0.00019438	0.300681												GNRH1	AVPR1A																	NR3C1	hederagenin	0.7234
	AGA	TBX1			SRP72	36	0	0.293562												GNRHR	AVPR1A																	NR3C1	hederagenin	0.7018
	AGA	TGM2			GLE1	8	4.852e-05	0.275841												HCRT	AVPR1A																	NR3C1	hederagenin	0.7115
	AGA	TTR			HNRNPK	30	0.00176779	0.3418												HRH1	AVPR1A																	NR3C1	hederagenin	0.7407
	AGA	TUBB			MATR3	15	0.00108523	0.278732												HTR2A	AVPR1A																	NR3C1	hederagenin	0.8269
	AGA	UNC13D			PAPOLA	19	0.0001857	0.304372												HTR2B	AVPR1A																	NR3C1	hederagenin	0.7692
	AGA	VCP			RBM8A	54	0.00109746	0.317783												KISS1	AVPR1A																	NR3C1	hederagenin	0.7321
	AGPAT2	ALDH3B1			SFPQ	11	6.78e-06	0.276983												KISS1R	AVPR1A																	NR3C1	hederagenin	0.7925
	AGPAT2	BSCL2			SNRPD2	33	0.00054195	0.30919												LTB4R	AVPR1A																	NR3C1	hederagenin	0.875
	AGPAT2	BST1			SRSF4	23	0.0003816	0.300272												LTB4R2	AVPR1A																	NR3C1	hederagenin	0.7885
	AGPAT2	CD47			TAF15	14	0.00023152	0.313628												P2RY2	AVPR1A																	NR3C1	hederagenin	0.8077
	AGPAT2	CD59			HNRNPD	23	0.00063919	0.326045												PIK3CA	AVPR1A																	NR3C1	hederagenin	0.875
	AGPAT2	CHRNB4			LSM6	17	4.955e-05	0.295409												PIK3R1	AVPR1A																	NR3C1	hederagenin	0.75
	AGPAT2	CYBA			SF3B3	19	4.263e-05	0.300517												PIK3R2	AVPR1A																	NR3C1	hederagenin	0.7119
	AGPAT2	CYBB			SF3B4	17	1.14e-06	0.29364												PLCB4	AVPR1A																	NR3C1	hederagenin	0.717
	AGPAT2	DGKA			SNRPN	21	0.00172126	0.295805												PROK2	AVPR1A																	NR3C1	hederagenin	0.7679
	AGPAT2	GNPAT			TXNL4A	17	1.14e-06	0.29364												PROKR2	AVPR1A																	NR3C1	hederagenin	0.875
	AGPAT2	GPD1			GLIS3	2	0	0.308326												PTGFR	AVPR1A																	NR3C1	hederagenin	0.7292
	AGPAT2	HMOX2			PGD	15	0.0001452	0.311152												TAC3	AVPR1A																	NR3C1	hederagenin	0.8958
	AGPAT2	ITGAL			POLG	9	8.807e-05	0.289671												TACR3	AVPR1A																	NR3C1	hederagenin	0.7547
	AGPAT2	ITGAV			EBP	4	0	0.226661												CCT3	BBS10																	NR3C1	hederagenin	0.72
	AGPAT2	ITGB2			MSMO1	13	0.0003265	0.27103												CEP290	BBS10																	NR3C1	hederagenin	0.7925
	AGPAT2	LPIN2			NSDHL	13	0.00014336	0.266128												EEF2	BBS10																	NR3C1	hederagenin	0.8269
	AGPAT2	P2RX1			SC5D	13	0.00015922	0.264724												EIF2S3	BBS10																	NR3C1	hederagenin	0.8269
	AGPAT2	PGRMC1			SIGMAR1	11	0.00071746	0.278802												EIF3F	BBS10																	NR3C1	hederagenin	0.8367
	AGPAT2	PLAU			DHH	10	0.00032552	0.301791												EPRS	BBS10																	NR3C1	hederagenin	0.7885
	AGPAT2	PLAUR			PTCH1	7	0	0.266933												FBL	BBS10																	NR3C1	hederagenin	0.7593
	AGPAT2	SLC2A3			PTCH2	7	0	0.266933												GSPT1	BBS10																	NR3C1	hederagenin	0.7917
	AGPAT2	TMC6			SUFU	22	0.00052293	0.305383												NHP2	BBS10																	NR3C1	hederagenin	0.7407
	AGPAT2	TNFRSF1B			DHTKD1	7	0	0.258008												NOP56	BBS10																	NR3C1	hederagenin	0.8163
	AGRN	ACTA1			LIPT1	7	0	0.258008												RPL11	BBS10																	NR3C1	hederagenin	0.7308
	AGRN	APOA1			PUS1	8	0.00043037	0.274059												RPL15	BBS10																	NR3C1	hederagenin	0.7069
	AGRN	APOB			OTX2	5	1.058e-05	0.258977												RPL3	BBS10																	NR3C1	hederagenin	0.8
	AGRN	ATP1A3			SFRP4	5	0	0.273855												RPL4	BBS10																	NR3C1	hederagenin	0.8571
	AGRN	B3GALT6			GRIN2D	14	5.742e-05	0.309667												RPL8	BBS10																	NR3C1	hederagenin	0.84
	AGRN	B3GAT1			GRIN3A	13	0.00150736	0.288045												RPS5	BBS10																	NR3C1	hederagenin	0.8367
	AGRN	B3GAT3			KCNA3	3	5.197e-05	0.2598												RPS6	BBS10																	NR3C1	hederagenin	0.8
	AGRN	B4GALT7			KCNA4	4	0.00014224	0.263743												TUFM	BBS10																	NR3C1	hederagenin	0.84
	AGRN	CDC42			KCNJ10	4	0.00368967	0.269705												AKT1	BCL2																	NR3C1	huzhangosideB	0.75
	AGRN	CHRM1			DLL3	6	0.0004307	0.26199												BCL2L1	BCL2																	NR3C1	huzhangosideB	0.7119
	AGRN	CHRNA1			DLL4	7	0.0002296	0.301297												BECN1	BCL2																	NR3C1	huzhangosideB	0.7119
	AGRN	CHRNB1			HES7	3	0	0.211095												CASP3	BCL2																	NR3C1	huzhangosideB	0.75
	AGRN	CHRND			LFNG	5	0.00035705	0.259739												CREB1	BCL2																	NR3C1	huzhangosideB	0.7
	AGRN	CHRNG			MESP2	6	0.00113778	0.247699												CREBBP	BCL2																	NR3C1	huzhangosideB	0.7458
	AGRN	COLQ			MYBPC1	11	0.00090898	0.267483												CYCS	BCL2																	NR3C1	huzhangosideB	0.75
	AGRN	DAG1			NEB	12	0.00012352	0.26987												EP300	BCL2																	NR3C1	huzhangosideB	0.7458
	AGRN	DMD			PHEX	13	0.00033358	0.279828												ESR1	BCL2																	NR3C1	huzhangosideB	0.7818
	AGRN	DOK7			DNAJB2	2	0	0.279014												IKBKG	BCL2																	NR3C1	huzhangosideB	0.7119
	AGRN	EXT1			DNAJC21	1	0	0.253154												IL2RG	BCL2																	NR3C1	huzhangosideB	0.7288
	AGRN	EXT2			TMPRSS6	10	0.00025891	0.301174												ITGA2B	BCL2																	NR3C1	huzhangosideB	0.7818
	AGRN	HS3ST1			MFN2	6	0.00057237	0.287932												JAK1	BCL2																	NR3C1	huzhangosideB	0.7031
	AGRN	HS3ST3A1			TET2	9	0.00017785	0.306358												MAPK1	BCL2																	NR3C1	huzhangosideB	0.7833
	AGRN	HS6ST1			TRDMT1	2	5.59e-06	0.241916												MAPK10	BCL2																	NR3C1	huzhangosideB	0.7818
	AGRN	HSPG2			DPH5	5	4.22e-05	0.287594												MAPK3	BCL2																	NR3C1	huzhangosideB	0.8
	AGRN	ITGA1			MPDU1	2	5.94e-06	0.214147												MYC	BCL2																	NR3C1	huzhangosideB	0.7333
	AGRN	ITGA5			SLC5A2	4	0.00020423	0.301998												PPP2CA	BCL2																	NR3C1	huzhangosideB	0.7414
	AGRN	ITGA7			DPYS	2	2.59e-06	0.234289												PRKACG	BCL2																	NR3C1	huzhangosideB	0.807
	AGRN	ITGAV			DUSP6	5	3.769e-05	0.304918												PRKAR1A	BCL2																	NR3C1	huzhangosideB	0.7458
	AGRN	LAMA3			SPRY4	4	4.13e-06	0.289367												PRKAR2B	BCL2																	NR3C1	huzhangosideB	0.8393
	AGRN	LAMB2			DUX4	2	0.00090621	0.21005												RXRA	BCL2																	NR3C1	huzhangosideB	0.7818
	AGRN	LAMB3			FRG1	1	0	0.173602												SOD1	BCL2																	NR3C1	huzhangosideB	0.7119
	AGRN	LAMC2			DYM	1	0	0.248816												STAT3	BCL2																	NR3C1	huzhangosideB	0.807
	AGRN	LRP4			TRAF3IP1	5	0	0.232414												TP53	BCL2																	NR3C1	huzhangosideB	0.7091
	AGRN	MUSK			MAFB	6	5.21e-06	0.302205												ABL1	BCL2L1																	NR3C1	huzhangosideB	0.7
	AGRN	NCAN			MECOM	8	2.11e-05	0.321158												AKT1	BCL2L1																	NR3C1	huzhangosideB	0.7321
	AGRN	NDST1			WDR73	2	0.00055097	0.24618												AR	BCL2L1																	NR3C1	huzhangosideB	0.75
	AGRN	POMT1			SBDS	8	0.00011715	0.284078												BCL2	BCL2L1																	NR3C1	huzhangosideB	0.8
	AGRN	PTK2B			EFTUD1	11	3.77e-06	0.268753												BECN1	BCL2L1																	NR3C1	huzhangosideB	0.7857
	AGRN	RAC1			ELN	11	5.885e-05	0.312518												CASP1	BCL2L1																	NR3C1	huzhangosideB	0.7818
	AGRN	RAPSN			FGFR2	31	0.00063865	0.354197												CASP3	BCL2L1																	NR3C1	huzhangosideB	0.75
	AGRN	SRC			FGFR3	31	0.00020918	0.355681												CCND1	BCL2L1																	NR3C1	huzhangosideB	0.7857
	AGRN	XYLT1			PRLR	10	2.16e-06	0.313673												CD28	BCL2L1																	NR3C1	huzhangosideD	0.75
	AGRN	XYLT2			PTPN2	20	0.00031883	0.343181												CDK2	BCL2L1																	NR3C1	huzhangosideD	0.7119
	AGXT	ACOX1			TEK	26	0.00014371	0.341324												CTLA4	BCL2L1																	NR3C1	huzhangosideD	0.7119
	AGXT	ALAS2			EGLN2	7	4.767e-05	0.302329												CTSD	BCL2L1																	NR3C1	huzhangosideD	0.75
	AGXT	AMACR			EGLN3	9	5.71e-05	0.30781												CXCL8	BCL2L1																	NR3C1	huzhangosideD	0.7
	AGXT	AMT			HIF1AN	4	0	0.278979												CYCS	BCL2L1																	NR3C1	huzhangosideD	0.7458
	AGXT	CRAT			GFI1	4	5.51e-06	0.316597												EGF	BCL2L1																	NR3C1	huzhangosideD	0.75
	AGXT	DAO			FBN2	6	1.686e-05	0.283932												EPO	BCL2L1																	NR3C1	huzhangosideD	0.7458
	AGXT	DLD			PGF	19	3.72e-05	0.321579												HRAS	BCL2L1																	NR3C1	huzhangosideD	0.7818
	AGXT	EHHADH			GYG1	8	0.00097538	0.287857												IL6	BCL2L1																	NR3C1	huzhangosideD	0.7119
	AGXT	FTCD			GP1BA	23	0.00055494	0.329895												INS	BCL2L1																	NR3C1	huzhangosideD	0.7288
	AGXT	GATM			SPINT2	4	1.345e-05	0.273787												JAK2	BCL2L1																	NR3C1	huzhangosideD	0.7818
	AGXT	GNMT			EPM2A	3	0.00016844	0.254116												KRAS	BCL2L1																	NR3C1	huzhangosideD	0.7031
	AGXT	GNPAT			NHLRC1	2	0	0.223562												MAPK1	BCL2L1																	NR3C1	huzhangosideD	0.7833
	AGXT	HAO1			GHR	15	5.162e-05	0.325085												MAPK10	BCL2L1																	NR3C1	huzhangosideD	0.7818
	AGXT	HGD			SH2B3	7	1.139e-05	0.292318												MAPK14	BCL2L1																	NR3C1	huzhangosideD	0.8
	AGXT	HMGCL			ERAP1	1	0	0.245304												MAPK3	BCL2L1																	NR3C1	huzhangosideD	0.7333
	AGXT	HSD17B4			ERCC6	8	3.369e-05	0.306358												MTOR	BCL2L1																	NR3C1	huzhangosideD	0.7414
	AGXT	IDH1			UBAC2	5	0.00012453	0.271932												MYC	BCL2L1																	NR3C1	huzhangosideD	0.807
	AGXT	KAT2A			NR2F1	9	1.405e-05	0.325276												PRKACA	BCL2L1																	NR3C1	huzhangosideD	0.7458
	AGXT	KAT2B			ESRRG	5	9.587e-05	0.282695												PRKACG	BCL2L1																	NR3C1	huzhangosideD	0.8393
	AGXT	MPV17			SLC7A1	2	0	0.245933												PRKAR1A	BCL2L1																	NR3C1	huzhangosideD	0.7818
	AGXT	NOS2			ESRRB	4	6.156e-05	0.275153												PRKAR2B	BCL2L1																	NR3C1	huzhangosideD	0.7119
	AGXT	PECR			GATA6	5	1.608e-05	0.261679												RAF1	BCL2L1																	NR3C1	huzhangosideD	0.807
	AGXT	PEX10			TBX3	5	0.00021325	0.301132												SRC	BCL2L1																	NR3C1	huzhangosideD	0.7091
	AGXT	PEX12			FLI1	2	7.5e-06	0.260259												STAT1	BCL2L1																	NR3C1	huzhangosideD	0.7
	AGXT	PEX13			TTC37	4	8.886e-05	0.25922												STAT3	BCL2L1																	NR3C1	huzhangosideD	0.7321
	AGXT	PEX14			TRPS1	2	1.807e-05	0.265169												TNF	BCL2L1																	NR3C1	huzhangosideD	0.75
	AGXT	PEX2			UGT3A1	2	1.021e-05	0.233347												TP53	BCL2L1																	NR3C1	huzhangosideD	0.8
	AGXT	PEX5			EXTL2	1	0	0.21021												ADCY1	BDKRB1																	NR3C1	huzhangosideD	0.7857
	AGXT	PHGDH			F13B	9	3.29e-05	0.291007												ADCY2	BDKRB1																	NR3C1	huzhangosideD	0.7818
	AGXT	SHMT1			GP1BB	12	5.929e-05	0.309711												ADCY5	BDKRB1																	NR3C1	huzhangosideD	0.75
	AGXT	SHMT2			PROZ	4	8.5e-06	0.268557												ADORA1	BDKRB1																	NR3C1	huzhangosideD	0.7857
	AGXT	SPTLC1			FA2H	3	1.938e-05	0.251081												ADORA3	BDKRB1																	NR3C1	japonicuminB	0.7018
	AHCY	ADA			FABP2	3	2.857e-05	0.262239												ADRA1A	BDKRB1																	NR3C1	japonicuminB	0.7885
	AHCY	ADK			PRMT3	1	0	0.245141												ADRA2B	BDKRB1																	NR3C1	japonicuminB	0.7885
	AHCY	CTH			MPI	15	0.00100892	0.287445												ADRA2C	BDKRB1																	NR3C1	japonicuminB	0.7234
	AHCY	DNMT1			PFKFB1	13	0.00064993	0.30824												ADRBK1	BDKRB1																	NR3C1	japonicuminB	0.7115
	AHCY	DNMT3B			PFKFB4	5	0	0.272033												ANXA1	BDKRB1																	NR3C1	japonicuminB	0.7091
	AHCY	GNMT			FERMT1	2	3.531e-05	0.257737												APP	BDKRB1																	NR3C1	japonicuminB	0.8269
	AHCY	MAT1A			SH3PXD2B	2	1.17e-06	0.294778												AVP	BDKRB1																	NR3C1	japonicuminB	0.7692
	AHCY	MAT2A			FGF14	3	1.165e-05	0.271097												AVPR1A	BDKRB1																	NR3C1	japonicuminB	0.7018
	AHCY	MTHFR			FGF17	11	3.25e-06	0.290624												BDKRB2	BDKRB1																	NR3C1	japonicuminB	0.7925
	AHCY	SHMT1			FGF18	23	1.269e-05	0.32475												CASR	BDKRB1																	NR3C1	japonicuminB	0.875
	AHCY	SHMT2			FLRT3	1	0	0.266546												CCL5	BDKRB1																	NR3C1	japonicuminB	0.7885
	AHCY	TPI1			SLC34A1	2	3.02e-06	0.274298												CCR1	BDKRB1																	NR3C1	japonicuminB	0.8077
	AHCY	XIAP			FHL1	1	0	0.227315												CCR2	BDKRB1																	NR3C1	japonicuminB	0.875
	AHR	AIP			FKBP14	2	0.00090621	0.250198												CHRM1	BDKRB1																	NR3C1	japonicuminB	0.75
	AHR	AR			RSPRY1	1	0	0.200145												CHRM2	BDKRB1																	NR3C1	japonicuminB	0.717
	AHR	CYP1A1			ZC4H2	5	0	0.223516												CHRM3	BDKRB1																	NR3C1	japonicuminB	0.7368
	AHR	CYP1A2			SLC46A1	3	0.00018355	0.232953												CHRM4	BDKRB1																	NR3C1	japonicuminB	0.875
	AHR	CYP1B1			IL12B	22	9.166e-05	0.335105												CHRM5	BDKRB1																	NR3C1	japonicuminB	0.7292
	AHR	CYP27B1			IL23A	18	5.837e-05	0.329305												CNR1	BDKRB1																	NR3C1	japonicuminB	0.8958
	AHR	CYP3A4			HTR3A	14	0.0002592	0.306613												CNR2	BDKRB1																	NR3C1	japonicuminB	0.7222
	AHR	ESR1			FOXE1	1	0	0.230979												CXCL8	BDKRB1																	NR3C1	japonicuminB	0.72
	AHR	FOXP3			FOXI1	1	0	0.175312												CXCR3	BDKRB1																	NR3C1	japonicuminB	0.7593
	AHR	HSP90AA1			FOXP1	1	0	0.261029												CXCR4	BDKRB1																	NR3C1	japonicuminB	0.8269
	AHR	IL10			IL21	14	2.77e-06	0.315331												DRD2	BDKRB1																	NR3C1	japonicuminB	0.7925
	AHR	IL6			FOXRED1	50	7.89e-06	0.275118												EDNRA	BDKRB1																	NR3C1	japonicuminB	0.8
	AHR	NR1I2			NDUFAF1	52	7.5e-07	0.277436												EDNRB	BDKRB1																	NR3C1	japonicuminB	0.7885
	AHR	NR1I3			NDUFAF4	51	3e-07	0.27674												F2	BDKRB1																	NR3C1	japonicuminB	0.7273
[truncated: 51,255 more rows]
[truncated: 23 more columns]
