# Supplementary material for: Identification of the Main Active Components and Mechanism of Wang Bi Tablet in Treating Rheumatoid Arthritis Based on Integrative Pharmacology
Source: Front Pharmacol. 2021 Jun 4;12:669551. doi: 10.3389/fphar.2021.669551 (PMC8213436; doi:10.3389/fphar.2021.669551)
Supplement: Supplementary file 8 [file Table5.XLSX]

## Sheet: Sheet 1
ENSEMBL_ID
