# Supplementary material for: Identification of the Main Active Components and Mechanism of Wang Bi Tablet in Treating Rheumatoid Arthritis Based on Integrative Pharmacology
Source: Front Pharmacol. 2021 Jun 4;12:669551. doi: 10.3389/fphar.2021.669551 (PMC8213436; doi:10.3389/fphar.2021.669551)
Supplement: Supplementary file 9 [file Table7.XLSX]

## Sheet: Sheet1
Induced by TNF-α	SYMBOL	log2FoldChange	pvalue	Regulation		WBT	SYMBOL	log2FoldChange	pvalue	Regulation		intersection set	SYMBOL	TNF vs. Con	TNF_A vs. TNF	是否反向调控		PPI	Node1	Node2	node1_string_internal_id	node2_string_internal_id	node1_external_id	node2_external_id	neighborhood_on_chromosome	gene_fusion	phylogenetic_cooccurrence	homology	coexpression	experimentally_determined_interaction	database_annotated	automated_textmining	combined_score		topological feature values	Node	BetweennessCentrality	ClosenessCentrality	Degree		GO	Category	Term	Count	%	PValue	Genes	List Total	Pop Hits
	1500026H17Rik	5.22552	0.0386588	Up			1500009L16Rik	-5.13195	0.0398202	Down			4930556J02Rik	Up	Down	是			H2-D1	B2m	5036038	5030948	10090.ENSMUSP00000134570	10090.ENSMUSP00000099534	0	0	0	0	0.59	0.939	0.9	0.664	0.999			B2m	0.0824718	0.321224	15			GOTERM_BP_DIRECT	GO:0060326~cell chemotaxis	7	21.2121	4.39046e-09	CXCL1, VCAM1, CCL2, CCL20, PLXNB3, CCL9, CXCL10	33	78
	1700016C15Rik	-1.09552	0.0175992	Down			1600029O15Rik	-5.22149	0.0118444	Down			Abca12	Down	Up	是			B2m	H2-K1	5030948	5018168	10090.ENSMUSP00000099534	10090.ENSMUSP00000025181	0	0	0	0	0.55	0.939	0.9	0.716	0.999			H2-K1	0.01958	0.295255	11			GOTERM_BP_DIRECT	GO:0006954~inflammatory response	10	30.303	5.60982e-09	CXCL1, CCL2, CCL20, C3, CSF1, CCL9, TLR2, CXCR3, CCL5, CXCL10	33	344
	1700020A23Rik	-2.37401	0.0109715	Down			1700066J03Rik	5.24557	0.0376835	Up			Agmo	Up	Down	是			Jun	Fos	5031688	5017276	10090.ENSMUSP00000102711	10090.ENSMUSP00000021674	0	0	0	0	0.669	0.847	0.9	0.971	0.999			Jun	0.13062	0.322457	14			GOTERM_BP_DIRECT	GO:0006955~immune response	9	27.2727	1.81988e-08	H2-K1, CXCL1, CCL2, CCL20, CCL9, TLR2, CCL5, B2M, CXCL10	33	272
	1700048F04Rik	2.66748	0.0492049	Up			1700108F19Rik	3.14195	0.0294515	Up			Aldh8a1	Down	Up	是			Nfkb2	Relb	5032563	5029501	10090.ENSMUSP00000107512	10090.ENSMUSP00000092355	0	0	0	0.747	0.802	0.95	0.9	0.936	0.999			Cxcr3	0.0186297	0.319392	19			GOTERM_BP_DIRECT	GO:0070374~positive regulation of ERK1 and ERK2 cascade	8	24.2424	3.17288e-08	CCL2, CCL20, C3, JUN, CCL9, TLR2, CCL5, ABL1	33	188
	1700065D16Rik	1.67919	0.0456313	Up			4921507G05Rik	5.59216	0.0178232	Up			Arfip1	Down	Up	是			Col9a1	Col9a2	5023889	5019657	10090.ENSMUSP00000051579	10090.ENSMUSP00000030372	0	0	0.409	0.918	0.785	0.855	0.9	0.821	0.996			Cxcl10	0.122412	0.358209	28			GOTERM_BP_DIRECT	GO:0070098~chemokine-mediated signaling pathway	6	18.1818	4.08855e-08	CXCL1, CCL2, CCL20, CCL9, CCL5, CXCL10	33	55
	1700071M16Rik	-2.19568	0.00515803	Down			4930486L24Rik	4.63122	1.21658e-05	Up			Atad3aos	Down	Up	是			Jun	Atf3	5031688	5018944	10090.ENSMUSP00000102711	10090.ENSMUSP00000027941	0	0	0	0	0.83	0.696	0	0.925	0.995			Ccl5	0.0695985	0.358974	21			GOTERM_BP_DIRECT	GO:0006935~chemotaxis	6	18.1818	1.90101e-06	CCL2, CCL20, CCL9, CXCR3, CCL5, CXCL10	33	118
	1700084J12Rik	4.89881	0.0479289	Up			4930550C14Rik	1.74016	0.0177081	Up			Bmp2	Up	Down	是			Cxcr3	Cxcl10	5024029	5023242	10090.ENSMUSP00000052444	10090.ENSMUSP00000047646	0	0	0	0	0.089	0.197	0.9	0.95	0.995			C3	0.121033	0.330709	27			GOTERM_BP_DIRECT	GO:0030593~neutrophil chemotaxis	5	15.1515	6.44113e-06	CXCL1, CCL2, CCL20, CCL9, CCL5	33	69
	1700125G02Rik	-3.1095	0.0099674	Down			4930556J02Rik	-5.06658	0.0447016	Down			Cfhr2	Up	Down	是			Cxcl10	Ccl5	5023242	5021891	10090.ENSMUSP00000047646	10090.ENSMUSP00000039600	0	0	0	0	0.584	0.092	0.9	0.904	0.995			Cxcl1	0.1129	0.363636	28			GOTERM_BP_DIRECT	GO:0048247~lymphocyte chemotaxis	4	12.1212	2.6495e-05	CCL2, CCL20, CCL9, CCL5	33	33
	4833419F23Rik	1.19606	0.0466944	Up			5033403F01Rik	6.02906	0.00118165	Up			Cnga4	Up	Down	是			Tnfaip3	Tnip1	5016793	5016588	10090.ENSMUSP00000019997	10090.ENSMUSP00000018482	0	0	0	0	0.217	0.553	0.9	0.858	0.994			Ccl20	0.012726	0.333333	18			GOTERM_BP_DIRECT	GO:0051281~positive regulation of release of sequestered calcium ion into cytosol	4	12.1212	2.6495e-05	CXCR3, ABL1, THY1, CXCL10	33	33
	4930452G13Rik	-3.16797	0.00889497	Down			9230117E06Rik	5.21489	0.0165088	Up			Dnah8	Up	Down	是			B2m	Tapbp	5030948	5018162	10090.ENSMUSP00000099534	10090.ENSMUSP00000025161	0	0	0	0	0.225	0.69	0.9	0.781	0.994			Irf7	0.0558566	0.308257	13			GOTERM_BP_DIRECT	GO:0071356~cellular response to tumor necrosis factor	5	15.1515	4.08834e-05	VCAM1, CCL2, CCL20, CCL9, CCL5	33	110
	4930556J02Rik	5.36364	0.0289735	Up			9430069I07Rik	2.40339	0.0303994	Up			Epsti1	Up	Down	是			Cfb	C3	5018185	5018122	10090.ENSMUSP00000025229	10090.ENSMUSP00000024988	0	0	0	0	0.416	0.615	0.9	0.707	0.992			Mmp9	0.134423	0.35443	16			GOTERM_BP_DIRECT	GO:0043547~positive regulation of GTPase activity	5	15.1515	0.000123019	CCL2, CCL20, CCL9, CCL5, THY1	33	146
	4930592A05Rik	-5.05865	0.00330867	Down			A230020J21Rik	-1.39558	0.0132836	Down			Galr3	Up	Down	是			H2-D1	H2-K1	5036038	5018168	10090.ENSMUSP00000134570	10090.ENSMUSP00000025181	0	0	0	0.98	0.917	0	0.9	0.916	0.991			Ccl9	0.0179218	0.318786	19			GOTERM_BP_DIRECT	GO:0050729~positive regulation of inflammatory response	4	12.1212	0.000186013	CCL2, CCL9, TLR2, CCL5	33	63
	4932414J04Rik	-7.1771	1.09568e-06	Down			Abca12	5.13105	0.0480489	Up			Gm39566	Down	Up	是			Nod2	Ripk2	5023725	5021751	10090.ENSMUSP00000050538	10090.ENSMUSP00000038833	0	0	0	0	0	0.197	0.9	0.893	0.99			Hvcn1	0.0603062	0.300537	14			GOTERM_BP_DIRECT	GO:0071346~cellular response to interferon-gamma	4	12.1212	0.000233346	CCL2, CCL20, CCL9, CCL5	33	68
	4933417D19Rik	-1.72969	0.00185555	Down			Adamts8	-2.15978	0.0355824	Down			Gm44502	Down	Up	是			Traf1	Birc3	5035494	5016281	10090.ENSMUSP00000130759	10090.ENSMUSP00000013949	0	0	0	0	0.348	0.458	0.9	0.75	0.989			Trf	0.0503722	0.302158	10			GOTERM_BP_DIRECT	GO:0002237~response to molecule of bacterial origin	3	9.09091	0.000233804	CXCL1, TLR2, B2M	33	13
	4933422A05Rik	2.83177	0.0392999	Up			Add2	1.72247	0.00372797	Up			H2-M2	Up	Down	是			Nog	Bmp2	5025389	5019178	10090.ENSMUSP00000061427	10090.ENSMUSP00000028836	0	0	0	0	0	0.314	0.9	0.844	0.988			Tlr2	0.173715	0.348548	15			GOTERM_BP_DIRECT	GO:0090026~positive regulation of monocyte chemotaxis	3	9.09091	0.00027247	CCL2, CCL5, CXCL10	33	14
	6030407O03Rik	1.15574	0.0134552	Up			Adgrf1	2.20598	0.0462927	Up			Hck	Up	Down	是			H2-K1	Tapbp	5018168	5018162	10090.ENSMUSP00000025181	10090.ENSMUSP00000025161	0	0	0	0	0.407	0.049	0.9	0.821	0.988			Ccl2	0.176317	0.364425	16			GOTERM_BP_DIRECT	GO:2000406~positive regulation of T cell migration	3	9.09091	0.000358508	CCL20, CCL5, CXCL10	33	16
	9030624G23Rik	1.18263	0.0451993	Up			Agmo	-5.04362	0.0194365	Down			Heatr9	Up	Down	是			Ccl5	Cxcl1	5021891	5019952	10090.ENSMUSP00000039600	10090.ENSMUSP00000031327	0	0	0	0	0.122	0.073	0.9	0.855	0.986			Actg2	0.666667	1	3			GOTERM_BP_DIRECT	GO:0010759~positive regulation of macrophage chemotaxis	3	9.09091	0.000358508	CCL2, CSF1, CCL5	33	16
	9130409I23Rik	-5.83822	0.0023315	Down			Ahrr	5.77097	0.0128421	Up			Itgal	Down	Up	是			Notch1	Hey2	5019041	5016770	10090.ENSMUSP00000028288	10090.ENSMUSP00000019924	0	0	0	0	0	0.197	0.9	0.85	0.986			Thy1	0.0472686	0.290155	8			GOTERM_BP_DIRECT	GO:0071347~cellular response to interleukin-1	4	12.1212	0.000377075	CCL2, CCL20, CCL9, CCL5	33	80
	9330136K24Rik	1.36198	0.02931	Up			Akap3	5.67848	0.0390595	Up			Itpka	Up	Down	是			Rtn4	Lingo1	5031142	5025057	10090.ENSMUSP00000099907	10090.ENSMUSP00000059050	0	0	0	0	0.061	0.071	0.9	0.855	0.985			Plxnb3	0.5	0.714286	3			GOTERM_BP_DIRECT	GO:0032496~response to lipopolysaccharide	5	15.1515	0.000386976	CXCL1, VCAM1, JUN, TLR2, CXCL10	33	197
	9530020I12Rik	-3.63975	0.0173372	Down			Aldh8a1	6.17306	0.000870802	Up			Lcp2	Up	Down	是			Cfhr2	C3	5029457	5018122	10090.ENSMUSP00000092065	10090.ENSMUSP00000024988	0	0	0	0	0.159	0.601	0.9	0.603	0.984			Olfm4	0.00246362	0.298401	8			GOTERM_BP_DIRECT	GO:0030335~positive regulation of cell migration	5	15.1515	0.000433484	SEMA3G, CSF1, CCL5, MMP3, CXCL10	33	203
	A330074K22Rik	1.15615	1.00922e-34	Up			Ampd1	-4.82474	0.0391187	Down			Lrrc24	Down	Up	是			Cxcr3	Ccl5	5024029	5021891	10090.ENSMUSP00000052444	10090.ENSMUSP00000039600	0	0	0	0	0.261	0.154	0.9	0.77	0.983			Vcam1	0.138863	0.337349	10			GOTERM_BP_DIRECT	GO:0051770~positive regulation of nitric-oxide synthase biosynthetic process	3	9.09091	0.000456088	CCL2, CCL20, TLR2	33	18
	A430093F15Rik	5.3224	0.0336272	Up			Anxa8	1.50033	0.0341957	Up			Mir9-3hg	Up	Down	是			Ptch2	Dhh	5019679	5017905	10090.ENSMUSP00000030443	10090.ENSMUSP00000023737	0	0	0	0	0.062	0.616	0.8	0.796	0.983			Aldh1a7	0.547619	0.583333	4			GOTERM_BP_DIRECT	GO:0071222~cellular response to lipopolysaccharide	5	15.1515	0.000483862	CCL2, CCL20, ABL1, B2M, CXCL10	33	209
	A630023A22Rik	5.49966	0.00964832	Up			Aplnr	-2.63509	0.00183852	Down			Myl9	Up	Down	是			Nfkb2	Nfkbia	5032563	5017200	10090.ENSMUSP00000107512	10090.ENSMUSP00000021413	0	0	0	0.697	0.208	0.732	0.9	0.802	0.982			Mmp3	0.0922745	0.292683	5			GOTERM_BP_DIRECT	GO:0002376~immune system process	6	18.1818	0.000522132	H2-K1, C3, CSF1, IRF7, TLR2, B2M	33	383
	A730020M07Rik	-5.22621	0.0393473	Down			Arfip1	1.1106	0.00192279	Up			Nanos3	Down	Up	是			Ripk2	Birc3	5021751	5016281	10090.ENSMUSP00000038833	10090.ENSMUSP00000013949	0	0	0	0	0.089	0.197	0.9	0.783	0.982			Csf1	0.0724986	0.332016	10			GOTERM_BP_DIRECT	GO:0045087~innate immune response	6	18.1818	0.000635835	C3, CSF1, IRF7, TLR2, ABL1, B2M	33	400
	A830005F24Rik	2.23154	0.0398307	Up			Arhgap27os3	3.11153	0.0376619	Up			Pbp2	Down	Up	是			Lta	Ltb	5018202	5018199	10090.ENSMUSP00000025266	10090.ENSMUSP00000025262	0	0	0	0	0.155	0	0.9	0.797	0.981			Epha5	0.5	0.833333	4			GOTERM_BP_DIRECT	GO:0002687~positive regulation of leukocyte migration	3	9.09091	0.000685567	CCL2, MMP9, TLR2	33	22
	A830009L08Rik	2.53929	0.0487294	Up			Atad3aos	1.30521	0.0430756	Up			Pde6b	Down	Up	是			Ccl20	Cxcl1	5032844	5019952	10090.ENSMUSP00000109064	10090.ENSMUSP00000031327	0	0	0	0	0.199	0.154	0.9	0.757	0.981			Rab27a	0.0197841	0.294221	7			GOTERM_BP_DIRECT	GO:0045766~positive regulation of angiogenesis	4	12.1212	0.00125827	C3, MMP9, CXCR3, CCL5	33	121
	AA414992	1.01901	0.00215649	Up			Atp1a4	5.29935	0.0360322	Up			Pkd2l1	Up	Down	是			H2-D1	Tapbp	5036038	5018162	10090.ENSMUSP00000134570	10090.ENSMUSP00000025161	0	0	0	0	0.375	0.507	0.9	0.424	0.979			Mfi2	0.0927549	0.307692	12			GOTERM_BP_DIRECT	GO:0002548~monocyte chemotaxis	3	9.09091	0.00226937	CCL2, CCL20, CCL9	33	40
	Abca12	-5.88466	0.00742306	Down			Atp6v0a4	1.52799	0.00671128	Up			Pla2g4c	Up	Down	是			Zbp1	Irf7	5019244	5018594	10090.ENSMUSP00000029018	10090.ENSMUSP00000026571	0	0	0	0	0.786	0	0.8	0.53	0.978			Nmur1	0.00944046	0.306011	17			GOTERM_BP_DIRECT	GO:0055072~iron ion homeostasis	3	9.09091	0.00249951	MFI2, TRF, B2M	33	42
	Abcb1a	1.04756	3.58368e-05	Up			B3gnt4	-3.7965	0.03586	Down			Pla2g4f	Up	Down	是			Cfhr2	Cfb	5029457	5018185	10090.ENSMUSP00000092065	10090.ENSMUSP00000025229	0	0	0	0	0.178	0.123	0.9	0.729	0.977			Epha3	0.1	0.714286	3			GOTERM_BP_DIRECT	GO:0032956~regulation of actin cytoskeleton organization	3	9.09091	0.003525	EPHA5, ABL1, EPHA3	33	50
	Abcb4	-1.05176	1.23548e-30	Down			Bmp2	-1.46958	0.0303417	Down			Pla2r1	Up	Down	是			Tnip3	Tnfaip3	5032994	5016793	10090.ENSMUSP00000109874	10090.ENSMUSP00000019997	0	0	0	0	0.068	0.552	0.9	0.52	0.977			Abl1	0.4	0.714286	3			GOTERM_BP_DIRECT	GO:0010628~positive regulation of gene expression	5	15.1515	0.00515215	ACTG2, CSF1, TLR2, CCL5, RAB27A	33	399
	Abcc6	4.27785	1.60962e-14	Up			C9	5.92249	0.00888963	Up			Prkch	Up	Down	是			Ccl20	Cxcl10	5032844	5023242	10090.ENSMUSP00000109064	10090.ENSMUSP00000047646	0	0	0	0	0.12	0.154	0.9	0.733	0.977			Sema3g	0.5	0.714286	3			GOTERM_BP_DIRECT	GO:0010977~negative regulation of neuron projection development	3	9.09091	0.00571242	H2-K1, B2M, EPHA3	33	64
	Abl1	1.08799	0.0152419	Up			Calr3	1.34367	0.0450162	Up			Prl2c5	Up	Down	是			Ccl20	Ccl5	5032844	5021891	10090.ENSMUSP00000109064	10090.ENSMUSP00000039600	0	0	0	0	0.138	0.096	0.9	0.741	0.977			Rhbdf2	0.833333	1	4			GOTERM_BP_DIRECT	GO:0001938~positive regulation of endothelial cell proliferation	3	9.09091	0.00624432	CCL2, JUN, PLXNB3	33	67
	Ablim2	-1.55047	0.000633615	Down			Cd163l1	-5.03812	0.0481904	Down			Ptch2	Down	Up	是			Traf1	Tnfaip3	5035494	5016793	10090.ENSMUSP00000130759	10090.ENSMUSP00000019997	0	0	0	0	0.219	0.197	0.9	0.656	0.975			Ces2c	0.547619	0.583333	4			GOTERM_BP_DIRECT	GO:0043087~regulation of GTPase activity	3	9.09091	0.00698736	EPHA5, PLXNB3, EPHA3	33	71
	Acod1	6.04361	0.000805336	Up			Cd200r3	5.29575	0.0336309	Up			Qrich2	Down	Up	是			Tmem176b	Tmem176a	5035111	5030803	10090.ENSMUSP00000128705	10090.ENSMUSP00000098969	0	0	0	0.7	0.955	0.186	0	0.888	0.972									GOTERM_BP_DIRECT	GO:2000427~positive regulation of apoptotic cell clearance	2	6.06061	0.00706068	CCL2, C3	33	4
	Acpp	1.08314	1.31129e-05	Up			Cfap161	-1.48259	0.0110829	Down			Selenoi	Up	Down	是			Cxcl1	Mmp9	5019952	5016541	10090.ENSMUSP00000031327	10090.ENSMUSP00000017881	0	0	0	0	0.078	0.156	0.9	0.693	0.972									GOTERM_BP_DIRECT	GO:0030334~regulation of cell migration	3	9.09091	0.0081733	MMP3, THY1, EPHA3	33	77
	Actg2	2.51166	0.00918743	Up			Cfap73	-5.09569	0.0448354	Down			Slc13a4	Down	Up	是			Tnfaip3	Birc3	5016793	5016281	10090.ENSMUSP00000019997	10090.ENSMUSP00000013949	0	0	0	0	0.232	0.143	0.9	0.612	0.971									GOTERM_BP_DIRECT	GO:0001525~angiogenesis	4	12.1212	0.00852554	CCL2, JUN, CXCR3, THY1	33	239
	Adam12	1.74675	5.00364e-34	Up			Cfap77	-5.59914	0.00355999	Down			Slc25a18	Up	Down	是			Npnt	Itga8	5021967	5018987	10090.ENSMUSP00000040071	10090.ENSMUSP00000028106	0	0	0	0	0.082	0.197	0.8	0.829	0.971									GOTERM_BP_DIRECT	GO:1900122~positive regulation of receptor binding	2	6.06061	0.00881829	MMP9, B2M	33	5
	Adam5	1.94643	0.0169348	Up			Cfhr2	-5.9827	0.000674444	Down			Smarca1	Up	Down	是			Ccl5	Ccl9	5021891	5016693	10090.ENSMUSP00000039600	10090.ENSMUSP00000019266	0	0	0	0	0.113	0.197	0.9	0.644	0.971									GOTERM_BP_DIRECT	GO:0007596~blood coagulation	3	9.09091	0.00966299	C3, ABL1, RAB27A	33	84
	Adamts1	1.30833	6.70527e-130	Up			Ch25h	2.39558	0.0271262	Up			Snhg20	Down	Up	是			Ceacam1	Hvcn1	5030191	5026838	10090.ENSMUSP00000096266	10090.ENSMUSP00000072401	0	0	0	0	0	0	0.9	0.702	0.968									GOTERM_BP_DIRECT	GO:0010818~T cell chemotaxis	2	6.06061	0.0105729	CXCR3, CXCL10	33	6
	Adamts17	-2.46474	2.70062e-18	Down			Chmp3	-1.0796	0.0251093	Down			Timm10b	Down	Up	是			Ncf4	Nox1	5029812	5020583	10090.ENSMUSP00000094084	10090.ENSMUSP00000033610	0	0	0	0	0.049	0.073	0.8	0.838	0.967									GOTERM_BP_DIRECT	GO:0045657~positive regulation of monocyte differentiation	2	6.06061	0.0123245	JUN, CSF1	33	7
	Adamts7	1.11626	1.22409e-66	Up			Chrne	-5.12833	0.0155957	Down			Tssk6	Up	Down	是			Ccl20	Cxcr3	5032844	5024029	10090.ENSMUSP00000109064	10090.ENSMUSP00000052444	0	0	0	0	0	0.057	0.9	0.684	0.967									GOTERM_BP_DIRECT	GO:0071281~cellular response to iron ion	2	6.06061	0.0123245	TRF, B2M	33	7
	Adamtsl4	1.07726	1.65044e-16	Up			Cited4	5.62859	0.0160168	Up			Usp50	Up	Down	是			Mmp10	Mmp9	5020878	5016541	10090.ENSMUSP00000034488	10090.ENSMUSP00000017881	0	0	0	0.764	0.509	0.197	0.9	0.822	0.965									GOTERM_BP_DIRECT	GO:0007169~transmembrane receptor protein tyrosine kinase signaling pathway	3	9.09091	0.0134824	EPHA5, CSF1, EPHA3	33	100
	Adamtsl5	1.11343	0.00186354	Up			Cnga4	-5.20845	0.0121915	Down			Yy2	Down	Up	是			Trf	C3	5021094	5018122	10090.ENSMUSP00000035158	10090.ENSMUSP00000024988	0	0	0	0	0.206	0.077	0.9	0.567	0.964									GOTERM_BP_DIRECT	GO:0071223~cellular response to lipoteichoic acid	2	6.06061	0.0158186	CCL20, TLR2	33	9
	Adipoq	-5.60663	0.00436418	Down			Crygs	-4.6741	0.047567	Down			Zfp180	Up	Down	是			Ifit1	Ifi44	5031132	5019442	10090.ENSMUSP00000099888	10090.ENSMUSP00000029671	0	0	0	0	0.839	0	0	0.782	0.963									GOTERM_BP_DIRECT	GO:0048245~eosinophil chemotaxis	2	6.06061	0.0175612	CCL2, CCL5	33	10
	Adra2a	-3.11905	4.21229e-66	Down			D130020L05Rik	-1.03222	0.0297459	Down			Zmym1	Down	Up	是			Cxcl10	Ccl9	5023242	5016693	10090.ENSMUSP00000047646	10090.ENSMUSP00000019266	0	0	0	0	0.1	0	0.9	0.616	0.962									GOTERM_BP_DIRECT	GO:0043922~negative regulation by host of viral transcription	2	6.06061	0.0210374	JUN, CCL5	33	12
	Adra2b	-6.08287	0.000501788	Down			D630039A03Rik	-2.30852	0.0311522	Down									B2m	H2-Q4	5030948	5028096	10090.ENSMUSP00000099534	10090.ENSMUSP00000080159	0	0	0	0	0.178	0.405	0.9	0.294	0.96									GOTERM_BP_DIRECT	GO:0042493~response to drug	4	12.1212	0.0216811	MMP9, JUN, ABL1, B2M	33	339
	Agmo	5.33999	0.0108981	Up			Dcbld2	-1.06915	0.0107353	Down									Serpina3f	C3	5033671	5018122	10090.ENSMUSP00000113945	10090.ENSMUSP00000024988	0	0	0	0	0.131	0	0.9	0.572	0.959									GOTERM_BP_DIRECT	GO:0071372~cellular response to follicle-stimulating hormone stimulus	2	6.06061	0.0245017	EPHA5, EPHA3	33	14
	Aifm3	5.60498	0.00507138	Up			Ddn	3.55546	0.0107155	Up									Tlr2	Fcgr2b	5019417	5018951	10090.ENSMUSP00000029623	10090.ENSMUSP00000027966	0	0	0	0	0.203	0	0.9	0.528	0.959									GOTERM_BP_DIRECT	GO:0007186~G-protein coupled receptor signaling pathway	8	24.2424	0.0270189	CXCL1, CCL2, CCL20, NMUR1, CCL9, CXCR3, CCL5, CXCL10	33	1706
	Akap12	1.41906	1.02727e-78	Up			Dhh	1.77486	0.0263919	Up									Serpina3i	C3	5032231	5018122	10090.ENSMUSP00000105584	10090.ENSMUSP00000024988	0	0	0	0	0.082	0	0.9	0.585	0.958									GOTERM_BP_DIRECT	GO:0007204~positive regulation of cytosolic calcium ion concentration	3	9.09091	0.0281138	CXCL1, CXCR3, ABL1	33	148
	Aldh1a7	6.52434	0.000202464	Up			Dlx3	6.12528	0.00113506	Up									Jun	Ccl2	5031688	5015259	10090.ENSMUSP00000102711	10090.ENSMUSP00000000193	0	0	0	0	0.081	0	0.8	0.79	0.958									GOTERM_BP_DIRECT	GO:0050870~positive regulation of T cell activation	2	6.06061	0.0296759	CCL2, THY1	33	17
	Aldh8a1	-4.79475	0.0401186	Down			Dnah8	-5.10564	0.0424546	Down									Cxcr3	Cxcl1	5024029	5019952	10090.ENSMUSP00000052444	10090.ENSMUSP00000031327	0	0	0	0	0	0.07	0.9	0.584	0.957									GOTERM_BP_DIRECT	GO:0002526~acute inflammatory response	2	6.06061	0.0296759	CXCL1, VCAM1	33	17
	Aldoc	-1.01469	1.11127e-15	Down			Dnajc6	3.31141	0.0276059	Up									Nod2	Birc3	5023725	5016281	10090.ENSMUSP00000050538	10090.ENSMUSP00000013949	0	0	0	0	0.102	0.178	0.9	0.493	0.957									GOTERM_BP_DIRECT	GO:0035584~calcium-mediated signaling using intracellular calcium source	2	6.06061	0.0296759	VCAM1, CCL20	33	17
	Alpl	1.59355	0.0345491	Up			Dnal1	-1.80751	0.0019434	Down									Cxcl1	Ccl9	5019952	5016693	10090.ENSMUSP00000031327	10090.ENSMUSP00000019266	0	0	0	0	0.099	0	0.9	0.557	0.956									GOTERM_BP_DIRECT	GO:0001774~microglial cell activation	2	6.06061	0.0313947	JUN, TLR2	33	18
	Amn	1.92988	0.00018597	Up			Ebf4	-5.51676	0.0184184	Down									Tlr2	H2-K1	5019417	5018168	10090.ENSMUSP00000029623	10090.ENSMUSP00000025181	0	0	0	0	0.151	0	0.9	0.524	0.956									GOTERM_BP_DIRECT	GO:0001916~positive regulation of T cell mediated cytotoxicity	2	6.06061	0.0331106	H2-K1, B2M	33	19
	Ankk1	-5.28159	0.0314021	Down			Enpp3	1.11721	0.0480403	Up									Blnk	Pik3ap1	5024841	5024080	10090.ENSMUSP00000057844	10090.ENSMUSP00000052777	0	0	0	0	0.094	0	0.9	0.55	0.955									GOTERM_BP_DIRECT	GO:0007568~aging	3	9.09091	0.0374188	VCAM1, CCL2, JUN	33	173
	Anks1b	-1.25338	0.000118602	Down			Epgn	-5.69466	0.00240211	Down									Cxcl10	Ccl2	5023242	5015259	10090.ENSMUSP00000047646	10090.ENSMUSP00000000193	0	0	0	0	0.56	0.153	0	0.888	0.954									GOTERM_BP_DIRECT	GO:0048260~positive regulation of receptor-mediated endocytosis	2	6.06061	0.0382405	TRF, B2M	33	22
	Ano3	1.33127	0.00354594	Up			Epsti1	-5.26951	0.0300208	Down									Myl9	Actg2	5028766	5027200	10090.ENSMUSP00000085913	10090.ENSMUSP00000074658	0	0	0	0	0.461	0.316	0.8	0.456	0.954									GOTERM_BP_DIRECT	GO:0007159~leukocyte cell-cell adhesion	2	6.06061	0.0416458	VCAM1, CCL5	33	24
	Arfip1	-1.41865	0.0102979	Down			Fam110b	-1.6576	2.34601e-07	Down									Ifi44	Irf7	5019442	5018594	10090.ENSMUSP00000029671	10090.ENSMUSP00000026571	0	0	0	0	0.875	0	0	0.643	0.953									GOTERM_BP_DIRECT	GO:0006826~iron ion transport	2	6.06061	0.0416458	TRF, B2M	33	24
	Arhgap20	-1.02275	0.00190144	Down			Fam131a	-1.1619	0.045551	Down									Fcgr2b	H2-K1	5018951	5018168	10090.ENSMUSP00000027966	10090.ENSMUSP00000025181	0	0	0	0	0.11	0	0.9	0.515	0.953									GOTERM_BP_DIRECT	GO:0030574~collagen catabolic process	2	6.06061	0.0416458	MMP9, MMP3	33	24
	Arhgef3	1.15789	7.13303e-41	Up			Fam13a	5.52311	0.0066687	Up									Entpd1	Enpp3	5032621	5016838	10090.ENSMUSP00000107850	10090.ENSMUSP00000020169	0	0	0	0	0.062	0.047	0.9	0.53	0.952									GOTERM_BP_DIRECT	GO:0001934~positive regulation of protein phosphorylation	3	9.09091	0.04184	C3, MMP9, ABL1	33	184
	Arhgef37	-2.3932	1.46692e-09	Down			Fam187b	-3.14749	0.038964	Down									Cxcl1	Ccl2	5019952	5015259	10090.ENSMUSP00000031327	10090.ENSMUSP00000000193	0	0	0	0	0.646	0.153	0	0.853	0.952									GOTERM_BP_DIRECT	GO:0045672~positive regulation of osteoclast differentiation	2	6.06061	0.0433441	CSF1, CCL5	33	25
	Arid3c	-1.36145	9.04021e-06	Down			Flicr	-3.01313	0.00311934	Down									B2m	H2-M2	5030948	5016452	10090.ENSMUSP00000099534	10090.ENSMUSP00000016427	0	0	0	0	0.112	0.405	0.9	0.214	0.952									GOTERM_BP_DIRECT	GO:0032728~positive regulation of interferon-beta production	2	6.06061	0.0433441	IRF7, TLR2	33	25
	Arl2bp	-1.03822	0.0252031	Down			Galr3	-5.47865	0.00698134	Down									Vwf	Serpine2	5032628	5018815	10090.ENSMUSP00000107873	10090.ENSMUSP00000027467	0	0	0	0	0	0.046	0.9	0.537	0.951									GOTERM_BP_DIRECT	GO:0045662~negative regulation of myoblast differentiation	2	6.06061	0.0450395	CCL9, CXCL10	33	26
	Asgr1	-2.82213	3.54117e-06	Down			Gcat	-6.12467	0.00763758	Down									Ccl20	Ccl9	5032844	5016693	10090.ENSMUSP00000109064	10090.ENSMUSP00000019266	0	0	0	0	0.054	0	0.9	0.532	0.951									GOTERM_BP_DIRECT	GO:0001666~response to hypoxia	3	9.09091	0.0451736	VCAM1, CCL2, TLR2	33	192
	Atad3aos	-1.27079	0.0494365	Down			Gm10548	-1.55932	0.0332803	Down									Lilrb4	Tlr2	5031405	5019417	10090.ENSMUSP00000101121	10090.ENSMUSP00000029623	0	0	0	0	0.413	0	0.9	0.226	0.95
	Atf3	-1.595	5.80627e-152	Down			Gm12295	5.16508	0.0199408	Up									Thy1	Alpl	5033098	5019706	10090.ENSMUSP00000110489	10090.ENSMUSP00000030551	0	0	0	0	0.062	0	0.9	0.515	0.95
	Atp8b3	1.08743	3.26615e-12	Up			Gm13293	-5.40703	0.00652	Down									Btc	Nrg1	5033437	5027018	10090.ENSMUSP00000112765	10090.ENSMUSP00000073546	0	0	0	0	0	0	0.9	0.518	0.949
	Atp8b4	5.39238	0.0307399	Up			Gm19461	5.16462	0.0221711	Up									Gbp2	Iigp1	5035771	5020274	10090.ENSMUSP00000132435	10090.ENSMUSP00000032473	0	0	0	0	0.705	0.479	0	0.695	0.949
	AW112010	1.73631	0.0186354	Up			Gm20517	-2.06298	0.0123657	Down									Rnd1	Plxnb3	5015648	5015495	10090.ENSMUSP00000003451	10090.ENSMUSP00000002079	0	0	0	0	0	0.544	0.8	0.494	0.949
	B2m	1.03062	7.89829e-93	Up			Gm27021	4.10914	0.0495134	Up									Nod2	Tnfaip3	5023725	5016793	10090.ENSMUSP00000050538	10090.ENSMUSP00000019997	0	0	0	0	0.1	0.117	0.9	0.429	0.948
	B3galt2	-1.14066	2.46783e-08	Down			Gm29536	4.9474	0.0311514	Up									Lilrb4	Fcgr2b	5031405	5018951	10090.ENSMUSP00000101121	10090.ENSMUSP00000027966	0	0	0	0	0.418	0.072	0.9	0.148	0.947
	B3gnt3	-5.36132	0.0270317	Down			Gm36199	-5.31484	0.0266972	Down									Hand2	Nkx2-5	5022784	5016393	10090.ENSMUSP00000044983	10090.ENSMUSP00000015723	0	0	0	0	0.178	0.481	0	0.887	0.947
	B3gnt6	-5.16677	0.0402407	Down			Gm39566	5.71825	0.00354835	Up									Olfm4	Mmp9	5028787	5016541	10090.ENSMUSP00000086112	10090.ENSMUSP00000017881	0	0	0	0	0.07	0.046	0.9	0.471	0.946
	B3gnt7	-5.65996	0.00369306	Down			Gm4131	-5.02245	0.0209529	Down									H2-D1	Fcgr2b	5036038	5018951	10090.ENSMUSP00000134570	10090.ENSMUSP00000027966	0	0	0	0	0.094	0	0.9	0.443	0.945
	B4galnt3	1.5181	2.47249e-14	Up			Gm44502	1.84422	0.00859103	Up									Cxcl10	Cxcl1	5023242	5019952	10090.ENSMUSP00000047646	10090.ENSMUSP00000031327	0	0	0	0.794	0.35	0.072	0.9	0.839	0.945
	Barhl1	2.60921	0.0282613	Up			Gm8995	-4.71647	0.0474723	Down									Lcp2	Grap	5024670	5015791	10090.ENSMUSP00000056621	10090.ENSMUSP00000004959	0	0	0	0	0.213	0.718	0	0.774	0.945
	BC055402	4.98345	0.0296814	Up			H2-M2	-1.36303	0.0452147	Down									Cd74	ENSMUSG00000050345	5029925	5029109	10090.ENSMUSP00000095171	10090.ENSMUSP00000089157	0	0	0	0	0.06	0.445	0.9	0.065	0.944
	Bcl2l15	1.86169	0.0154541	Up			Hck	-1.13476	0.0194724	Down									Cxcr3	Ccl9	5024029	5016693	10090.ENSMUSP00000052444	10090.ENSMUSP00000019266	0	0	0	0	0.065	0.056	0.9	0.435	0.943
	Bcl3	1.6387	1.48106e-39	Up			Heatr9	-3.38082	0.0473995	Down									Hist1h2bm	Hist1h2bb	5032333	5030424	10090.ENSMUSP00000106102	10090.ENSMUSP00000097294	0	0	0	0.984	0.178	0.361	0.9	0.677	0.943
	Birc3	2.48365	0.00617253	Up			Hemgn	5.34558	0.0110969	Up									Ccl7	Ccl2	5017073	5015259	10090.ENSMUSP00000021011	10090.ENSMUSP00000000193	0	0	0	0.904	0.935	0	0	0.837	0.94
	Blnk	1.7155	2.5625e-17	Up			Hist1h1d	1.21034	0.0234868	Up									Fcgr2b	Hck	5018951	5015637	10090.ENSMUSP00000027966	10090.ENSMUSP00000003370	0	0	0	0	0.318	0.118	0.9	0.122	0.94
	Bmp2	1.81381	0.0427649	Up			Hist1h2bb	-2.98492	0.030356	Down									Vcam1	Ccl2	5019409	5015259	10090.ENSMUSP00000029574	10090.ENSMUSP00000000193	0	0	0	0	0.231	0	0	0.924	0.94
	Bst1	1.20283	0.00555992	Up			Hook1	-1.41235	0.0299412	Down									Ripk2	Tnfaip3	5021751	5016793	10090.ENSMUSP00000038833	10090.ENSMUSP00000019997	0	0	0	0	0.173	0.071	0.9	0.285	0.937
	Bst2	1.08726	5.35683e-60	Up			Hsf5	2.90375	0.0079266	Up									Ifit1	Irf7	5031132	5018594	10090.ENSMUSP00000099888	10090.ENSMUSP00000026571	0	0	0	0	0.732	0	0	0.774	0.937
	Btc	-2.55082	2.84371e-54	Down			Igflr1	7.22826	3.11772e-05	Up									Nfkbie	Nfkbia	5018046	5017200	10090.ENSMUSP00000024742	10090.ENSMUSP00000021413	0	0	0.386	0.754	0.179	0.058	0.9	0.71	0.936
	C1s1	1.52647	2.12965e-61	Up			Il1rn	5.93036	0.00174121	Up									Ccl5	C3	5021891	5018122	10090.ENSMUSP00000039600	10090.ENSMUSP00000024988	0	0	0	0	0.122	0.057	0.9	0.312	0.935
	C1s2	1.37356	4.15498e-14	Up			Insl5	-5.06815	0.0457708	Down									Slpi	Cxcl1	5032122	5019952	10090.ENSMUSP00000104992	10090.ENSMUSP00000031327	0	0	0	0	0.089	0	0.9	0.348	0.935
	C230024C17Rik	2.62412	0.000801998	Up			Itgal	2.73643	0.0175981	Up									Cxcl10	Irf7	5023242	5018594	10090.ENSMUSP00000047646	10090.ENSMUSP00000026571	0	0	0	0	0.643	0	0	0.826	0.935
	C3	4.24366	0	Up			Itpka	-6.39065	0.000149343	Down									H2-Q4	H2-K1	5028096	5018168	10090.ENSMUSP00000080159	10090.ENSMUSP00000025181	0	0	0	0.973	0.362	0	0.9	0.484	0.934
	Cacna1i	2.47848	9.01125e-10	Up			Kcnip1	3.31892	0.0238477	Up									H2-Q4	Tapbp	5028096	5018162	10090.ENSMUSP00000080159	10090.ENSMUSP00000025161	0	0	0	0	0.115	0.049	0.9	0.293	0.932
	Cadm4	-1.35267	5.0216e-94	Down			Kcnmb4os2	-1.68182	0.025059	Down									Mmp7	Mmp9	5016629	5016541	10090.ENSMUSP00000018767	10090.ENSMUSP00000017881	0	0	0	0.789	0.062	0.197	0.9	0.86	0.932
	Camk1g	-1.79906	0.00386477	Down			L3mbtl4	5.52953	0.0237897	Up									Camk2a	Nefl	5031159	5017574	10090.ENSMUSP00000099952	10090.ENSMUSP00000022639	0	0	0	0	0.157	0.05	0.9	0.243	0.931
	Camk2a	1.06661	1.16722e-07	Up			Lcp2	-1.62666	3.4218e-05	Down									Atp8b4	Slc11a1	5023175	5018785	10090.ENSMUSP00000047302	10090.ENSMUSP00000027368	0.057	0	0	0	0.069	0.197	0.9	0.182	0.931
	Capn3	-5.07022	0.0488999	Down			Lipc	-1.84748	0.0227784	Down									Thy1	Ntm	5033098	5027185	10090.ENSMUSP00000110489	10090.ENSMUSP00000074578	0	0	0	0	0.171	0	0.9	0.23	0.93
	Car6	1.51888	2.19514e-23	Up			Lrrc24	1.83921	0.0411889	Up									Aldh1a7	Rdh12	5018315	5017237	10090.ENSMUSP00000025656	10090.ENSMUSP00000021548	0	0	0	0	0.062	0.118	0.9	0.263	0.93
	Casp4	1.75713	2.91603e-62	Up			Lta	-5.08877	0.0453598	Down									Jun	Nfatc2	5031688	5027119	10090.ENSMUSP00000102711	10090.ENSMUSP00000074198	0	0	0	0	0	0.803	0	0.658	0.929
	Catip	1.46075	0.0109627	Up			March8	1.78926	1.58215e-69	Up									Lilrb4	H2-K1	5031405	5018168	10090.ENSMUSP00000101121	10090.ENSMUSP00000025181	0	0	0	0	0.073	0.072	0.9	0.27	0.928
	Cbln1	3.42869	0.0151437	Up			Marveld2	5.68467	0.0150303	Up									Tnc	Itga8	5031733	5018987	10090.ENSMUSP00000102995	10090.ENSMUSP00000028106	0	0	0	0	0.111	0.203	0.9	0.106	0.928
	Cbs	-1.29019	0.00135188	Down			Mc5r	3.49537	0.0369403	Up									Mmp3	Mmp9	5020880	5016541	10090.ENSMUSP00000034497	10090.ENSMUSP00000017881	0	0	0	0.778	0.519	0.127	0.8	0.921	0.927
	Ccdc190	-5.23921	0.012414	Down			Mip	-6.70795	5.82269e-05	Down									B2m	Cxcl1	5030948	5019952	10090.ENSMUSP00000099534	10090.ENSMUSP00000031327	0	0	0	0	0.072	0	0.9	0.284	0.927
	Ccdc194	1.05468	0.00158219	Up			Mir9-3hg	-1.47691	0.0372834	Down									Cxcl10	C3	5023242	5018122	10090.ENSMUSP00000047646	10090.ENSMUSP00000024988	0	0	0	0	0.112	0	0.9	0.251	0.927
	Ccdc88b	1.24858	0.000672865	Up			Mtmr7	1.13026	0.000492082	Up									Adamts17	Adamtsl4	5030126	5016417	10090.ENSMUSP00000095984	10090.ENSMUSP00000015994	0	0	0	0.631	0	0	0.9	0.747	0.927
	Ccdc92b	1.73537	0.0401094	Up			Myl9	-5.01258	0.0495637	Down									Nefl	Nefm	5017574	5017573	10090.ENSMUSP00000022639	10090.ENSMUSP00000022638	0	0	0	0.894	0.601	0.808	0	0.868	0.927
	Ccl2	2.87542	0	Up			Nanos3	5.47147	0.00748502	Up									Tnfrsf14	Lta	5033892	5018202	10090.ENSMUSP00000116757	10090.ENSMUSP00000025266	0	0	0	0	0.077	0.104	0.9	0.219	0.926
	Ccl20	7.89276	1.50551e-08	Up			Ncan	-5.48154	0.00537777	Down									Vwf	Serpina3i	5032628	5032231	10090.ENSMUSP00000107873	10090.ENSMUSP00000105584	0	0	0	0	0.052	0.046	0.9	0.286	0.926
	Ccl5	3.8445	0.00390224	Up			Nox1	-3.35495	0.0353839	Down									B2m	Mmp9	5030948	5016541	10090.ENSMUSP00000099534	10090.ENSMUSP00000017881	0	0	0	0	0.061	0	0.9	0.285	0.926
	Ccl7	1.59063	1.42609e-69	Up			Npy4r	4.9474	0.0311514	Up									H2-D1	H2-M2	5036038	5016452	10090.ENSMUSP00000134570	10090.ENSMUSP00000016427	0	0	0	0.966	0.29	0	0.9	0.086	0.926
	Ccl8	2.47978	0.00264843	Up			Nsun7	4.5591	0.00376235	Up									Tapbp	H2-M2	5018162	5016452	10090.ENSMUSP00000025161	10090.ENSMUSP00000016427	0	0	0	0	0.1	0.049	0.9	0.243	0.926
	Ccl9	1.14163	3.38409e-16	Up			Oaz3	2.05132	5.11452e-05	Up									Serpina3f	Vwf	5033671	5032628	10090.ENSMUSP00000113945	10090.ENSMUSP00000107873	0	0	0	0	0.052	0.046	0.9	0.284	0.926
	Ccn5	1.30662	2.84438e-11	Up			Ocstamp	-4.6741	0.047567	Down									H2-K1	H2-M2	5018168	5016452	10090.ENSMUSP00000025181	10090.ENSMUSP00000016427	0	0	0	0.964	0.275	0	0.9	0.273	0.925
	Cct8l1	-2.77112	0.0226182	Down			Olfr56	1.3011	0.0276236	Up									Lta	Birc3	5018202	5016281	10090.ENSMUSP00000025266	10090.ENSMUSP00000013949	0	0	0	0	0.079	0.162	0.9	0.15	0.925
	Cd33	1.18886	0.000669122	Up			Olfr91	2.87118	0.0253265	Up									H2-D1	Tlr2	5036038	5019417	10090.ENSMUSP00000134570	10090.ENSMUSP00000029623	0	0	0	0	0.134	0	0.9	0.207	0.925
	Cd34	2.16873	0.0034966	Up			P2ry13	4.84827	0.0394133	Up									Cxcl1	C3	5019952	5018122	10090.ENSMUSP00000031327	10090.ENSMUSP00000024988	0	0	0	0	0.104	0	0.9	0.234	0.925
	Cd72	1.78375	0.0221572	Up			Pax1	5.20318	0.0169339	Up									Ltb	Birc3	5018199	5016281	10090.ENSMUSP00000025262	10090.ENSMUSP00000013949	0	0	0	0	0.129	0.162	0.9	0.094	0.925
	Cd74	3.91902	3.4899e-175	Up			Pbp2	3.8693	0.00431809	Up									Grm7	Adra2a	5035980	5021291	10090.ENSMUSP00000133957	10090.ENSMUSP00000036203	0	0	0	0	0.069	0	0.9	0.257	0.924
	Cd82	1.74124	6.67483e-07	Up			Pcdha11	-5.28537	0.0323968	Down									Mc5r	Gpr176	5035446	5021539	10090.ENSMUSP00000130497	10090.ENSMUSP00000037586	0	0	0	0	0	0	0.9	0.28	0.924
	Cdcp1	-2.24616	0.00471519	Down			Pde11a	-4.96139	0.0257948	Down									Ncf4	Vcam1	5029812	5019409	10090.ENSMUSP00000094084	10090.ENSMUSP00000029574	0	0	0	0	0.103	0	0.9	0.213	0.923
	Cdhr4	2.34513	3.86148e-54	Up			Pde6b	1.77346	0.0288801	Up									Adamts1	Adamtsl4	5017870	5016417	10090.ENSMUSP00000023610	10090.ENSMUSP00000015994	0	0	0	0.576	0.061	0	0.9	0.543	0.923
	Ceacam1	-1.01741	0.0157188	Down			Pet117	8.66587	7.15706e-13	Up									Notch1	Notch4	5019041	5016384	10090.ENSMUSP00000028288	10090.ENSMUSP00000015612	0	0	0	0.891	0.08	0.159	0.9	0.863	0.923
	Ces2c	2.20957	1.70928e-10	Up			Pilra	6.23206	0.00059209	Up									Bcl3	Relb	5033654	5029501	10090.ENSMUSP00000113851	10090.ENSMUSP00000092355	0	0.003	0	0	0.348	0.2	0.54	0.718	0.923
	Cfap299	-1.09915	0.000360348	Down			Pkd2l1	-4.75597	0.0393137	Down									Thy1	Cd34	5033098	5016462	10090.ENSMUSP00000110489	10090.ENSMUSP00000016638	0	0	0	0	0.061	0	0	0.918	0.92
	Cfap70	5.21484	0.0152243	Up			Pla2g4c	-1.02143	0.0156669	Down									Aldoc	Mettl7a1	5030949	5025911	10090.ENSMUSP00000099536	10090.ENSMUSP00000065271	0	0	0	0	0.062	0.05	0.9	0.205	0.919
	Cfb	1.48982	1.69807e-09	Up			Pla2g4f	-5.16255	0.0402034	Down									Hist1h1b	Hist1h1d	5027974	5022688	10090.ENSMUSP00000079356	10090.ENSMUSP00000044395	0	0	0	0.974	0.21	0	0.9	0.84	0.919
	Cfhr2	6.27907	0.000260392	Up			Pla2r1	-1.23676	0.0299116	Down									Mmp10	Mmp7	5020878	5016629	10090.ENSMUSP00000034488	10090.ENSMUSP00000018767	0	0	0.408	0.922	0.061	0.127	0.9	0.735	0.918
	Cgn	1.26287	4.11254e-32	Up			Prkch	-1.01462	0.0124291	Down									Aplnr	Adra2a	5024208	5021291	10090.ENSMUSP00000053638	10090.ENSMUSP00000036203	0	0	0	0	0.062	0	0.9	0.197	0.918
	Chadl	1.85863	2.29197e-72	Up			Prl2c5	-3.70893	0.00496874	Down									Ngf	Ripk2	5031664	5021751	10090.ENSMUSP00000102538	10090.ENSMUSP00000038833	0	0	0	0	0	0.197	0.9	0.071	0.918
	Chd5	1.59459	7.04286e-19	Up			Prrt2	3.60821	1.52714e-05	Up									Cxcr3	C3	5024029	5018122	10090.ENSMUSP00000052444	10090.ENSMUSP00000024988	0	0	0	0	0.07	0.049	0.9	0.187	0.918
	Chil1	6.30587	0.000314147	Up			Ptch2	5.55305	0.0191746	Up									Nfkb2	S100b	5032563	5023314	10090.ENSMUSP00000107512	10090.ENSMUSP00000047968	0	0	0	0	0	0	0.9	0.222	0.918
	Chrm1	3.09797	6.85045e-05	Up			Qprt	-3.22009	0.0417478	Down									Col13a1	Col5a3	5031400	5015729	10090.ENSMUSP00000101094	10090.ENSMUSP00000004201	0	0	0.35	0.73	0.061	0	0.9	0.369	0.918
	Clip4	3.05219	2.47887e-38	Up			Qrich2	4.9268	0.0333372	Up									C3	Csf1	5018122	5016322	10090.ENSMUSP00000024988	10090.ENSMUSP00000014743	0	0	0	0	0.072	0	0.9	0.195	0.918
	Clstn2	1.25315	5.79981e-06	Up			Rab27a	-3.24028	0.0269068	Down									Itgal	Hvcn1	5031552	5026838	10090.ENSMUSP00000101913	10090.ENSMUSP00000072401	0	0	0	0	0.221	0	0.9	0	0.918
	Cnga4	5.50468	0.00646187	Up			Rab2b	1.18767	0.0034847	Up									C3	Ccl9	5018122	5016693	10090.ENSMUSP00000024988	10090.ENSMUSP00000019266	0	0	0	0	0.193	0	0.9	0.06	0.917
	Cntf	-1.66824	2.33475e-18	Down			Rab37	1.33671	0.0215339	Up									Adamts7	Adamts1	5032777	5017870	10090.ENSMUSP00000108682	10090.ENSMUSP00000023610	0	0	0	0.805	0.078	0	0.9	0.719	0.917
	Cntnap5a	1.40741	0.00357563	Up			Rassf9	-1.2203	0.0119953	Down									Cxcr3	P2ry13	5024029	5022746	10090.ENSMUSP00000052444	10090.ENSMUSP00000044730	0	0	0	0.629	0.205	0	0.9	0.052	0.917
	Col13a1	5.64324	0.00412518	Up			Rdh12	5.62859	0.0160168	Up									Relb	Nfkbie	5029501	5018046	10090.ENSMUSP00000092355	10090.ENSMUSP00000024742	0	0.001	0	0	0.441	0.713	0	0.524	0.917
	Col17a1	-1.07394	0.0342598	Down			Rgsl1	3.24471	0.00240027	Up									Psg20	Psg17	5027424	5015767	10090.ENSMUSP00000075973	10090.ENSMUSP00000004655	0	0	0	0.974	0.168	0.073	0.9	0.656	0.917
	Col5a3	1.4055	3.85329e-31	Up			Rnf26	1.4323	0.0341624	Up									Slpi	B2m	5032122	5030948	10090.ENSMUSP00000104992	10090.ENSMUSP00000099534	0	0	0	0	0.08	0	0.9	0.171	0.917
	Col6a4	1.40148	2.553e-05	Up			Rslcan18	1.27649	0.0450931	Up									Chil1	Cxcl1	5028198	5019952	10090.ENSMUSP00000080717	10090.ENSMUSP00000031327	0	0	0	0	0	0	0.9	0.2	0.916
	Col6a5	2.55567	0.0194589	Up			Rufy4	5.44781	0.0273285	Up									Cyp26b1	Aldh1a7	5027564	5018315	10090.ENSMUSP00000076886	10090.ENSMUSP00000025656	0	0	0	0	0.068	0.075	0.9	0.143	0.916
	Col9a1	1.1937	0.00511375	Up			Rundc3b	1.02435	0.0261383	Up									P2ry6	Ccl9	5024531	5016693	10090.ENSMUSP00000055697	10090.ENSMUSP00000019266	0	0	0	0	0.199	0	0.9	0	0.916
	Col9a2	1.01595	0.021051	Up			Selenoi	-1.35824	8.05677e-27	Down									Col13a1	Col9a2	5031400	5019657	10090.ENSMUSP00000101094	10090.ENSMUSP00000030372	0	0	0.394	0.694	0.053	0	0.9	0.185	0.916
	Comp	-1.41398	0.0142532	Down			Serpina16	5.93389	0.00129847	Up									Col9a1	Col5a3	5023889	5015729	10090.ENSMUSP00000051579	10090.ENSMUSP00000004201	0	0	0.389	0.707	0	0	0.9	0.27	0.916
	Coro1a	1.67838	0.00131681	Up			Sidt1	-4.99982	0.0229723	Down									Serpina3f	Serpina3g	5033671	5022171	10090.ENSMUSP00000113945	10090.ENSMUSP00000041250	0	0	0.449	0.974	0.178	0	0.9	0.686	0.916
	Coro2a	1.46155	0.00302192	Up			Slc13a4	5.30843	0.0332411	Up									Adra2b	Npy4r	5026732	5024663	10090.ENSMUSP00000071798	10090.ENSMUSP00000056576	0	0	0	0	0.05	0	0.9	0.183	0.915
	Cpa4	-2.68725	0.00179214	Down			Slc25a18	-1.15473	0.00974372	Down									Col13a1	Col9a1	5031400	5023889	10090.ENSMUSP00000101094	10090.ENSMUSP00000051579	0	0	0.329	0.691	0.053	0	0.9	0.219	0.915
	Cpa6	1.92522	0.027682	Up			Slc28a1	3.43855	0.0177303	Up									H2-D1	H2-Q4	5036038	5028096	10090.ENSMUSP00000134570	10090.ENSMUSP00000080159	0	0	0	0.972	0.18	0	0.9	0.399	0.915
	Creb3l3	1.37585	0.0297335	Up			Slc3a1	1.40358	0.00900051	Up									Epha5	Epha10	5025292	5023766	10090.ENSMUSP00000060646	10090.ENSMUSP00000050810	0	0	0	0.951	0.113	0.1	0.9	0.448	0.915
	Crispld2	1.3457	0.0276674	Up			Slc4a1	-4.7024	0.048051	Down									Grm7	Aplnr	5035980	5024208	10090.ENSMUSP00000133957	10090.ENSMUSP00000053638	0	0	0	0	0.05	0	0.9	0.181	0.915
	Crlf1	-1.08242	2.96023e-06	Down			Slc52a3	-1.76546	0.00801561	Down									Ceacam1	Psg17	5030191	5015767	10090.ENSMUSP00000096266	10090.ENSMUSP00000004655	0	0	0	0.737	0	0.073	0.9	0.504	0.915
	Cryba4	-5.81589	0.001635	Down			Smarca1	-5.42857	0.00839173	Down									Adamts17	Adamts1	5030126	5017870	10090.ENSMUSP00000095984	10090.ENSMUSP00000023610	0	0	0	0.76	0	0	0.9	0.677	0.915
	Csf1	1.30074	1.60808e-105	Up			Smim41	5.40793	0.0292448	Up									Plxnb3	Sema4f	5015495	5015314	10090.ENSMUSP00000002079	10090.ENSMUSP00000000641	0	0	0	0	0.062	0.197	0.6	0.751	0.915
	Csmd1	2.191	1.85282e-21	Up			Snhg20	1.28233	0.000590023	Up									Adamts17	Adamts8	5030126	5026410	10090.ENSMUSP00000095984	10090.ENSMUSP00000069644	0	0	0	0.736	0	0	0.9	0.601	0.915
	Cspg4	3.16971	0.000198154	Up			Snord16a	-6.36636	4.09969e-11	Down									Npy4r	Gcat	5024663	5015943	10090.ENSMUSP00000056576	10090.ENSMUSP00000006544	0	0	0	0	0	0	0.9	0.19	0.915
	Cxcl1	2.9978	3.38942e-72	Up			Sox7	5.5742	0.00535785	Up									Col9a2	Col5a3	5019657	5015729	10090.ENSMUSP00000030372	10090.ENSMUSP00000004201	0	0	0.411	0.765	0.06	0	0.9	0.26	0.915
	Cxcl10	4.21019	9.46744e-45	Up			Sp9	5.28531	0.0351711	Up									Rab27a	Rab37	5020950	5017095	10090.ENSMUSP00000034722	10090.ENSMUSP00000021076	0	0	0.44	0.881	0.06	0	0.9	0.681	0.914
	Cxcl11	3.97121	2.87167e-11	Up			Spem2	-5.56979	0.014826	Down									Prl2c2	Prl2c5	5032355	5017303	10090.ENSMUSP00000106224	10090.ENSMUSP00000021778	0	0	0	0.983	0.169	0	0.9	0.679	0.914
	Cyp26b1	2.16487	3.8594e-07	Up			Spns3	-1.87321	0.0153506	Down									Rab27a	Rab2b	5020950	5017613	10090.ENSMUSP00000034722	10090.ENSMUSP00000022765	0	0	0.432	0.844	0	0	0.9	0.586	0.914
	Cyp2f2	-1.39516	0.0200579	Down			Syt15	6.03918	0.00539347	Up									Adamts7	Adamts17	5032777	5030126	10090.ENSMUSP00000108682	10090.ENSMUSP00000095984	0	0	0	0.819	0.061	0	0.9	0.731	0.914
	Cysrt1	4.45898	0.0248016	Up			Tex45	-2.61001	0.0461623	Down									B2m	Lcp2	5030948	5024670	10090.ENSMUSP00000099534	10090.ENSMUSP00000056621	0	0	0	0	0.137	0	0.9	0.089	0.914
	D030025P21Rik	3.11326	0.0394794	Up			Thy1	3.16644	0.0358851	Up									Adamts7	Adamts8	5032777	5026410	10090.ENSMUSP00000108682	10090.ENSMUSP00000069644	0	0	0	0.787	0.05	0	0.9	0.598	0.913
	D630003M21Rik	7.26696	1.29338e-06	Up			Timm10b	1.35196	5.63396e-05	Up									Serpina3i	Serpina3g	5032231	5022171	10090.ENSMUSP00000105584	10090.ENSMUSP00000041250	0	0	0.449	0.968	0.142	0	0.9	0.489	0.913
	D930048N14Rik	1.36955	0.00577872	Up			Tmem239	-5.93616	0.0214971	Down									Serpina3g	C3	5022171	5018122	10090.ENSMUSP00000041250	10090.ENSMUSP00000024988	0	0	0	0	0.116	0	0.9	0.101	0.913
	Dhrs2	3.02629	0.0412051	Up			Tmem249	-3.27646	0.0488946	Down									Hvcn1	Tlr2	5026838	5019417	10090.ENSMUSP00000072401	10090.ENSMUSP00000029623	0	0	0	0	0.147	0	0.9	0.063	0.913
	Diras1	-1.08236	6.15675e-05	Down			Tspoap1	5.20268	0.0427608	Up									C3	Mfi2	5018122	5017821	10090.ENSMUSP00000024988	10090.ENSMUSP00000023464	0	0	0	0	0.062	0.048	0.9	0.137	0.912
	Dmp1	-1.77479	0.00401621	Down			Tssk6	-2.93891	0.00501701	Down									Hvcn1	Fcgr2b	5026838	5018951	10090.ENSMUSP00000072401	10090.ENSMUSP00000027966	0	0	0	0	0.144	0	0.9	0.059	0.912
	Dnah12	-5.56413	0.0163165	Down			Ugt1a10	5.22482	0.00917263	Up									Col13a1	Col17a1	5031400	5028587	10090.ENSMUSP00000101094	10090.ENSMUSP00000084141	0	0	0	0.636	0	0	0.9	0.366	0.912
	Dnah8	5.39993	0.0275883	Up			Ugt1a5	5.83657	0.00926422	Up									Itgal	Atp8b4	5031552	5023175	10090.ENSMUSP00000101913	10090.ENSMUSP00000047302	0	0	0	0	0.151	0.05	0.9	0	0.912
	Dock10	2.27991	6.20081e-127	Up			Ugt1a9	5.83657	0.00926422	Up									Dnajc6	Trf	5022664	5021094	10090.ENSMUSP00000044251	10090.ENSMUSP00000035158	0	0	0	0	0.061	0	0.9	0.138	0.912
	Dok4	-1.09398	1.1508e-24	Down			Usf3	-2.26958	0.0190809	Down									Lilrb4	H2-Q4	5031405	5028096	10090.ENSMUSP00000101121	10090.ENSMUSP00000080159	0	0	0	0	0	0.072	0.9	0.134	0.912
	Dpysl4	-1.83845	5.47743e-12	Down			Usp50	-2.23	0.0204928	Down									Dmp1	Csf1	5026231	5016322	10090.ENSMUSP00000068053	10090.ENSMUSP00000014743	0	0	0	0	0	0	0.9	0.158	0.912
	Duox1	1.5809	0.0285767	Up			Vsig2	-4.74702	0.0415397	Down									Ngf	Nfkbia	5031664	5017200	10090.ENSMUSP00000102538	10090.ENSMUSP00000021413	0	0	0	0	0	0	0.9	0.161	0.912
	Dusp5	-1.16199	2.41259e-11	Down			Wfdc3	1.85063	0.0184534	Up									Gch1	Alpl	5028928	5019706	10090.ENSMUSP00000087405	10090.ENSMUSP00000030551	0	0	0	0	0	0	0.9	0.148	0.911
	E030013I19Rik	1.4305	0.0359878	Up			Yy2	2.52921	0.0209342	Up									Trf	Mfi2	5021094	5017821	10090.ENSMUSP00000035158	10090.ENSMUSP00000023464	0	0	0	0.847	0.06	0	0.9	0.623	0.911
	E230016K23Rik	2.54534	5.54522e-05	Up			Zfp180	-1.41246	0.0248025	Down									Hvcn1	H2-K1	5026838	5018168	10090.ENSMUSP00000072401	10090.ENSMUSP00000025181	0	0	0	0	0.101	0	0.9	0.093	0.911
	Ecscr	1.08639	8.71966e-27	Up			Zfp853	-4.18389	0.0108993	Down									Col17a1	Col5a3	5028587	5015729	10090.ENSMUSP00000084141	10090.ENSMUSP00000004201	0	0	0	0.576	0	0	0.9	0.299	0.911
	Eda	-1.07876	4.25684e-07	Down			Zfp957	5.69848	0.0038329	Up									Serpina3f	Serpina3i	5033671	5032231	10090.ENSMUSP00000113945	10090.ENSMUSP00000105584	0	0	0.449	0.982	0.142	0	0.9	0.355	0.911
	Efhd1	-1.39218	0.000230081	Down			Zmym1	1.32354	0.0044693	Up									C1s1	C1s2	5034577	5026128	10090.ENSMUSP00000125531	10090.ENSMUSP00000066999	0	0	0	0.986	0.142	0	0.9	0.449	0.911
	Egfem1	-2.50538	0.0093536	Down															Cxcl10	P2ry13	5023242	5022746	10090.ENSMUSP00000047646	10090.ENSMUSP00000044730	0	0	0	0	0.098	0	0.9	0.09	0.91
	Enpp2	2.3948	0.010381	Up															Npy4r	Nmur1	5024663	5018809	10090.ENSMUSP00000056576	10090.ENSMUSP00000027440	0	0	0	0.618	0.06	0	0.9	0.249	0.91
	Entpd1	3.81665	0.0379047	Up															P2ry13	Ccl5	5022746	5021891	10090.ENSMUSP00000044730	10090.ENSMUSP00000039600	0	0	0	0	0.104	0	0.9	0.081	0.91
	Epha10	-1.14216	9.61567e-20	Down															Grm7	C3	5035980	5018122	10090.ENSMUSP00000133957	10090.ENSMUSP00000024988	0	0	0	0	0	0	0.9	0.138	0.91
	Epha3	-3.81924	0.00368025	Down															Slpi	Chil1	5032122	5028198	10090.ENSMUSP00000104992	10090.ENSMUSP00000080717	0	0	0	0	0.079	0	0.9	0.106	0.91
	Epha5	-2.53885	0.00129216	Down															B2m	Chil1	5030948	5028198	10090.ENSMUSP00000099534	10090.ENSMUSP00000080717	0	0	0	0	0.06	0	0.9	0.124	0.91
	Epsti1	5.56532	0.0187002	Up															Tnc	Csf1	5031733	5016322	10090.ENSMUSP00000102995	10090.ENSMUSP00000014743	0	0	0	0	0.141	0	0.9	0	0.91
	F630042J09Rik	-3.20234	0.0370175	Down															Cxcl1	Ccl7	5019952	5017073	10090.ENSMUSP00000031327	10090.ENSMUSP00000021011	0	0	0	0	0.537	0.153	0	0.788	0.909
	Fam107a	1.7214	0.0145339	Up															Itgal	Ceacam1	5031552	5030191	10090.ENSMUSP00000101913	10090.ENSMUSP00000096266	0	0	0	0	0.067	0	0.9	0.103	0.909
	Fam129a	2.07839	2.1191e-22	Up															Thy1	Ceacam1	5033098	5030191	10090.ENSMUSP00000110489	10090.ENSMUSP00000096266	0	0	0	0	0	0	0.9	0.136	0.909
	Fam178b	-1.90795	4.24838e-10	Down															Epha3	Epha10	5026065	5023766	10090.ENSMUSP00000066554	10090.ENSMUSP00000050810	0	0	0	0.953	0.06	0.1	0.9	0.391	0.909
	Fam189a1	2.61931	0.0195817	Up															Adamts7	Adamtsl4	5032777	5016417	10090.ENSMUSP00000108682	10090.ENSMUSP00000015994	0	0	0	0.635	0.061	0	0.9	0.234	0.909
	Fam71f1	1.28358	0.000221148	Up															Aldoc	Mmp9	5030949	5016541	10090.ENSMUSP00000099536	10090.ENSMUSP00000017881	0	0	0	0	0.06	0	0.9	0.103	0.908
	Fam78a	-3.12892	0.0433295	Down															Tnc	Trf	5031733	5021094	10090.ENSMUSP00000102995	10090.ENSMUSP00000035158	0	0	0	0	0.061	0	0.9	0.106	0.908
	Fap	-1.94717	0.0349313	Down															Ccl20	P2ry13	5032844	5022746	10090.ENSMUSP00000109064	10090.ENSMUSP00000044730	0	0	0	0	0	0	0.9	0.123	0.908
	Fas	2.37042	4.74843e-46	Up															Npy4r	Adra2a	5024663	5021291	10090.ENSMUSP00000056576	10090.ENSMUSP00000036203	0	0	0	0.58	0.05	0	0.9	0.183	0.907
	Fcgr2b	-3.21336	0.028628	Down															B2m	Mettl7a1	5030948	5025911	10090.ENSMUSP00000099534	10090.ENSMUSP00000065271	0	0	0	0	0.076	0	0.9	0.081	0.907
	Flrt1	-1.2254	5.75136e-07	Down															Rab2b	Rab37	5017613	5017095	10090.ENSMUSP00000022765	10090.ENSMUSP00000021076	0	0	0.426	0.903	0	0	0.9	0.369	0.907
	Fmo2	-2.3468	0.00890163	Down															Entpd1	Ampd1	5032621	5029019	10090.ENSMUSP00000107850	10090.ENSMUSP00000088217	0	0	0	0	0.062	0	0.9	0.089	0.907
	Fos	-1.06069	2.00248e-20	Down															Ccl5	Adra2a	5021891	5021291	10090.ENSMUSP00000039600	10090.ENSMUSP00000036203	0	0	0	0	0	0.058	0.9	0.096	0.907
	Foxl1	-4.28654	0.0302466	Down															H2-Q4	Tlr2	5028096	5019417	10090.ENSMUSP00000080159	10090.ENSMUSP00000029623	0	0	0	0	0.073	0	0.9	0.08	0.907
	Foxs1	2.06917	2.05751e-09	Up															Ccl20	C3	5032844	5018122	10090.ENSMUSP00000109064	10090.ENSMUSP00000024988	0	0	0	0	0.062	0	0.9	0.095	0.907
	Frmpd1	2.83316	0.000550467	Up															Cxcl10	Ccl7	5023242	5017073	10090.ENSMUSP00000047646	10090.ENSMUSP00000021011	0	0	0	0	0.439	0.153	0	0.82	0.907
	Fsd2	6.29934	1.60905e-12	Up															Cxcl10	Adra2a	5023242	5021291	10090.ENSMUSP00000047646	10090.ENSMUSP00000036203	0	0	0	0	0	0.07	0.9	0.074	0.906
	Ftcd	-4.76225	0.0428311	Down															Adra2b	Cxcl10	5026732	5023242	10090.ENSMUSP00000071798	10090.ENSMUSP00000047646	0	0	0	0	0	0.07	0.9	0.073	0.906
	Galr3	3.88603	0.0315532	Up															Adamts8	Adamts1	5026410	5017870	10090.ENSMUSP00000069644	10090.ENSMUSP00000023610	0	0	0	0.936	0.061	0	0.9	0.768	0.906
	Gatad2b	1.03338	0.0181372	Up															Col17a1	Col9a1	5028587	5023889	10090.ENSMUSP00000084141	10090.ENSMUSP00000051579	0	0	0	0.634	0	0	0.9	0.203	0.906
	Gbp2	1.13079	1.17653e-25	Up															Ifit1	Cxcl10	5031132	5023242	10090.ENSMUSP00000099888	10090.ENSMUSP00000047646	0	0	0	0	0.703	0	0	0.698	0.906
	Gbp3	1.59003	2.62409e-18	Up															Lilrb4	H2-M2	5031405	5016452	10090.ENSMUSP00000101121	10090.ENSMUSP00000016427	0	0	0	0	0	0.072	0.9	0.075	0.906
	Gbp4	1.06529	0.00505919	Up															Lilrb4	Hvcn1	5031405	5026838	10090.ENSMUSP00000101121	10090.ENSMUSP00000072401	0	0	0	0	0.103	0	0.9	0	0.906
	Gbp6	2.8999	6.19906e-22	Up															Aplnr	Ccl5	5024208	5021891	10090.ENSMUSP00000053638	10090.ENSMUSP00000039600	0	0	0	0	0	0.058	0.9	0.09	0.906
	Gbp7	1.78363	3.14724e-16	Up															Tnc	C3	5031733	5018122	10090.ENSMUSP00000102995	10090.ENSMUSP00000024988	0	0	0	0	0.061	0	0.9	0.084	0.906
	Gch1	2.35689	9.1281e-07	Up															Qprt	Enpp3	5020379	5016838	10090.ENSMUSP00000032912	10090.ENSMUSP00000020169	0	0	0	0	0.079	0	0.9	0.059	0.905
	Gcnt4	-4.80514	9.10999e-07	Down															H2-D1	Lilrb4	5036038	5031405	10090.ENSMUSP00000134570	10090.ENSMUSP00000101121	0	0	0	0	0	0.072	0.9	0.067	0.905
	Gdpd5	1.47276	1.44733e-42	Up															P2ry13	Adra2a	5022746	5021291	10090.ENSMUSP00000044730	10090.ENSMUSP00000036203	0	0	0	0	0	0	0.9	0.091	0.905
	Gem	1.674	0.0011035	Up															Hist1h2bb	Gatad2b	5030424	5022190	10090.ENSMUSP00000097294	10090.ENSMUSP00000041370	0	0	0	0	0	0.092	0.9	0	0.905
	Ggt6	3.49587	0.0394629	Up															Aplnr	Cxcl10	5024208	5023242	10090.ENSMUSP00000053638	10090.ENSMUSP00000047646	0	0	0	0	0	0.07	0.9	0.068	0.905
	Gipc3	1.00899	0.00516435	Up															Adra2b	Adra2a	5026732	5021291	10090.ENSMUSP00000071798	10090.ENSMUSP00000036203	0	0	0	0.93	0	0	0.9	0.839	0.905
	Gja5	1.4154	0.00010126	Up															Aplnr	Cxcl1	5024208	5019952	10090.ENSMUSP00000053638	10090.ENSMUSP00000031327	0	0	0	0	0	0.07	0.9	0.067	0.905
	Gk2	-5.29442	0.0122546	Down															H2-Q4	Fcgr2b	5028096	5018951	10090.ENSMUSP00000080159	10090.ENSMUSP00000027966	0	0	0	0	0.062	0	0.9	0.076	0.905
	Glipr1	1.92022	0.0106304	Up															P2ry13	Nmur1	5022746	5018809	10090.ENSMUSP00000044730	10090.ENSMUSP00000027440	0	0	0	0.579	0	0	0.9	0.168	0.905
	Glrp1	1.75094	0.00656332	Up															Aldoc	B2m	5030949	5030948	10090.ENSMUSP00000099536	10090.ENSMUSP00000099534	0	0	0	0	0	0	0.9	0.093	0.905
	Gm10432	1.85407	0.00525654	Up															Tlr2	H2-M2	5019417	5016452	10090.ENSMUSP00000029623	10090.ENSMUSP00000016427	0	0	0	0	0.095	0	0.9	0	0.905
	Gm10636	-5.65155	0.0133899	Down															Hist1h2bm	Gatad2b	5032333	5022190	10090.ENSMUSP00000106102	10090.ENSMUSP00000041370	0	0	0	0	0	0.095	0.9	0	0.905
	Gm10804	5.53269	0.0231785	Up															Padi2	C3	5019762	5018122	10090.ENSMUSP00000030765	10090.ENSMUSP00000024988	0	0	0	0	0	0	0.9	0.096	0.905
	Gm10814	6.32243	0.000387314	Up															Alpl	Mfi2	5019706	5017821	10090.ENSMUSP00000030551	10090.ENSMUSP00000023464	0	0	0	0	0.06	0	0.9	0.071	0.905
	Gm11335	-5.38452	0.0087111	Down															Rab27a	Cxcl1	5020950	5019952	10090.ENSMUSP00000034722	10090.ENSMUSP00000031327	0	0	0	0	0	0	0.9	0.089	0.905
	Gm11532	3.61982	0.0165296	Up															Ntm	Mfi2	5027185	5017821	10090.ENSMUSP00000074578	10090.ENSMUSP00000023464	0	0	0	0	0	0	0.9	0.089	0.905
	Gm13010	1.97303	0.000573627	Up															Thy1	Mfi2	5033098	5017821	10090.ENSMUSP00000110489	10090.ENSMUSP00000023464	0	0	0	0	0	0	0.9	0.089	0.905
	Gm15201	-5.4133	0.0241989	Down															P2ry13	Ccl9	5022746	5016693	10090.ENSMUSP00000044730	10090.ENSMUSP00000019266	0	0	0	0	0.062	0	0.9	0.076	0.905
	Gm16712	1.95248	0.0362848	Up															Atp8b4	Rab37	5023175	5017095	10090.ENSMUSP00000047302	10090.ENSMUSP00000021076	0	0	0	0	0.061	0	0.9	0.067	0.904
	Gm17597	-1.99484	0.0319079	Down															Npy4r	Cxcl1	5024663	5019952	10090.ENSMUSP00000056576	10090.ENSMUSP00000031327	0	0	0	0	0	0.07	0.9	0.059	0.904
	Gm20597	1.03938	0.00252191	Up															Chrm1	Nmur1	5022393	5018809	10090.ENSMUSP00000042632	10090.ENSMUSP00000027440	0	0	0	0.563	0	0	0.9	0.142	0.904
	Gm21123	2.15869	1.37683e-10	Up															Adamts8	Adamtsl4	5026410	5016417	10090.ENSMUSP00000069644	10090.ENSMUSP00000015994	0	0	0	0.577	0	0	0.9	0.138	0.904
	Gm21451	5.06477	0.0234982	Up															B2m	Rab27a	5030948	5020950	10090.ENSMUSP00000099534	10090.ENSMUSP00000034722	0	0	0	0	0.061	0	0.9	0.061	0.904
	Gm2237	1.48766	0.0361864	Up															Olfm4	Cxcl1	5028787	5019952	10090.ENSMUSP00000086112	10090.ENSMUSP00000031327	0	0	0	0	0	0	0.9	0.085	0.904
	Gm2694	1.80243	0.00167033	Up															Adra2b	Aplnr	5026732	5024208	10090.ENSMUSP00000071798	10090.ENSMUSP00000053638	0	0	0	0.566	0.052	0	0.9	0.121	0.904
	Gm29811	2.85825	0.0239864	Up															Npy4r	Ccl5	5024663	5021891	10090.ENSMUSP00000056576	10090.ENSMUSP00000039600	0	0	0	0	0	0.058	0.9	0.068	0.904
	Gm36738	1.09837	0.0391567	Up															Epha3	Epha5	5026065	5025292	10090.ENSMUSP00000066554	10090.ENSMUSP00000060646	0	0	0	0.966	0.061	0	0.9	0.766	0.904
	Gm39566	-6.27921	0.000410652	Down															Bst1	Enpp3	5030772	5016838	10090.ENSMUSP00000098796	10090.ENSMUSP00000020169	0	0	0	0	0	0	0.9	0.087	0.904
	Gm42788	-1.17654	0.000289419	Down															Ceacam1	Bst2	5030191	5023932	10090.ENSMUSP00000096266	10090.ENSMUSP00000051921	0	0	0	0	0	0	0.9	0.084	0.904
	Gm44502	-1.76613	0.0412822	Down															Ntm	Alpl	5027185	5019706	10090.ENSMUSP00000074578	10090.ENSMUSP00000030551	0	0	0	0	0.061	0	0.9	0.066	0.904
	Gm4841	5.71454	0.0153625	Up															Tnc	Stc2	5031733	5016950	10090.ENSMUSP00000102995	10090.ENSMUSP00000020546	0	0	0	0	0.088	0	0.9	0	0.904
	Gm5936	3.4032	0.0339978	Up															Npy4r	Cxcl10	5024663	5023242	10090.ENSMUSP00000056576	10090.ENSMUSP00000047646	0	0	0	0	0	0.07	0.9	0	0.903
	Gm8094	4.68187	0.0155219	Up															Bst2	Rab37	5023932	5017095	10090.ENSMUSP00000051921	10090.ENSMUSP00000021076	0	0	0	0	0	0	0.9	0.07	0.903
	Gm867	2.67215	0.0364742	Up															Fcgr2b	H2-M2	5018951	5016452	10090.ENSMUSP00000027966	10090.ENSMUSP00000016427	0	0	0	0	0.067	0	0.9	0.044	0.903
	Gm9949	1.02311	0.0309617	Up															Psg20	mCG_19844	5027424	5022430	10090.ENSMUSP00000075973	10090.ENSMUSP00000042889	0	0	0	0	0.077	0	0.9	0	0.903
	Gpr171	5.10013	0.0225315	Up															Adra2a	Cxcl1	5021291	5019952	10090.ENSMUSP00000036203	10090.ENSMUSP00000031327	0	0	0	0	0	0.07	0.9	0.043	0.903
	Gpr176	1.78371	3.30571e-35	Up															Ntm	Psg17	5027185	5015767	10090.ENSMUSP00000074578	10090.ENSMUSP00000004655	0	0	0	0	0	0	0.9	0.072	0.903
	Gpx3	1.08766	0.0402713	Up															Ceacam1	Acpp	5030191	5025193	10090.ENSMUSP00000096266	10090.ENSMUSP00000059889	0	0	0	0	0	0	0.9	0.071	0.903
	Grap	3.57579	0.0142642	Up															Ampd1	Enpp3	5029019	5016838	10090.ENSMUSP00000088217	10090.ENSMUSP00000020169	0	0	0	0	0	0	0.9	0.07	0.903
	Greb1	-1.03119	9.70396e-24	Down															Aplnr	C3	5024208	5018122	10090.ENSMUSP00000053638	10090.ENSMUSP00000024988	0	0	0	0	0.061	0.049	0.9	0.047	0.903
	Grhl1	-2.31975	0.0108841	Down															Cxcl1	Nmur1	5019952	5018809	10090.ENSMUSP00000031327	10090.ENSMUSP00000027440	0	0	0	0	0	0.07	0.9	0	0.903
	Grm7	6.68968	4.9738e-05	Up															Tnc	Dmp1	5031733	5026231	10090.ENSMUSP00000102995	10090.ENSMUSP00000068053	0	0	0	0	0.062	0	0.9	0.053	0.903
	H1foo	-5.2687	0.03458	Down															P2ry13	C3	5022746	5018122	10090.ENSMUSP00000044730	10090.ENSMUSP00000024988	0	0	0	0	0.077	0	0.9	0	0.903
	H2-D1	1.2532	1.12189e-113	Up															Adra2b	Cxcl1	5026732	5019952	10090.ENSMUSP00000071798	10090.ENSMUSP00000031327	0	0	0	0	0	0.07	0.9	0.046	0.903
	H2-K1	1.17062	2.33386e-88	Up															Hvcn1	Atp8b4	5026838	5023175	10090.ENSMUSP00000072401	10090.ENSMUSP00000047302	0	0	0	0	0.07	0	0.9	0	0.903
	H2-K2	1.08592	0.000331166	Up															Aldoc	Olfm4	5030949	5028787	10090.ENSMUSP00000099536	10090.ENSMUSP00000086112	0	0	0	0	0.061	0.051	0.9	0	0.903
	H2-M2	7.82292	3.03207e-08	Up															Ccl5	Nmur1	5021891	5018809	10090.ENSMUSP00000039600	10090.ENSMUSP00000027440	0	0	0	0	0.061	0.058	0.9	0	0.903
	H2-Q4	2.01913	3.93962e-171	Up															Cxcl10	Nmur1	5023242	5018809	10090.ENSMUSP00000047646	10090.ENSMUSP00000027440	0	0	0	0	0	0.07	0.9	0	0.903
	Hand2	1.01725	0.0272802	Up															Aldoc	Cxcl1	5030949	5019952	10090.ENSMUSP00000099536	10090.ENSMUSP00000031327	0	0	0	0	0	0	0.9	0.072	0.903
	Hck	1.08958	0.00288789	Up															H2-Q4	H2-M2	5028096	5016452	10090.ENSMUSP00000080159	10090.ENSMUSP00000016427	0	0	0	0.961	0.056	0	0.9	0.437	0.903
	Heatr9	4.35694	0.0130191	Up															Hvcn1	Psg17	5026838	5015767	10090.ENSMUSP00000072401	10090.ENSMUSP00000004655	0	0	0	0	0.061	0	0.9	0.059	0.903
	Hectd2os	-1.79183	0.0452408	Down															Ccl20	Aplnr	5032844	5024208	10090.ENSMUSP00000109064	10090.ENSMUSP00000053638	0	0	0	0	0	0.057	0.9	0.058	0.903
	Hey2	5.91546	0.025513	Up															Psg20	Ntm	5027424	5027185	10090.ENSMUSP00000075973	10090.ENSMUSP00000074578	0	0	0	0	0	0	0.9	0.061	0.902
	Hist1h1b	-2.52621	0.027776	Down															Grm7	Gcat	5035980	5015943	10090.ENSMUSP00000133957	10090.ENSMUSP00000006544	0	0	0	0	0	0	0.9	0.066	0.902
	Hist1h2bm	-6.10902	0.000513377	Down															Slc11a1	Psg17	5018785	5015767	10090.ENSMUSP00000027368	10090.ENSMUSP00000004655	0	0	0	0	0.062	0	0.9	0	0.902
	Hpca	-5.76058	0.00215723	Down															Dmp1	Stc2	5026231	5016950	10090.ENSMUSP00000068053	10090.ENSMUSP00000020546	0	0	0	0	0	0	0.9	0.068	0.902
	Hr	-1.88917	6.94186e-62	Down															Adra2a	Nmur1	5021291	5018809	10090.ENSMUSP00000036203	10090.ENSMUSP00000027440	0	0	0	0.571	0.049	0	0.9	0.076	0.902
	Hspb7	-1.31126	3.87629e-13	Down															Grm7	Insl5	5035980	5028290	10090.ENSMUSP00000133957	10090.ENSMUSP00000081416	0	0	0	0	0.068	0	0.9	0	0.902
	Hvcn1	1.9196	0.042716	Up															Ceacam1	mCG_19844	5030191	5022430	10090.ENSMUSP00000096266	10090.ENSMUSP00000042889	0	0	0	0	0.062	0	0.9	0	0.902
	I730030J21Rik	1.24362	0.00281985	Up															Jun	Hist1h2bb	5031688	5030424	10090.ENSMUSP00000102711	10090.ENSMUSP00000097294	0	0	0	0	0	0.046	0.9	0.056	0.902
	Icosl	1.81441	1.2055e-21	Up															Tnc	Mfi2	5031733	5017821	10090.ENSMUSP00000102995	10090.ENSMUSP00000023464	0	0	0	0	0.061	0	0.9	0	0.902
	Id4	1.46537	9.55844e-05	Up															Ceacam1	Ntm	5030191	5027185	10090.ENSMUSP00000096266	10090.ENSMUSP00000074578	0	0	0	0.569	0	0	0.9	0.106	0.902
	Ifi44	1.79142	0.00722939	Up															Hist1h2bm	Jun	5032333	5031688	10090.ENSMUSP00000106102	10090.ENSMUSP00000102711	0	0	0	0	0	0.046	0.9	0.056	0.902
	Ifit1	1.73773	0.00052641	Up															Dmp1	C3	5026231	5018122	10090.ENSMUSP00000068053	10090.ENSMUSP00000024988	0	0	0	0	0.062	0	0.9	0	0.902
	Ifngr2	1.29208	6.84391e-75	Up															Hvcn1	H2-M2	5026838	5016452	10090.ENSMUSP00000072401	10090.ENSMUSP00000016427	0	0	0	0	0.062	0	0.9	0	0.902
	Iigp1	2.6486	0.00162651	Up															Olfm4	Chil1	5028787	5028198	10090.ENSMUSP00000086112	10090.ENSMUSP00000080717	0	0	0	0	0.069	0	0.9	0	0.902
	Il13ra2	5.47136	0.0234852	Up															Adra2b	P2ry13	5026732	5022746	10090.ENSMUSP00000071798	10090.ENSMUSP00000044730	0	0	0	0	0	0	0.9	0.064	0.902
	Ildr2	-2.04956	9.9489e-10	Down															Adra2b	Nmur1	5026732	5018809	10090.ENSMUSP00000071798	10090.ENSMUSP00000027440	0	0	0	0.587	0.049	0	0.9	0.076	0.902
	Ip6k3	1.97137	2.52353e-47	Up															Aplnr	Ccl9	5024208	5016693	10090.ENSMUSP00000053638	10090.ENSMUSP00000019266	0	0	0	0	0	0.056	0.9	0.052	0.902
	Irf5	1.56589	3.34334e-17	Up															H2-D1	Hvcn1	5036038	5026838	10090.ENSMUSP00000134570	10090.ENSMUSP00000072401	0	0	0	0	0.068	0	0.9	0	0.902
	Irf7	1.05958	0.00404904	Up															Atp8b4	Psg17	5023175	5015767	10090.ENSMUSP00000047302	10090.ENSMUSP00000004655	0	0	0	0	0.062	0	0.9	0	0.902
	Irf8	1.10616	0.0258823	Up															Itgal	Psg17	5031552	5015767	10090.ENSMUSP00000101913	10090.ENSMUSP00000004655	0	0	0	0	0.062	0	0.9	0	0.902
	Itga8	2.09786	6.50496e-95	Up															Npy4r	Cxcr3	5024663	5024029	10090.ENSMUSP00000056576	10090.ENSMUSP00000052444	0	0	0	0.582	0.052	0	0.9	0.066	0.902
	Itgal	-2.76261	0.0129528	Down															Itgal	Rab37	5031552	5017095	10090.ENSMUSP00000101913	10090.ENSMUSP00000021076	0	0	0	0	0.062	0	0.9	0	0.902
	Itpka	2.9752	0.0310343	Up															Glipr1	Ceacam1	5034372	5030191	10090.ENSMUSP00000123990	10090.ENSMUSP00000096266	0	0	0	0	0	0	0.9	0.061	0.902
	Jun	-1.32905	2.38004e-148	Down															Slpi	Olfm4	5032122	5028787	10090.ENSMUSP00000104992	10090.ENSMUSP00000086112	0	0	0	0	0.061	0	0.9	0	0.902
	Kcna1	-2.2371	2.57811e-235	Down															Ceacam1	Slc11a1	5030191	5018785	10090.ENSMUSP00000096266	10090.ENSMUSP00000027368	0	0	0	0	0	0	0.9	0.056	0.901
	Kcna4	-1.89828	4.12522e-12	Down															Npy4r	Ccl9	5024663	5016693	10090.ENSMUSP00000056576	10090.ENSMUSP00000019266	0	0	0	0	0	0.056	0.9	0	0.901
	Kcng1	-1.11402	0.0103236	Down															Nmur1	Ccl9	5018809	5016693	10090.ENSMUSP00000027440	10090.ENSMUSP00000019266	0	0	0	0	0	0.056	0.9	0	0.901
	Kcnk1	-5.70247	0.0116839	Down															Npy4r	P2ry13	5024663	5022746	10090.ENSMUSP00000056576	10090.ENSMUSP00000044730	0	0	0	0	0	0	0.9	0.059	0.901
	Kcnk12	-1.39516	0.0322539	Down															Npy4r	Aplnr	5024663	5024208	10090.ENSMUSP00000056576	10090.ENSMUSP00000053638	0	0	0	0.62	0.051	0	0.9	0	0.901
	Kcnmb4os1	-5.12412	0.0452288	Down															Ccl20	Nmur1	5032844	5018809	10090.ENSMUSP00000109064	10090.ENSMUSP00000027440	0	0	0	0	0	0.057	0.9	0	0.901
	Kirrel3	-1.25847	3.5325e-33	Down															Grm7	Npy4r	5035980	5024663	10090.ENSMUSP00000133957	10090.ENSMUSP00000056576	0	0	0	0	0	0	0.9	0.051	0.901
	Klb	-4.43483	0.00169948	Down															Olfm4	Mettl7a1	5028787	5025911	10090.ENSMUSP00000086112	10090.ENSMUSP00000065271	0	0	0	0	0	0	0.9	0.057	0.901
	Klhl38	1.64257	2.82353e-05	Up															Vwf	Serpina3g	5032628	5022171	10090.ENSMUSP00000107873	10090.ENSMUSP00000041250	0	0	0	0	0.052	0.046	0.9	0	0.901
	Klkb1	2.12888	0.0457326	Up															Grm7	Nmur1	5035980	5018809	10090.ENSMUSP00000133957	10090.ENSMUSP00000027440	0	0	0	0	0.055	0	0.9	0	0.901
	Kndc1	-1.17979	8.61539e-05	Down															P2ry13	Cxcl1	5022746	5019952	10090.ENSMUSP00000044730	10090.ENSMUSP00000031327	0	0	0	0	0.06	0	0.9	0	0.901
	Krt80	1.46816	2.52718e-21	Up															Ccl20	Adra2a	5032844	5021291	10090.ENSMUSP00000109064	10090.ENSMUSP00000036203	0	0	0	0	0	0.057	0.9	0	0.901
	Lcp2	1.44794	0.00128584	Up															Adra2b	Cxcr3	5026732	5024029	10090.ENSMUSP00000071798	10090.ENSMUSP00000052444	0	0	0	0.575	0	0	0.9	0.075	0.901
	Lilrb4a	7.43104	3.35551e-07	Up															Ceacam1	Alpl	5030191	5019706	10090.ENSMUSP00000096266	10090.ENSMUSP00000030551	0	0	0	0	0	0	0.9	0.059	0.901
	Limch1	1.99465	4.02278e-42	Up															Hvcn1	Rab37	5026838	5017095	10090.ENSMUSP00000072401	10090.ENSMUSP00000021076	0	0	0	0	0.06	0	0.9	0	0.901
	Limd2	1.07402	8.34681e-15	Up															Insl5	Npy4r	5028290	5024663	10090.ENSMUSP00000081416	10090.ENSMUSP00000056576	0	0	0	0	0	0	0.9	0.059	0.901
	Lims1	1.31985	0.00906337	Up															Adra2b	Ccl5	5026732	5021891	10090.ENSMUSP00000071798	10090.ENSMUSP00000039600	0	0	0	0	0	0.058	0.9	0	0.901
	Lims2	-1.12211	1.33039e-11	Down															Aplnr	Cxcr3	5024208	5024029	10090.ENSMUSP00000053638	10090.ENSMUSP00000052444	0	0	0	0.768	0	0	0.9	0.102	0.901
	Lingo1	-1.36969	0.000145908	Down															Acpp	Rab37	5025193	5017095	10090.ENSMUSP00000059889	10090.ENSMUSP00000021076	0	0	0	0	0	0	0.9	0.06	0.901
	Lingo3	-1.19376	3.4302e-27	Down															Jun	Ccl5	5031688	5021891	10090.ENSMUSP00000102711	10090.ENSMUSP00000039600	0	0	0	0	0	0	0.8	0.527	0.901
	Lmo1	-1.17549	0.000115725	Down															Glipr1	Psg20	5034372	5027424	10090.ENSMUSP00000123990	10090.ENSMUSP00000075973	0	0	0	0	0	0	0.9	0.051	0.901
	LOC102635990	-5.36132	0.0270317	Down															Ccl20	Adra2b	5032844	5026732	10090.ENSMUSP00000109064	10090.ENSMUSP00000071798	0	0	0	0	0	0.057	0.9	0	0.901
	Lonrf2	4.78565	0.0442574	Up															Ccl20	Npy4r	5032844	5024663	10090.ENSMUSP00000109064	10090.ENSMUSP00000056576	0	0	0	0	0	0.057	0.9	0	0.901
	Loxl2	1.22635	0.0100055	Up															Itgal	Psg20	5031552	5027424	10090.ENSMUSP00000101913	10090.ENSMUSP00000075973	0	0	0	0	0	0	0.9	0.052	0.901
	Lrrc24	-2.61545	0.000631797	Down															Hist1h2bm	Fos	5032333	5017276	10090.ENSMUSP00000106102	10090.ENSMUSP00000021674	0	0	0	0	0	0.057	0.9	0.042	0.901
	Lrrc32	4.68887	8.47665e-10	Up															Adra2a	Ccl9	5021291	5016693	10090.ENSMUSP00000036203	10090.ENSMUSP00000019266	0	0	0	0	0	0.056	0.9	0	0.901
	Lrrc66	-5.84353	0.00851578	Down															Slpi	Rab27a	5032122	5020950	10090.ENSMUSP00000104992	10090.ENSMUSP00000034722	0	0	0	0	0	0	0.9	0.056	0.901
	Lrtm1	-6.33318	0.000139798	Down															Aplnr	P2ry13	5024208	5022746	10090.ENSMUSP00000053638	10090.ENSMUSP00000044730	0	0	0	0.635	0.06	0	0.9	0	0.901
	Ltb	2.49059	0.014203	Up															Adra2b	Ccl9	5026732	5016693	10090.ENSMUSP00000071798	10090.ENSMUSP00000019266	0	0	0	0	0	0.056	0.9	0	0.901
	Ly6a	1.07057	0.017035	Up															Hist1h2bb	Fos	5030424	5017276	10090.ENSMUSP00000097294	10090.ENSMUSP00000021674	0	0	0	0	0	0.057	0.9	0	0.901
	Ly6c2	1.15716	0.0341736	Up															Syt8	Dnajc6	5033591	5022664	10090.ENSMUSP00000113545	10090.ENSMUSP00000044251	0	0	0	0	0	0	0.9	0.051	0.901
	Map7d2	1.08394	0.0402845	Up															Stc2	Csf1	5016950	5016322	10090.ENSMUSP00000020546	10090.ENSMUSP00000014743	0	0	0	0	0	0	0.9	0.051	0.901
	Marc1	2.09651	0.0475493	Up															Thy1	Psg17	5033098	5015767	10090.ENSMUSP00000110489	10090.ENSMUSP00000004655	0	0	0	0	0	0	0.9	0.051	0.901
	Mark1	-1.40925	4.98737e-06	Down															Serpina3i	Padi2	5032231	5019762	10090.ENSMUSP00000105584	10090.ENSMUSP00000030765	0	0	0	0	0	0	0.9	0.041	0.9
	Mc1r	-1.07378	0.0451696	Down															Trf	Stc2	5021094	5016950	10090.ENSMUSP00000035158	10090.ENSMUSP00000020546	0	0	0	0	0	0	0.9	0	0.9
	Mcmdc2	-2.40099	0.0343495	Down															Bst2	Psg17	5023932	5015767	10090.ENSMUSP00000051921	10090.ENSMUSP00000004655	0	0	0	0	0	0	0.9	0	0.9
	Meltf	5.34974	0.0317197	Up															Thsd7a	Adamts1	5021985	5017870	10090.ENSMUSP00000040176	10090.ENSMUSP00000023610	0	0	0	0	0	0	0.9	0	0.9
	Meox1	5.84907	0.00946331	Up															Olfm4	Rab27a	5028787	5020950	10090.ENSMUSP00000086112	10090.ENSMUSP00000034722	0	0	0	0	0	0	0.9	0	0.9
	Mest	-1.0574	1.45717e-10	Down															Col17a1	Col9a2	5028587	5019657	10090.ENSMUSP00000084141	10090.ENSMUSP00000030372	0	0	0	0.633	0	0	0.9	0	0.9
	Mettl24	6.52201	0.000229959	Up															Adamts8	Thsd7a	5026410	5021985	10090.ENSMUSP00000069644	10090.ENSMUSP00000040176	0	0	0	0	0.044	0	0.9	0	0.9
	Mettl7a1	1.66282	0.0205748	Up															Mfi2	Csf1	5017821	5016322	10090.ENSMUSP00000023464	10090.ENSMUSP00000014743	0	0	0	0	0	0	0.9	0	0.9
	Mgst2	1.47385	0.0421827	Up															Insl5	C3	5028290	5018122	10090.ENSMUSP00000081416	10090.ENSMUSP00000024988	0	0	0	0	0	0	0.9	0	0.9
	Micall2	1.25624	4.60549e-103	Up															Adra2b	Gcat	5026732	5015943	10090.ENSMUSP00000071798	10090.ENSMUSP00000006544	0	0	0	0	0	0	0.9	0	0.9
	Mir20a	3.60119	0.0396437	Up															Insl5	Adra2a	5028290	5021291	10090.ENSMUSP00000081416	10090.ENSMUSP00000036203	0	0	0	0	0	0	0.9	0	0.9
	Mir7001	2.61038	0.0495966	Up															Adra2a	C3	5021291	5018122	10090.ENSMUSP00000036203	10090.ENSMUSP00000024988	0	0	0	0	0	0.049	0.9	0	0.9
	Mir9-3hg	1.44172	0.0422367	Up															Grm7	Adra2b	5035980	5026732	10090.ENSMUSP00000133957	10090.ENSMUSP00000071798	0	0	0	0	0	0	0.9	0.049	0.9
	Mir99ahg	-1.30425	0.025052	Down															Cxcr3	Nmur1	5024029	5018809	10090.ENSMUSP00000052444	10090.ENSMUSP00000027440	0	0	0	0.595	0	0	0.9	0	0.9
	Mmp10	1.9068	0.000433344	Up															Psg20	Hvcn1	5027424	5026838	10090.ENSMUSP00000075973	10090.ENSMUSP00000072401	0	0	0	0	0	0	0.9	0	0.9
	Mmp21	-5.27406	0.0155378	Down															Atp8b4	mCG_19844	5023175	5022430	10090.ENSMUSP00000047302	10090.ENSMUSP00000042889	0	0	0	0	0	0	0.9	0	0.9
	Mmp3	3.32695	5.57123e-07	Up															P2ry6	Nmur1	5024531	5018809	10090.ENSMUSP00000055697	10090.ENSMUSP00000027440	0	0	0	0.579	0	0	0.9	0	0.9
	Mmp7	5.51682	0.00627686	Up															Vwf	Pbp2	5032628	5030722	10090.ENSMUSP00000107873	10090.ENSMUSP00000098414	0	0	0	0	0	0	0.9	0	0.9
	Mmp9	4.88211	1.954e-127	Up															Cxcl10	Gcat	5023242	5015943	10090.ENSMUSP00000047646	10090.ENSMUSP00000006544	0	0	0	0	0	0	0.9	0.043	0.9
	Morn5	6.08988	0.00634692	Up															Atp6v0a4	Trf	5021851	5021094	10090.ENSMUSP00000039381	10090.ENSMUSP00000035158	0	0	0	0	0	0	0.9	0	0.9
	Mro	1.3023	0.0370256	Up															Adra2a	Gcat	5021291	5015943	10090.ENSMUSP00000036203	10090.ENSMUSP00000006544	0	0	0	0	0	0	0.9	0	0.9
	Mstn	-5.43296	0.022648	Down															Ccl5	Gcat	5021891	5015943	10090.ENSMUSP00000039600	10090.ENSMUSP00000006544	0	0	0	0	0	0	0.9	0	0.9
	Mycl	2.96653	0.000180346	Up															Creb3l3	Yy2	5033453	5026475	10090.ENSMUSP00000112836	10090.ENSMUSP00000070112	0	0	0	0	0	0.045	0.9	0.045	0.9
	Myl9	5.30877	0.0325584	Up															Grm7	Ccl20	5035980	5032844	10090.ENSMUSP00000133957	10090.ENSMUSP00000109064	0	0	0	0	0	0	0.9	0	0.9
	Myo5c	1.15035	0.0390508	Up															Chrm1	Ccl9	5022393	5016693	10090.ENSMUSP00000042632	10090.ENSMUSP00000019266	0	0	0	0	0	0	0.9	0	0.9
	Myo7b	-4.00704	1.509e-29	Down															Insl5	Gcat	5028290	5015943	10090.ENSMUSP00000081416	10090.ENSMUSP00000006544	0	0	0	0	0	0	0.9	0	0.9
	Myom2	2.19371	2.84487e-06	Up															Nmur1	Gcat	5018809	5015943	10090.ENSMUSP00000027440	10090.ENSMUSP00000006544	0	0	0	0	0	0	0.9	0	0.9
	Mypn	-1.52699	2.72102e-07	Down															Mettl7a1	Cxcl1	5025911	5019952	10090.ENSMUSP00000065271	10090.ENSMUSP00000031327	0	0	0	0	0	0	0.9	0	0.9
	Naalad2	2.95313	0.00730638	Up															Adamts7	Thsd7a	5032777	5021985	10090.ENSMUSP00000108682	10090.ENSMUSP00000040176	0	0	0	0.539	0	0	0.9	0	0.9
	Nanos3	-5.52059	0.0208859	Down															C3	Stc2	5018122	5016950	10090.ENSMUSP00000024988	10090.ENSMUSP00000020546	0	0	0	0	0	0	0.9	0	0.9
	Napsa	-2.79392	0.0247908	Down															B2m	Olfm4	5030948	5028787	10090.ENSMUSP00000099534	10090.ENSMUSP00000086112	0	0	0	0	0	0	0.9	0.046	0.9
	Nat8l	-1.07052	0.0413783	Down															Grm7	Cxcl10	5035980	5023242	10090.ENSMUSP00000133957	10090.ENSMUSP00000047646	0	0	0	0	0	0	0.9	0	0.9
	Nav2	-1.12933	1.62587e-31	Down															Psg20	Acpp	5027424	5025193	10090.ENSMUSP00000075973	10090.ENSMUSP00000059889	0	0	0	0	0	0	0.9	0	0.9
	Ncf4	6.07562	3.00409e-11	Up															Psg20	Mfi2	5027424	5017821	10090.ENSMUSP00000075973	10090.ENSMUSP00000023464	0	0	0	0	0	0	0.9	0	0.9
	Ndnf	1.94798	0.00466961	Up															Glipr1	Acpp	5034372	5025193	10090.ENSMUSP00000123990	10090.ENSMUSP00000059889	0	0	0	0	0	0	0.9	0	0.9
	Necab2	-1.07036	3.16278e-05	Down															Adra2b	C3	5026732	5018122	10090.ENSMUSP00000071798	10090.ENSMUSP00000024988	0	0	0	0	0	0.049	0.9	0	0.9
	Nefl	-1.20716	7.05307e-22	Down															Insl5	Cxcl10	5028290	5023242	10090.ENSMUSP00000081416	10090.ENSMUSP00000047646	0	0	0	0	0	0	0.9	0	0.9
	Nefm	-1.50201	1.30559e-42	Down															Aplnr	Nmur1	5024208	5018809	10090.ENSMUSP00000053638	10090.ENSMUSP00000027440	0	0	0	0.621	0	0	0.9	0.053	0.9
	Nespas	-1.40368	0.0215085	Down															Insl5	Cxcl1	5028290	5019952	10090.ENSMUSP00000081416	10090.ENSMUSP00000031327	0	0	0	0	0	0	0.9	0	0.9
	Neurl1a	1.07232	0.0210033	Up															Syt8	Trf	5033591	5021094	10090.ENSMUSP00000113545	10090.ENSMUSP00000035158	0	0	0	0	0	0.05	0.9	0	0.9
	Neurl3	3.70021	2.17915e-18	Up															Glipr1	Psg17	5034372	5015767	10090.ENSMUSP00000123990	10090.ENSMUSP00000004655	0	0	0	0	0	0	0.9	0	0.9
	Nfatc2	-1.44685	3.18651e-13	Down															Camk2a	Ifngr2	5031159	5017887	10090.ENSMUSP00000099952	10090.ENSMUSP00000023687	0	0	0	0	0	0.048	0.9	0.042	0.9
	Nfkb2	1.24558	5.05023e-69	Up															Alpl	Psg17	5019706	5015767	10090.ENSMUSP00000030551	10090.ENSMUSP00000004655	0	0	0	0	0	0	0.9	0	0.9
	Nfkbia	1.71556	1.26928e-145	Up															Thy1	Psg20	5033098	5027424	10090.ENSMUSP00000110489	10090.ENSMUSP00000075973	0	0	0	0	0	0	0.9	0	0.9
	Nfkbie	2.50666	3.02837e-18	Up															Acpp	Psg17	5025193	5015767	10090.ENSMUSP00000059889	10090.ENSMUSP00000004655	0	0	0	0	0	0	0.9	0	0.9
	Ngf	-1.28376	1.54307e-18	Down															Cxcr3	Gcat	5024029	5015943	10090.ENSMUSP00000052444	10090.ENSMUSP00000006544	0	0	0	0	0	0	0.9	0	0.9
	Nkd2	-1.25783	1.22311e-135	Down															Insl5	Adra2b	5028290	5026732	10090.ENSMUSP00000081416	10090.ENSMUSP00000071798	0	0	0	0	0	0	0.9	0	0.9
	Nkx2-5	-3.50547	0.0167652	Down															Dmp1	Trf	5026231	5021094	10090.ENSMUSP00000068053	10090.ENSMUSP00000035158	0	0	0	0	0	0	0.9	0	0.9
	Nmur1	-5.05993	0.0236363	Down															P2ry6	Chrm1	5024531	5022393	10090.ENSMUSP00000055697	10090.ENSMUSP00000042632	0	0	0	0.598	0	0	0.9	0.053	0.9
	Nod2	3.39239	2.42692e-05	Up															Adamts17	Thsd7a	5030126	5021985	10090.ENSMUSP00000095984	10090.ENSMUSP00000040176	0	0	0	0.541	0	0	0.9	0	0.9
	Nog	1.213	1.09238e-11	Up															C3	Gcat	5018122	5015943	10090.ENSMUSP00000024988	10090.ENSMUSP00000006544	0	0	0	0	0	0	0.9	0	0.9
	Nos2	2.15463	7.57222e-07	Up															Psg20	Bst2	5027424	5023932	10090.ENSMUSP00000075973	10090.ENSMUSP00000051921	0	0	0	0	0	0	0.9	0	0.9
	Notch1	-1.08981	6.06054e-53	Down															Thsd7a	Adamtsl4	5021985	5016417	10090.ENSMUSP00000040176	10090.ENSMUSP00000015994	0	0	0	0.543	0	0	0.9	0.059	0.9
	Notch4	1.1638	9.28921e-08	Up															Ccl9	Gcat	5016693	5015943	10090.ENSMUSP00000019266	10090.ENSMUSP00000006544	0	0	0	0	0	0	0.9	0	0.9
	Npas4	-1.56941	0.00267604	Down															Serpina3g	Padi2	5022171	5019762	10090.ENSMUSP00000041250	10090.ENSMUSP00000030765	0	0	0	0	0	0	0.9	0	0.9
	Npnt	-1.53277	2.78922e-24	Down															Grm7	Cxcl1	5035980	5019952	10090.ENSMUSP00000133957	10090.ENSMUSP00000031327	0	0	0	0	0	0	0.9	0	0.9
	Nptx1	-1.08966	0.00603158	Down															Ceacam1	Atp8b4	5030191	5023175	10090.ENSMUSP00000096266	10090.ENSMUSP00000047302	0	0	0	0	0	0	0.9	0	0.9
	Nr4a3	-1.59401	1.37698e-05	Down															mCG_19844	Rab37	5022430	5017095	10090.ENSMUSP00000042889	10090.ENSMUSP00000021076	0	0	0	0	0	0	0.9	0	0.9
	Nrcam	-1.61051	2.36913e-16	Down															mCG_19844	Psg17	5022430	5015767	10090.ENSMUSP00000042889	10090.ENSMUSP00000004655	0	0	0	0	0	0	0.9	0	0.9
	Nrg1	1.42403	7.56505e-20	Up															Psg20	Alpl	5027424	5019706	10090.ENSMUSP00000075973	10090.ENSMUSP00000030551	0	0	0	0	0	0	0.9	0.046	0.9
	Nrk	-1.97481	0.0248699	Down															P2ry13	Gcat	5022746	5015943	10090.ENSMUSP00000044730	10090.ENSMUSP00000006544	0	0	0	0	0	0	0.9	0	0.9
	Ntm	-1.47889	6.41558e-25	Down															Insl5	P2ry13	5028290	5022746	10090.ENSMUSP00000081416	10090.ENSMUSP00000044730	0	0	0	0	0	0	0.9	0	0.9
	Nutm1	2.18701	0.00295146	Up															Insl5	Nmur1	5028290	5018809	10090.ENSMUSP00000081416	10090.ENSMUSP00000027440	0	0	0	0	0	0	0.9	0	0.9
	Oacyl	3.31376	0.0388918	Up															Grm7	Ccl9	5035980	5016693	10090.ENSMUSP00000133957	10090.ENSMUSP00000019266	0	0	0	0	0	0	0.9	0	0.9
	Odf3l1	3.07988	1.99503e-13	Up															Cxcr3	Adra2a	5024029	5021291	10090.ENSMUSP00000052444	10090.ENSMUSP00000036203	0	0	0	0.575	0	0	0.9	0.053	0.9
	Odf3l2	-5.1536	0.040792	Down															Psg20	Slc11a1	5027424	5018785	10090.ENSMUSP00000075973	10090.ENSMUSP00000027368	0	0	0	0	0	0	0.9	0	0.9
	Oit3	1.48739	2.84349e-06	Up															Psg20	Rab37	5027424	5017095	10090.ENSMUSP00000075973	10090.ENSMUSP00000021076	0	0	0	0	0	0	0.9	0	0.9
	Olfm4	6.06479	0.000769919	Up															Ceacam1	Mfi2	5030191	5017821	10090.ENSMUSP00000096266	10090.ENSMUSP00000023464	0	0	0	0	0	0	0.9	0	0.9
	Olfr1396	1.89775	0.0394018	Up															Glipr1	Rab37	5034372	5017095	10090.ENSMUSP00000123990	10090.ENSMUSP00000021076	0	0	0	0	0	0	0.9	0	0.9
	Olfr1420	2.03813	0.0127456	Up															Mfi2	Stc2	5017821	5016950	10090.ENSMUSP00000023464	10090.ENSMUSP00000020546	0	0	0	0	0	0	0.9	0	0.9
	Olfr457	-5.46785	0.0217859	Down															Acpp	Bst2	5025193	5023932	10090.ENSMUSP00000059889	10090.ENSMUSP00000051921	0	0	0	0	0	0	0.9	0	0.9
	Olfr461	-3.37323	0.000103208	Down															Nmur1	C3	5018809	5018122	10090.ENSMUSP00000027440	10090.ENSMUSP00000024988	0	0	0	0	0	0.049	0.9	0	0.9
	Olfr49	-5.8772	0.00206911	Down															Insl5	Ccl5	5028290	5021891	10090.ENSMUSP00000081416	10090.ENSMUSP00000039600	0	0	0	0	0	0	0.9	0	0.9
	Olfr769	-5.46798	0.00567967	Down															Npy4r	C3	5024663	5018122	10090.ENSMUSP00000056576	10090.ENSMUSP00000024988	0	0	0	0	0	0.049	0.9	0	0.9
	Olfr805	5.25535	0.0393911	Up															Ceacam1	Psg20	5030191	5027424	10090.ENSMUSP00000096266	10090.ENSMUSP00000075973	0	0	0	0.729	0	0	0.9	0	0.9
	Oog1	2.88964	0.0185563	Up															Insl5	Ccl9	5028290	5016693	10090.ENSMUSP00000081416	10090.ENSMUSP00000019266	0	0	0	0	0	0	0.9	0	0.9
	Opn3	1.60219	1.96393e-07	Up															Aplnr	Gcat	5024208	5015943	10090.ENSMUSP00000053638	10090.ENSMUSP00000006544	0	0	0	0	0	0	0.9	0	0.9
	Osbpl6	-1.0866	0.0281824	Down															Insl5	Aplnr	5028290	5024208	10090.ENSMUSP00000081416	10090.ENSMUSP00000053638	0	0	0	0	0	0	0.9	0	0.9
	Otos	-1.67981	0.0154736	Down															Itgal	mCG_19844	5031552	5022430	10090.ENSMUSP00000101913	10090.ENSMUSP00000042889	0	0	0	0	0	0	0.9	0	0.9
	Otud6a	-5.27603	0.0140347	Down															Ceacam1	Rab37	5030191	5017095	10090.ENSMUSP00000096266	10090.ENSMUSP00000021076	0	0	0	0	0	0	0.9	0	0.9
	Otulinl	-1.33555	0.032505	Down															Mfi2	Psg17	5017821	5015767	10090.ENSMUSP00000023464	10090.ENSMUSP00000004655	0	0	0	0	0	0	0.9	0	0.9
	P2ry6	2.04617	0.0119982	Up															Glipr1	Bst2	5034372	5023932	10090.ENSMUSP00000123990	10090.ENSMUSP00000051921	0	0	0	0	0	0	0.9	0	0.9
	Pabpn1l	-4.92743	0.0387628	Down															Cxcl1	Gcat	5019952	5015943	10090.ENSMUSP00000031327	10090.ENSMUSP00000006544	0	0	0	0	0	0	0.9	0	0.9
	Padi2	-1.13456	9.10736e-41	Down															Rab37	Psg17	5017095	5015767	10090.ENSMUSP00000021076	10090.ENSMUSP00000004655	0	0	0	0	0	0	0.9	0	0.9
	Panx2	2.38867	0.0368458	Up															Grm7	Ccl5	5035980	5021891	10090.ENSMUSP00000133957	10090.ENSMUSP00000039600	0	0	0	0	0	0	0.9	0	0.9
	Pappa	2.7321	5.97325e-08	Up															Dmp1	Mfi2	5026231	5017821	10090.ENSMUSP00000068053	10090.ENSMUSP00000023464	0	0	0	0	0	0	0.9	0	0.9
	Papss2	1.15506	0.0486178	Up															Ccl20	Gcat	5032844	5015943	10090.ENSMUSP00000109064	10090.ENSMUSP00000006544	0	0	0	0	0	0	0.9	0	0.9
	Parp14	1.27092	4.57265e-106	Up															Grm7	Cxcr3	5035980	5024029	10090.ENSMUSP00000133957	10090.ENSMUSP00000052444	0	0	0	0	0	0	0.9	0	0.9
	Pate3	-4.09095	0.0487009	Down															Grm7	P2ry13	5035980	5022746	10090.ENSMUSP00000133957	10090.ENSMUSP00000044730	0	0	0	0	0	0	0.9	0.043	0.9
	Pax7	-4.76051	0.0420854	Down															Ccl20	Insl5	5032844	5028290	10090.ENSMUSP00000109064	10090.ENSMUSP00000081416	0	0	0	0	0	0	0.9	0	0.9
	Pbp2	-3.39521	0.0204289	Down															Mettl7a1	Mmp9	5025911	5016541	10090.ENSMUSP00000065271	10090.ENSMUSP00000017881	0	0	0	0	0	0	0.9	0.041	0.9
	Pde6b	-1.70065	0.0405687	Down															H2-Q4	Hvcn1	5028096	5026838	10090.ENSMUSP00000080159	10090.ENSMUSP00000072401	0	0	0	0	0	0	0.9	0	0.9
	Phactr1	1.38637	9.05188e-07	Up															Psg20	Atp8b4	5027424	5023175	10090.ENSMUSP00000075973	10090.ENSMUSP00000047302	0	0	0	0	0	0	0.9	0	0.9
	Pik3ap1	2.94503	0.0205404	Up															Trf	Csf1	5021094	5016322	10090.ENSMUSP00000035158	10090.ENSMUSP00000014743	0	0	0	0	0	0	0.9	0	0.9
	Pik3r5	1.30751	2.2168e-26	Up															Serpina3f	Padi2	5033671	5019762	10090.ENSMUSP00000113945	10090.ENSMUSP00000030765	0	0	0	0	0	0	0.9	0.041	0.9
	Pim1	1.22083	1.65348e-29	Up															Insl5	Cxcr3	5028290	5024029	10090.ENSMUSP00000081416	10090.ENSMUSP00000052444	0	0	0	0	0	0	0.9	0	0.9
	Pirt	-2.51148	7.73766e-06	Down															Chil1	Rab27a	5028198	5020950	10090.ENSMUSP00000080717	10090.ENSMUSP00000034722	0	0	0	0	0	0	0.9	0	0.9
	Piwil4	3.45207	0.0236092	Up															Hvcn1	mCG_19844	5026838	5022430	10090.ENSMUSP00000072401	10090.ENSMUSP00000042889	0	0	0	0	0	0	0.9	0	0.9
	Pkd1l1	3.57647	4.26243e-32	Up															Nfkbia	Tnfaip3	5017200	5016793	10090.ENSMUSP00000021413	10090.ENSMUSP00000019997	0	0	0	0	0.605	0.183	0	0.709	0.898
	Pkd2l1	5.05164	0.0241387	Up															Wfikkn2	Mstn	5024153	5018758	10090.ENSMUSP00000053238	10090.ENSMUSP00000027269	0	0	0	0	0	0.552	0	0.778	0.896
	Pkib	1.91389	0.0490994	Up															Jun	Cxcl1	5031688	5019952	10090.ENSMUSP00000102711	10090.ENSMUSP00000031327	0	0	0	0	0.054	0.07	0.8	0.483	0.896
	Pla2g4c	1.40575	0.00112385	Up															Cxcr3	Ccl2	5024029	5015259	10090.ENSMUSP00000052444	10090.ENSMUSP00000000193	0	0	0	0	0.052	0.119	0.6	0.723	0.895
	Pla2g4f	5.45718	0.0261217	Up															Tlr2	Ccl2	5019417	5015259	10090.ENSMUSP00000029623	10090.ENSMUSP00000000193	0	0	0	0	0.417	0	0	0.824	0.893
	Pla2r1	1.8964	0.00261749	Up															Ptprz1	Ncan	5028997	5015534	10090.ENSMUSP00000088056	10090.ENSMUSP00000002412	0	0	0	0	0.2	0	0	0.869	0.891
	Plaat1	-1.43334	0.00027557	Down															Myl9	Tagln	5028766	5020912	10090.ENSMUSP00000085913	10090.ENSMUSP00000034590	0	0	0	0	0.779	0.048	0	0.52	0.89
	Plk2	1.01049	1.9926e-61	Up															Robo2	Abl1	5033442	5027291	10090.ENSMUSP00000112776	10090.ENSMUSP00000075167	0	0	0	0	0.062	0.367	0.8	0.17	0.888
	Plxnb3	-1.77655	4.93936e-134	Down															Atf3	Fos	5018944	5017276	10090.ENSMUSP00000027941	10090.ENSMUSP00000021674	0	0	0	0.766	0.825	0.253	0	0.738	0.887
	Plxnc1	1.25843	0.0217115	Up															Blnk	Lcp2	5024841	5024670	10090.ENSMUSP00000057844	10090.ENSMUSP00000056621	0	0	0	0.603	0.159	0.154	0.8	0.687	0.886
	Plxnd1	1.00657	4.38478e-91	Up															Traf1	Tnfrsf14	5035494	5033892	10090.ENSMUSP00000130759	10090.ENSMUSP00000116757	0	0	0	0	0.093	0.167	0.8	0.338	0.886
	Pou3f2	1.04128	2.32855e-07	Up															Csf1	Ccl2	5016322	5015259	10090.ENSMUSP00000014743	10090.ENSMUSP00000000193	0	0	0	0	0.333	0	0	0.834	0.885
	Ppp1r1a	-1.5001	0.000106083	Down															Gbp6	Iigp1	5025561	5020274	10090.ENSMUSP00000062528	10090.ENSMUSP00000032473	0	0	0	0	0.709	0	0	0.58	0.872
	Prf1	5.99739	0.00135556	Up															Gbp3	Ifit1	5031533	5031132	10090.ENSMUSP00000101828	10090.ENSMUSP00000099888	0	0	0	0	0.698	0	0	0.583	0.869
	Prkar1b	-1.17868	8.83532e-06	Down															Jun	Mmp9	5031688	5016541	10090.ENSMUSP00000102711	10090.ENSMUSP00000017881	0	0	0	0	0	0.155	0	0.851	0.869
	Prkch	1.20736	0.00320956	Up															Relb	Nfkbia	5029501	5017200	10090.ENSMUSP00000092355	10090.ENSMUSP00000021413	0	0.001	0	0	0.178	0.585	0	0.645	0.868
	Prl2c2	-5.47419	0.00548938	Down															Mmp9	Ccl2	5016541	5015259	10090.ENSMUSP00000017881	10090.ENSMUSP00000000193	0	0	0	0	0.088	0.062	0	0.857	0.867
	Prl2c5	2.78828	0.0335386	Up															Gbp7	Iigp1	5023507	5020274	10090.ENSMUSP00000049104	10090.ENSMUSP00000032473	0	0	0	0	0.728	0	0	0.526	0.865
	Prnd	9.63712	1.38343e-14	Up															Abl1	Epha3	5027291	5026065	10090.ENSMUSP00000075167	10090.ENSMUSP00000066554	0	0	0	0.619	0	0.317	0.8	0.159	0.864
	Prr32	5.64829	0.0043164	Up															Gbp3	Iigp1	5031533	5020274	10090.ENSMUSP00000101828	10090.ENSMUSP00000032473	0	0	0	0	0.652	0	0	0.623	0.863
	Prr7	-1.2935	4.1006e-42	Down															Gbp2	Ifit1	5035771	5031132	10090.ENSMUSP00000132435	10090.ENSMUSP00000099888	0	0	0	0	0.675	0	0	0.587	0.86
	Prss12	-1.17661	0.027976	Down															Gbp3	Ifi44	5031533	5019442	10090.ENSMUSP00000101828	10090.ENSMUSP00000029671	0	0	0	0	0.709	0	0	0.529	0.857
	Prss22	5.17286	0.0434938	Up															Bcl3	Nfkb2	5033654	5032563	10090.ENSMUSP00000113851	10090.ENSMUSP00000107512	0	0	0	0.673	0.261	0.197	0.72	0.627	0.855
	Prss33	-5.10724	0.0177285	Down															Ifit1	Iigp1	5031132	5020274	10090.ENSMUSP00000099888	10090.ENSMUSP00000032473	0	0	0	0	0.726	0	0	0.486	0.853
	Prss46	2.66995	0.00102708	Up															Cxcr3	Ccl7	5024029	5017073	10090.ENSMUSP00000052444	10090.ENSMUSP00000021011	0	0	0	0	0	0.119	0.6	0.607	0.849
	Prss57	3.08811	0.0489748	Up															Gja5	Nkx2-5	5029024	5016393	10090.ENSMUSP00000088264	10090.ENSMUSP00000015723	0	0	0	0	0	0	0	0.843	0.843
	Psd	1.0363	2.70956e-22	Up															Relb	Birc3	5029501	5016281	10090.ENSMUSP00000092355	10090.ENSMUSP00000013949	0	0	0	0	0.226	0	0	0.806	0.843
	Psg17	1.00177	0.000184923	Up															Ccl20	Ccl2	5032844	5015259	10090.ENSMUSP00000109064	10090.ENSMUSP00000000193	0	0	0	0	0.102	0.197	0	0.798	0.842
	Psg20	2.87907	1.67659e-09	Up															Pax7	Mstn	5019696	5018758	10090.ENSMUSP00000030508	10090.ENSMUSP00000027269	0	0	0	0	0.081	0.072	0	0.828	0.841
	Ptch2	-5.68433	0.0146968	Down															Cd34	Cd33	5016462	5015774	10090.ENSMUSP00000016638	10090.ENSMUSP00000004728	0	0	0	0	0	0	0	0.839	0.839
	Ptpn5	1.80487	0.0390556	Up															Agmo	Ch25h	5023864	5023586	10090.ENSMUSP00000051441	10090.ENSMUSP00000049683	0	0	0	0	0.555	0.387	0	0.459	0.839
	Ptprz1	1.22388	1.59324e-21	Up															Bst2	Irf7	5023932	5018594	10090.ENSMUSP00000051921	10090.ENSMUSP00000026571	0	0	0	0	0.688	0	0	0.495	0.836
	Qrich2	-5.39335	0.0293832	Down															Cxcl1	Tlr2	5019952	5019417	10090.ENSMUSP00000031327	10090.ENSMUSP00000029623	0	0	0	0	0.28	0	0	0.779	0.835
	Rai2	-1.42604	5.05581e-13	Down															Nod2	Tlr2	5023725	5019417	10090.ENSMUSP00000050538	10090.ENSMUSP00000029623	0	0	0	0	0.135	0.047	0	0.815	0.834
	Rasgef1a	1.90065	3.88726e-10	Up															Sema3g	Plxnd1	5028950	5016372	10090.ENSMUSP00000087643	10090.ENSMUSP00000015511	0	0	0	0	0.089	0.197	0	0.788	0.831
	Rasl10b	-1.40596	0.000226507	Down															Mmp3	Ccl2	5020880	5015259	10090.ENSMUSP00000034497	10090.ENSMUSP00000000193	0	0	0	0	0.203	0.156	0	0.766	0.828
	Rassf4	1.26307	0.00420897	Up															Ifit1	Gbp7	5031132	5023507	10090.ENSMUSP00000099888	10090.ENSMUSP00000049104	0	0	0	0	0.681	0	0	0.471	0.824
	Rcan2	-1.34849	9.85974e-39	Down															Lrrc32	Dcbld2	5035905	5021947	10090.ENSMUSP00000133205	10090.ENSMUSP00000039915	0	0	0	0	0	0	0	0.824	0.824
	Relb	2.23722	1.30943e-90	Up															Itgal	Rgs14	5031552	5026305	10090.ENSMUSP00000101913	10090.ENSMUSP00000068731	0	0	0	0	0.142	0	0.8	0.059	0.824
	Rgs14	1.22562	6.09567e-18	Up															Dnah8	Dnal1	5034980	5034180	10090.ENSMUSP00000127878	10090.ENSMUSP00000121038	0	0	0	0	0.05	0.077	0.72	0.367	0.823
	Rgs16	2.13059	1.30344e-157	Up															Cntf	Ngf	5032748	5031664	10090.ENSMUSP00000108555	10090.ENSMUSP00000102538	0	0	0	0	0	0	0	0.821	0.821
	Rgs8	1.66021	0.0281212	Up															Abl1	Epha5	5027291	5025292	10090.ENSMUSP00000075167	10090.ENSMUSP00000060646	0	0	0	0.639	0	0.118	0.8	0.089	0.819
	Rhbdf2	1.07422	3.58747e-30	Up															Iigp1	Ifi44	5020274	5019442	10090.ENSMUSP00000032473	10090.ENSMUSP00000029671	0	0	0	0	0.71	0	0	0.397	0.817
	Rhbdl2	1.86538	6.15333e-40	Up															Cxcl10	Ifi44	5023242	5019442	10090.ENSMUSP00000047646	10090.ENSMUSP00000029671	0	0	0	0	0.628	0	0	0.529	0.817
	Rhbdl3	1.00716	4.51141e-17	Up															C1s1	Rhbdf2	5034577	5030851	10090.ENSMUSP00000125531	10090.ENSMUSP00000099317	0	0	0	0	0.062	0	0	0.813	0.817
	Ripk2	1.16532	1.45975e-52	Up															Rhbdf2	Rhbdl3	5030851	5016534	10090.ENSMUSP00000099317	10090.ENSMUSP00000017836	0	0	0	0	0.061	0.127	0	0.794	0.816
	Rn7s1	1.84714	3.18828e-08	Up															Abcb1a	Abcb4	5022161	5015684	10090.ENSMUSP00000041204	10090.ENSMUSP00000003717	0	0	0.446	0.977	0	0.81	0	0.79	0.815
	Rn7s2	1.96361	1.56853e-08	Up															Vwf	Cd34	5032628	5016462	10090.ENSMUSP00000107873	10090.ENSMUSP00000016638	0	0	0	0	0.14	0	0	0.792	0.814
	Rnase1	1.12495	0.0309319	Up															Ifit1	Gbp6	5031132	5025561	10090.ENSMUSP00000099888	10090.ENSMUSP00000062528	0	0	0	0	0.661	0	0	0.474	0.814
	Rnasel	1.56742	3.98037e-21	Up															Gbp2	Cxcl10	5035771	5023242	10090.ENSMUSP00000132435	10090.ENSMUSP00000047646	0	0	0	0	0.632	0	0	0.516	0.814
	Rnd1	1.81742	1.55564e-57	Up															B3gnt3	B3gnt4	5020793	5019974	10090.ENSMUSP00000034260	10090.ENSMUSP00000031384	0	0	0	0.888	0	0	0.8	0.647	0.814
	Robo2	2.61712	1.25497e-13	Up															Rhbdf2	C1s2	5030851	5026128	10090.ENSMUSP00000099317	10090.ENSMUSP00000066999	0	0	0	0	0	0	0	0.812	0.812
	Rtl9	-1.15231	0.0168814	Down															Ifi44	Zbp1	5019442	5019244	10090.ENSMUSP00000029671	10090.ENSMUSP00000029018	0	0	0	0	0.793	0	0	0.123	0.811
	Rtn4	1.49306	3.84911e-176	Up															Pax1	Meox1	5032235	5023818	10090.ENSMUSP00000105594	10090.ENSMUSP00000051158	0	0	0	0	0	0.592	0	0.555	0.81
	S100b	-1.3082	3.38114e-22	Down															Pla2r1	Thsd7a	5032666	5021985	10090.ENSMUSP00000108144	10090.ENSMUSP00000040176	0	0	0	0	0	0.048	0	0.808	0.809
	Saa3	8.54229	1.17833e-10	Up															Cxcl10	Tlr2	5023242	5019417	10090.ENSMUSP00000047646	10090.ENSMUSP00000029623	0	0	0	0	0.418	0	0	0.683	0.807
	Selenoi	1.1577	1.66994e-19	Up															Nat8l	Ftcd	5025098	5015384	10090.ENSMUSP00000059313	10090.ENSMUSP00000001183	0	0	0	0	0.061	0	0.8	0.051	0.806
	Sema3g	-1.66037	0.0304481	Down															Entpd1	Gch1	5032621	5028928	10090.ENSMUSP00000107850	10090.ENSMUSP00000087405	0	0	0	0	0.062	0	0.8	0.047	0.805
	Sema4f	-1.86019	4.86443e-202	Down															Ccl5	Mmp9	5021891	5016541	10090.ENSMUSP00000039600	10090.ENSMUSP00000017881	0	0	0	0	0.061	0	0	0.799	0.803
	Serpina3f	7.72349	1.0477e-07	Up															Gch1	Enpp3	5028928	5016838	10090.ENSMUSP00000087405	10090.ENSMUSP00000020169	0	0	0	0	0.06	0	0.8	0	0.803
	Serpina3g	4.15083	2.28571e-08	Up															Ifit1	Zbp1	5031132	5019244	10090.ENSMUSP00000099888	10090.ENSMUSP00000029018	0	0	0	0	0.746	0	0	0.254	0.802
	Serpina3i	4.34904	2.45931e-10	Up															Cxcl10	Irg1	5023242	5017603	10090.ENSMUSP00000047646	10090.ENSMUSP00000022722	0	0	0	0	0.672	0	0	0.418	0.801
	Serpinb9b	1.14074	5.77731e-05	Up															Trpv4	Prkch	5026743	5017230	10090.ENSMUSP00000071859	10090.ENSMUSP00000021527	0	0	0	0	0	0	0.8	0	0.8
	Serpine2	1.41218	3.00049e-42	Up															Vcam1	Adipoq	5019409	5017863	10090.ENSMUSP00000029574	10090.ENSMUSP00000023593	0	0	0	0	0.126	0	0	0.78	0.8
	Sgk2	-1.19506	0.0369767	Down															Ifit1	Parp14	5031132	5021557	10090.ENSMUSP00000099888	10090.ENSMUSP00000037657	0	0	0	0	0.716	0	0	0.32	0.799
	Sh3rf2	1.3438	0.000436876	Up															Ngf	Fos	5031664	5017276	10090.ENSMUSP00000102538	10090.ENSMUSP00000021674	0	0	0	0	0	0	0	0.799	0.799
	Shbg	-5.16135	0.0395415	Down															Ccl7	Ccl9	5017073	5016693	10090.ENSMUSP00000021011	10090.ENSMUSP00000019266	0	0	0	0	0.201	0.241	0	0.696	0.799
	Siglecf	4.58125	1.76071e-07	Up															Parp14	Irf7	5021557	5018594	10090.ENSMUSP00000037657	10090.ENSMUSP00000026571	0	0	0	0	0.719	0	0	0.313	0.799
	Slamf8	2.21975	2.06952e-10	Up															Gatad2b	Chd5	5022190	5019766	10090.ENSMUSP00000041370	10090.ENSMUSP00000030775	0	0	0	0	0	0.716	0	0.318	0.798
	Slc11a1	4.42229	2.26653e-17	Up															Btc	Epgn	5033437	5023121	10090.ENSMUSP00000112765	10090.ENSMUSP00000046987	0	0	0	0	0	0	0	0.792	0.792
	Slc13a4	-6.96113	2.33988e-05	Down															Ucn2	Fos	5025262	5017276	10090.ENSMUSP00000060405	10090.ENSMUSP00000021674	0	0	0	0	0.049	0	0	0.787	0.789
	Slc15a2	1.2072	0.00065887	Up															Ugt1a9	Aldh1a7	5027004	5018315	10090.ENSMUSP00000073444	10090.ENSMUSP00000025656	0	0	0	0	0.16	0	0.65	0.338	0.788
	Slc1a1	5.10013	0.0225315	Up															Gbp3	Parp14	5031533	5021557	10090.ENSMUSP00000101828	10090.ENSMUSP00000037657	0	0	0	0	0.722	0	0	0.27	0.788
	Slc24a4	3.6705	0.00757665	Up															Gbp4	Irf7	5030737	5018594	10090.ENSMUSP00000098522	10090.ENSMUSP00000026571	0	0	0	0	0.171	0.538	0	0.488	0.787
	Slc25a18	1.23151	0.00440859	Up															Cxcr3	Ccl8	5024029	5016122	10090.ENSMUSP00000052444	10090.ENSMUSP00000009329	0	0	0	0	0.127	0	0.6	0.435	0.785
	Slc25a2	4.94297	0.00588514	Up															Gbp7	Parp14	5023507	5021557	10090.ENSMUSP00000049104	10090.ENSMUSP00000037657	0	0	0	0	0.775	0	0	0.076	0.783
	Slc25a48	4.96955	0.0299938	Up															Actg2	Tagln	5027200	5020912	10090.ENSMUSP00000074658	10090.ENSMUSP00000034590	0	0	0	0	0.432	0.238	0	0.538	0.782
	Slc26a7	1.08098	0.000303853	Up															Dnah8	Dnah12	5034980	5017499	10090.ENSMUSP00000127878	10090.ENSMUSP00000022433	0	0	0	0.752	0.116	0	0.72	0.628	0.781
	Slc2a6	2.15149	1.22156e-54	Up															Cryba4	Mip	5032644	5018550	10090.ENSMUSP00000108004	10090.ENSMUSP00000026455	0	0	0	0	0.145	0.051	0	0.751	0.781
	Slc31a2	1.33041	9.41113e-63	Up															Ccl20	Ccl7	5032844	5017073	10090.ENSMUSP00000109064	10090.ENSMUSP00000021011	0	0	0	0	0.082	0.197	0	0.726	0.78
	Slc34a3	5.30375	0.0123007	Up															Traf1	Tnfrsf9	5035494	5019780	10090.ENSMUSP00000130759	10090.ENSMUSP00000030808	0	0	0	0	0.079	0.525	0	0.531	0.777
	Slc36a3	1.4779	0.0437619	Up															Kcnip1	Kcna4	5026351	5021594	10090.ENSMUSP00000069063	10090.ENSMUSP00000037958	0	0	0	0	0.082	0.194	0	0.723	0.777
	Slc37a1	-1.65986	8.03104e-18	Down															Sema3g	Plxnb3	5028950	5015495	10090.ENSMUSP00000087643	10090.ENSMUSP00000002079	0	0	0	0	0.082	0.197	0	0.719	0.775
	Slc39a4	4.29909	2.63618e-11	Up															Jun	Mmp3	5031688	5020880	10090.ENSMUSP00000102711	10090.ENSMUSP00000034497	0	0	0	0	0	0.127	0	0.751	0.774
	Slc6a19	-8.77054	1.96683e-11	Down															Dnal1	Dnah12	5034180	5017499	10090.ENSMUSP00000121038	10090.ENSMUSP00000022433	0	0	0	0	0.061	0.077	0.72	0.18	0.774
	Slc6a7	-1.60859	3.0842e-07	Down															Ccl9	Ccl2	5016693	5015259	10090.ENSMUSP00000019266	10090.ENSMUSP00000000193	0	0	0	0	0.208	0.241	0	0.655	0.774
	Slfn2	2.80943	1.00923e-13	Up															Adipoq	Ccl2	5017863	5015259	10090.ENSMUSP00000023593	10090.ENSMUSP00000000193	0	0	0	0	0	0	0	0.772	0.772
	Slitrk2	1.69418	5.84132e-05	Up															Ccl5	Irf7	5021891	5018594	10090.ENSMUSP00000039600	10090.ENSMUSP00000026571	0	0	0	0	0.405	0	0	0.632	0.772
	Slpi	1.1828	9.29212e-10	Up															Ugt1a5	Ces2c	5029950	5024971	10090.ENSMUSP00000095263	10090.ENSMUSP00000058567	0	0	0	0	0.178	0	0.65	0.265	0.77
	Smarca1	5.72643	0.00438075	Up															Ugt1a10	Ces2c	5032796	5024971	10090.ENSMUSP00000108767	10090.ENSMUSP00000058567	0	0	0	0	0.169	0	0.65	0.267	0.768
	Smyd1	-2.39977	0.0274019	Down															Parp14	Ifi44	5021557	5019442	10090.ENSMUSP00000037657	10090.ENSMUSP00000029671	0	0	0	0	0.714	0	0	0.219	0.767
	Snhg20	-1.2882	0.00135309	Down															Mmp3	Mmp10	5020880	5020878	10090.ENSMUSP00000034497	10090.ENSMUSP00000034488	0	0	0.448	0.975	0.226	0.701	0	0.831	0.766
	Sorcs1	1.83311	9.58129e-23	Up															Tlr2	Mmp9	5019417	5016541	10090.ENSMUSP00000029623	10090.ENSMUSP00000017881	0	0	0	0	0.089	0.047	0	0.751	0.765
	Sox13	-1.50665	1.01087e-62	Down															Ugt1a7c	Ces2c	5024994	5024971	10090.ENSMUSP00000058683	10090.ENSMUSP00000058567	0	0	0	0	0.113	0	0.65	0.298	0.763
	Sox5	2.01047	0.000806674	Up															Ccl5	Tlr2	5021891	5019417	10090.ENSMUSP00000039600	10090.ENSMUSP00000029623	0	0	0	0	0.253	0	0	0.695	0.762
	Spaca9	-1.84883	0.0282186	Down															Ptprz1	Nrcam	5028997	5017043	10090.ENSMUSP00000088056	10090.ENSMUSP00000020939	0	0	0	0	0.165	0.444	0	0.527	0.761
	Spib	4.57	2.55741e-11	Up															Spib	Irf8	5030138	5022001	10090.ENSMUSP00000096084	10090.ENSMUSP00000040245	0	0	0	0	0.144	0.124	0	0.702	0.757
	Spn-ps	-2.53195	2.78055e-30	Down															Ccl5	Vcam1	5021891	5019409	10090.ENSMUSP00000039600	10090.ENSMUSP00000029574	0	0	0	0	0.216	0	0	0.702	0.756
	Sprr3	-2.82416	0.0341589	Down															Parp14	Iigp1	5021557	5020274	10090.ENSMUSP00000037657	10090.ENSMUSP00000032473	0	0	0	0	0.706	0	0	0.204	0.756
	Srpk3	-1.57145	1.54609e-06	Down															Cxcl10	Iigp1	5023242	5020274	10090.ENSMUSP00000047646	10090.ENSMUSP00000032473	0	0	0	0	0.612	0	0	0.397	0.756
	Stab1	1.10479	2.16523e-18	Up															Xirp1	Myom2	5032522	5020651	10090.ENSMUSP00000107262	10090.ENSMUSP00000033842	0	0	0	0	0.513	0	0	0.517	0.755
	Stap2	1.96676	4.33061e-17	Up															Duox1	Ncf4	5030360	5029812	10090.ENSMUSP00000097060	10090.ENSMUSP00000094084	0	0	0	0	0	0.073	0	0.744	0.753
	Stc2	-1.37955	3.84567e-132	Down															Gbp2	Parp14	5035771	5021557	10090.ENSMUSP00000132435	10090.ENSMUSP00000037657	0	0	0	0	0.687	0	0	0.237	0.751
	Steap4	1.62688	3.33922e-145	Up															Phactr1	Actg2	5033787	5027200	10090.ENSMUSP00000115228	10090.ENSMUSP00000074658	0	0	0	0	0	0.729	0	0.118	0.75
	Stra6	1.04707	3.41622e-11	Up															Nfkb2	Birc3	5032563	5016281	10090.ENSMUSP00000107512	10090.ENSMUSP00000013949	0	0	0	0	0.203	0.221	0	0.63	0.75
	Susd1	1.24532	0.00995731	Up															B2m	Trf	5030948	5021094	10090.ENSMUSP00000099534	10090.ENSMUSP00000035158	0	0	0	0	0.087	0	0.72	0.097	0.749
	Synpo2	1.61268	0.00833953	Up															Sox13	Sox5	5034087	5023228	10090.ENSMUSP00000119729	10090.ENSMUSP00000047567	0	0	0	0.88	0	0.721	0	0.822	0.748
	Syt6	-2.60332	5.19822e-06	Down															Nfkbia	Birc3	5017200	5016281	10090.ENSMUSP00000021413	10090.ENSMUSP00000013949	0	0	0	0	0.206	0.118	0	0.667	0.747
	Syt7	1.01649	7.21455e-06	Up															Slc1a1	Slc3a1	5018391	5018107	10090.ENSMUSP00000025875	10090.ENSMUSP00000024944	0.042	0	0	0	0.062	0	0	0.74	0.746
	Syt8	1.04552	0.0270339	Up															Vwf	Vcam1	5032628	5019409	10090.ENSMUSP00000107873	10090.ENSMUSP00000029574	0	0	0	0	0.163	0	0	0.709	0.746
	Tafa5	-1.62767	4.81541e-74	Down															Vcam1	Cd34	5019409	5016462	10090.ENSMUSP00000029574	10090.ENSMUSP00000016638	0	0	0	0	0.061	0	0	0.736	0.742
	Tagln	1.12076	0.0499623	Up															Ugt1a9	Ces2c	5027004	5024971	10090.ENSMUSP00000073444	10090.ENSMUSP00000058567	0	0	0	0	0.171	0	0.65	0.18	0.741
	Tapbp	1.18898	2.00868e-132	Up															Cxcl10	Zbp1	5023242	5019244	10090.ENSMUSP00000047646	10090.ENSMUSP00000029018	0	0	0	0	0.653	0	0	0.284	0.741
	Tgfbi	-1.34818	8.30522e-138	Down															Ugt1a5	Aldh1a7	5029950	5018315	10090.ENSMUSP00000095263	10090.ENSMUSP00000025656	0	0	0	0	0.182	0	0.65	0.167	0.741
	Tgm3	3.4585	0.016964	Up															Gbp7	Ifi44	5023507	5019442	10090.ENSMUSP00000049104	10090.ENSMUSP00000029671	0	0	0	0	0.569	0	0	0.419	0.739
	Tgtp1	1.17154	2.22782e-07	Up															Gbp2	Gbp3	5035771	5031533	10090.ENSMUSP00000132435	10090.ENSMUSP00000101828	0	0	0	0.949	0.712	0.094	0	0.768	0.738
	Thsd7a	1.65569	3.01432e-08	Up															Gbp7	Irf7	5023507	5018594	10090.ENSMUSP00000049104	10090.ENSMUSP00000026571	0	0	0	0	0.616	0	0	0.346	0.738
	Timm10b	-1.08134	0.00745551	Down															Parp14	Zbp1	5021557	5019244	10090.ENSMUSP00000037657	10090.ENSMUSP00000029018	0	0	0	0	0.71	0	0	0.13	0.737
	Tlr2	1.75211	5.64124e-64	Up															Hey2	Notch4	5016770	5016384	10090.ENSMUSP00000019924	10090.ENSMUSP00000015612	0	0	0	0	0	0.082	0	0.725	0.737
	Tmem130	7.09891	6.33824e-06	Up															Rhbdf2	Rhbdl2	5030851	5024355	10090.ENSMUSP00000099317	10090.ENSMUSP00000054546	0	0	0	0	0.052	0.104	0	0.716	0.737
	Tmem158	-1.20426	2.64058e-41	Down															Nfkbie	Tnfaip3	5018046	5016793	10090.ENSMUSP00000024742	10090.ENSMUSP00000019997	0	0	0	0	0.414	0.183	0	0.49	0.734
	Tmem176a	1.28326	1.00076e-165	Up															Ngf	Trpa1	5031664	5022548	10090.ENSMUSP00000102538	10090.ENSMUSP00000043594	0	0	0	0	0	0	0	0.733	0.733
	Tmem176b	1.0314	9.54275e-74	Up															C9	Ftcd	5017610	5015384	10090.ENSMUSP00000022749	10090.ENSMUSP00000001183	0	0	0	0	0.733	0	0	0	0.733
	Tmem200c	-1.04815	2.15226e-16	Down															Alpl	Bmp2	5019706	5019178	10090.ENSMUSP00000030551	10090.ENSMUSP00000028836	0	0	0	0	0	0	0	0.732	0.732
	Tmem235	-5.5429	0.018367	Down															Gbp2	Gbp7	5035771	5023507	10090.ENSMUSP00000132435	10090.ENSMUSP00000049104	0	0	0	0.947	0.704	0.094	0	0.73	0.731
	Tmem268	-1.04262	1.32132e-34	Down															Gbp2	Gbp6	5035771	5025561	10090.ENSMUSP00000132435	10090.ENSMUSP00000062528	0	0	0	0.942	0.709	0.073	0	0.711	0.73
	Tmem40	-1.66095	2.49531e-11	Down															Rtn4	Gch1	5031142	5028928	10090.ENSMUSP00000099907	10090.ENSMUSP00000087405	0	0	0	0	0	0.729	0	0	0.729
	Tmem88b	-1.46976	2.58607e-26	Down															Nfkb2	Tnfaip3	5032563	5016793	10090.ENSMUSP00000107512	10090.ENSMUSP00000019997	0	0	0	0	0.251	0.183	0	0.591	0.728
	Tnc	-1.22297	1.30648e-146	Down															Cgn	Marveld2	5031714	5017420	10090.ENSMUSP00000102894	10090.ENSMUSP00000022137	0	0	0	0	0.082	0	0	0.716	0.728
	Tnfaip3	1.80734	1.02329e-40	Up															Adamts7	Comp	5032777	5015679	10090.ENSMUSP00000108682	10090.ENSMUSP00000003659	0	0	0	0	0	0.158	0	0.689	0.727
	Tnfrsf14	1.41612	4.59253e-06	Up															Chd5	Hr	5019766	5017589	10090.ENSMUSP00000030775	10090.ENSMUSP00000022691	0	0	0	0	0.063	0	0.72	0	0.726
	Tnfrsf9	2.80399	6.93176e-70	Up															Sox5	Nkx2-5	5023228	5016393	10090.ENSMUSP00000047567	10090.ENSMUSP00000015723	0	0	0	0	0	0.058	0	0.719	0.724
	Tnfsf18	6.86617	2.39656e-05	Up															Gbp2	Irf7	5035771	5018594	10090.ENSMUSP00000132435	10090.ENSMUSP00000026571	0	0	0	0	0.438	0	0	0.529	0.724
	Tnip1	1.41966	9.31288e-134	Up															Fos	Csf1	5017276	5016322	10090.ENSMUSP00000021674	10090.ENSMUSP00000014743	0	0	0	0	0.054	0	0	0.719	0.723
	Tnip3	4.45525	7.51887e-05	Up															Arfip1	Synpo2	5034302	5031574	10090.ENSMUSP00000122964	10090.ENSMUSP00000102034	0	0	0	0	0	0.078	0	0.712	0.723
	Tnni1	-2.98042	0.00652206	Down															Slc1a1	Slc6a19	5018391	5017388	10090.ENSMUSP00000025875	10090.ENSMUSP00000022048	0.044	0	0	0	0.061	0	0	0.716	0.723
	Tox	-1.37275	0.032038	Down															Slc3a1	Slc6a19	5018107	5017388	10090.ENSMUSP00000024944	10090.ENSMUSP00000022048	0	0	0	0	0.095	0	0	0.705	0.722
	Traf1	2.70731	0.0281824	Up															Gbp4	Iigp1	5030737	5020274	10090.ENSMUSP00000098522	10090.ENSMUSP00000032473	0	0	0	0	0.292	0	0	0.623	0.721
	Trdn	4.98413	0.0279326	Up															Cxcl10	Vcam1	5023242	5019409	10090.ENSMUSP00000047646	10090.ENSMUSP00000029574	0	0	0	0	0.166	0	0	0.679	0.721
	Trf	1.42255	1.04952e-13	Up															Gbp3	Gbp7	5031533	5023507	10090.ENSMUSP00000101828	10090.ENSMUSP00000049104	0	0	0	0.977	0.715	0	0	0.772	0.72
	Trpa1	-1.60151	0.0100054	Down															Ly6c2	Fcgr2b	5037216	5018951	10090.ENSMUSP00000140825	10090.ENSMUSP00000027966	0	0	0	0	0.063	0	0	0.714	0.72
	Trpv4	-1.14176	4.57827e-17	Down															C9	Cd34	5017610	5016462	10090.ENSMUSP00000022749	10090.ENSMUSP00000016638	0	0	0	0	0	0	0.72	0	0.72
	Tssk6	2.4831	0.00468639	Up															Cxcl10	Parp14	5023242	5021557	10090.ENSMUSP00000047646	10090.ENSMUSP00000037657	0	0	0	0	0.673	0	0	0.176	0.719
	Ttc23l	-6.22956	0.000830427	Down															Gbp2	Tgtp1	5035771	5026456	10090.ENSMUSP00000132435	10090.ENSMUSP00000069914	0	0	0	0	0.163	0	0	0.679	0.719
	Ttll2	2.01411	0.00920805	Up															Gbp2	Ifi44	5035771	5019442	10090.ENSMUSP00000132435	10090.ENSMUSP00000029671	0	0	0	0	0.419	0	0	0.535	0.718
	Ttyh1	-1.27173	6.40355e-36	Down															Ncf4	Mmp9	5029812	5016541	10090.ENSMUSP00000094084	10090.ENSMUSP00000017881	0	0	0	0	0.09	0	0.65	0.183	0.717
	Tubb3	-1.77869	1.53639e-175	Down															Gbp3	Gbp6	5031533	5025561	10090.ENSMUSP00000101828	10090.ENSMUSP00000062528	0	0	0	0.967	0.71	0	0	0.768	0.717
	Tubb4a	-1.0943	7.74169e-29	Down															Gbp6	Irf7	5025561	5018594	10090.ENSMUSP00000062528	10090.ENSMUSP00000026571	0	0	0	0	0.55	0	0	0.395	0.716
	Ubd	4.23663	7.16183e-81	Up															Thy1	Vcam1	5033098	5019409	10090.ENSMUSP00000110489	10090.ENSMUSP00000029574	0	0	0	0	0.061	0	0	0.709	0.715
	Ube2l6	1.15948	0.00263863	Up															Ly6c2	Siglec5	5037216	5033529	10090.ENSMUSP00000140825	10090.ENSMUSP00000113245	0	0	0	0	0	0	0	0.715	0.715
	Uchl1	-1.73578	8.33334e-43	Down															H2-K1	Serpinb9b	5018168	5015930	10090.ENSMUSP00000025181	10090.ENSMUSP00000006392	0	0	0	0	0	0	0	0.714	0.714
	Ucn2	-1.24104	0.000656722	Down															Cxcl10	Csf1	5023242	5016322	10090.ENSMUSP00000047646	10090.ENSMUSP00000014743	0	0	0	0	0.147	0	0	0.679	0.714
	Ugt1a7c	-1.62446	1.10218e-05	Down															Vcam1	Mmp9	5019409	5016541	10090.ENSMUSP00000029574	10090.ENSMUSP00000017881	0	0	0	0	0.061	0	0	0.708	0.714
	Unc80	3.83851	3.9642e-15	Up															Itgal	Vcam1	5031552	5019409	10090.ENSMUSP00000101913	10090.ENSMUSP00000029574	0	0	0	0	0.104	0.083	0	0.68	0.714
	Unc93a	1.88633	1.82184e-05	Up															Ccl5	Csf1	5021891	5016322	10090.ENSMUSP00000039600	10090.ENSMUSP00000014743	0	0	0	0	0.078	0	0	0.702	0.714
	Unc93a2	1.82161	2.01881e-05	Up															Cxcl1	Saa3	5019952	5016001	10090.ENSMUSP00000031327	10090.ENSMUSP00000006956	0	0	0	0	0.428	0	0	0.519	0.713
	Upk3bl	1.86297	0.0321737	Up															Gja5	Hey2	5029024	5016770	10090.ENSMUSP00000088264	10090.ENSMUSP00000019924	0	0	0	0	0.061	0	0	0.706	0.712
	Ush1g	-2.45937	0.0307472	Down															Ccl20	Tlr2	5032844	5019417	10090.ENSMUSP00000109064	10090.ENSMUSP00000029623	0	0	0	0	0.062	0	0	0.705	0.712
	Usp50	3.32423	0.0012729	Up															Jun	Ngf	5031688	5031664	10090.ENSMUSP00000102711	10090.ENSMUSP00000102538	0	0	0	0	0	0	0	0.711	0.711
	Vcam1	2.14343	2.08383e-245	Up															Psd	Kcnk1	5029744	5022977	10090.ENSMUSP00000093729	10090.ENSMUSP00000046103	0	0	0	0	0.078	0.538	0	0.376	0.711
	Veph1	-2.24808	0.0361411	Down															Jun	Mmp7	5031688	5016629	10090.ENSMUSP00000102711	10090.ENSMUSP00000018767	0	0	0	0	0	0.07	0	0.7	0.709
	Vmn1r183	2.00607	0.00800628	Up															Mmp3	Adamts1	5020880	5017870	10090.ENSMUSP00000034497	10090.ENSMUSP00000023610	0	0	0	0	0.078	0.051	0	0.695	0.709
	Vwa2	2.5086	0.000731446	Up															Ngf	Mmp9	5031664	5016541	10090.ENSMUSP00000102538	10090.ENSMUSP00000017881	0	0	0	0	0	0.067	0	0.7	0.708
	Vwf	1.14562	0.0279601	Up															Cxcr3	Prf1	5024029	5022207	10090.ENSMUSP00000052444	10090.ENSMUSP00000041483	0	0	0	0	0.112	0	0	0.685	0.708
	Wfikkn2	-3.86252	0.00325885	Down															Prf1	Ccl2	5022207	5015259	10090.ENSMUSP00000041483	10090.ENSMUSP00000000193	0	0	0	0	0.06	0	0	0.701	0.707
	Wnt4	1.15738	0.0336084	Up															Jun	Nos2	5031688	5016603	10090.ENSMUSP00000102711	10090.ENSMUSP00000018610	0	0	0	0	0	0	0	0.706	0.706
	Xirp1	-5.84428	3.33187e-114	Down															Crygs	Mip	5022547	5018550	10090.ENSMUSP00000043588	10090.ENSMUSP00000026455	0	0	0	0	0.09	0.056	0	0.685	0.705
	Yy2	-2.79551	0.00322355	Down															Ngf	Atf3	5031664	5018944	10090.ENSMUSP00000102538	10090.ENSMUSP00000027941	0	0	0	0	0	0	0	0.705	0.705
	Zbp1	1.11788	1.75802e-08	Up															Hand2	Serpinb9b	5022784	5015930	10090.ENSMUSP00000044983	10090.ENSMUSP00000006392	0	0	0	0	0	0	0	0.705	0.705
	Zbtb7c	1.03487	7.77212e-08	Up															Hand2	Ccl2	5022784	5015259	10090.ENSMUSP00000044983	10090.ENSMUSP00000000193	0	0	0	0	0	0	0	0.705	0.705
	Zfp180	1.85668	0.00541006	Up															Plxnd1	Sema4f	5016372	5015314	10090.ENSMUSP00000015511	10090.ENSMUSP00000000641	0	0	0	0	0	0.197	0	0.647	0.704
	Zfp456	1.68607	0.00205076	Up															Prf1	H2-K1	5022207	5018168	10090.ENSMUSP00000041483	10090.ENSMUSP00000025181	0	0	0	0	0	0	0	0.704	0.704
	Zfp536	-1.12516	2.81766e-26	Down															Il1rn	Ccl2	5033035	5015259	10090.ENSMUSP00000110126	10090.ENSMUSP00000000193	0	0	0	0	0.29	0	0	0.599	0.704
	Zfp600	1.42349	0.0450181	Up															Gbp6	Gbp7	5025561	5023507	10090.ENSMUSP00000062528	10090.ENSMUSP00000049104	0	0	0	0.969	0.699	0	0	0.583	0.704
	Zmym1	-1.76648	4.04141e-44	Down															Plxnc1	Sema3g	5030334	5028950	10090.ENSMUSP00000096939	10090.ENSMUSP00000087643	0	0	0	0	0	0.197	0	0.647	0.704
	Zmynd15	1.73496	0.013079	Up															Hand2	Hey2	5022784	5016770	10090.ENSMUSP00000044983	10090.ENSMUSP00000019924	0	0	0	0	0	0.568	0	0.343	0.704
	Zscan10	3.17901	0.0406282	Up															Ly6a	Cd34	5037101	5016462	10090.ENSMUSP00000140287	10090.ENSMUSP00000016638	0	0	0	0	0	0	0	0.702	0.702
																			Bcl3	Jun	5033654	5031688	10090.ENSMUSP00000113851	10090.ENSMUSP00000102711	0	0	0	0	0.061	0.154	0	0.654	0.702
																			Gbp3	Irf7	5031533	5018594	10090.ENSMUSP00000101828	10090.ENSMUSP00000026571	0	0	0	0	0.44	0	0	0.49	0.702
																			Tlr2	Irf7	5019417	5018594	10090.ENSMUSP00000029623	10090.ENSMUSP00000026571	0	0	0	0	0.177	0	0	0.652	0.701
																			Adipoq	Mmp9	5017863	5016541	10090.ENSMUSP00000023593	10090.ENSMUSP00000017881	0	0	0	0	0	0	0	0.7	0.7
																			Kirrel3	Epha5	5037087	5025292	10090.ENSMUSP00000140219	10090.ENSMUSP00000060646	0	0	0	0	0.088	0.096	0	0.666	0.7
																			Tubb3	Nefm	5026616	5017573	10090.ENSMUSP00000071134	10090.ENSMUSP00000022638	0	0	0	0	0.277	0.072	0	0.589	0.7
[truncated: 32 more columns]
