# Supplementary material for: Identification of the Main Active Components and Mechanism of Wang Bi Tablet in Treating Rheumatoid Arthritis Based on Integrative Pharmacology
Source: Front Pharmacol. 2021 Jun 4;12:669551. doi: 10.3389/fphar.2021.669551 (PMC8213436; doi:10.3389/fphar.2021.669551)
Supplement: Supplementary file 10 [file Table8.XLSX]

## Sheet: Sheet1
TargetGeneSymbol	ChemName	DrugBankID	SimilarScore	DrugName	TargetID	TargetName								PutativeTargetGeneSymbol
A103R	Uridine	DB03931	0.72	Diguanosine-5'-Triphosphate	Q84424	mRNA-capping_enzyme								A103R
A103R	Uridine	DB04137	0.7397	Guanosine-5'-Triphosphate	Q84424	mRNA-capping_enzyme								AASS
A103R	adenosine	DB03931	0.7671	Diguanosine-5'-Triphosphate	Q84424	mRNA-capping_enzyme								ABAT
A103R	adenosine	DB04137	0.7887	Guanosine-5'-Triphosphate	Q84424	mRNA-capping_enzyme								ABCA1
A103R	guanosine	DB03931	0.8356	Diguanosine-5'-Triphosphate	Q84424	mRNA-capping_enzyme								ABCB1
A103R	guanosine	DB04137	0.8592	Guanosine-5'-Triphosphate	Q84424	mRNA-capping_enzyme								ABCB11
AASS	adenosine	DB00157	0.7568	NADH	Q9UDR5	Alpha-aminoadipic_semialdehyde_synthase,_mitochondrial								ABCC1
AASS	adenosine	DB02338	0.7467	Nadph_Dihydro-Nicotinamide-Adenine-Dinucleotidephosphate	Q9UDR5	Alpha-aminoadipic_semialdehyde_synthase,_mitochondrial								ABCC2
AASS	guanosine	DB00157	0.7532	NADH	Q9UDR5	Alpha-aminoadipic_semialdehyde_synthase,_mitochondrial								ABCC4
AASS	guanosine	DB02338	0.7662	Nadph_Dihydro-Nicotinamide-Adenine-Dinucleotidephosphate	Q9UDR5	Alpha-aminoadipic_semialdehyde_synthase,_mitochondrial								ABCC5
ABAT	9,12-octadecadienoicacid	DB00313	0.7727	Valproic_Acid	P80404	4-aminobutyrate_aminotransferase,_mitochondrial								ABCC6
ABCA1	Uridine	DB00171	0.7222	ATP	O95477	ATP-binding_cassette_sub-family_A_member_1								ABCC8
ABCA1	adenosine	DB00171	0.8235	ATP	O95477	ATP-binding_cassette_sub-family_A_member_1								ABCC9
ABCA1	guanosine	DB00171	0.8169	ATP	O95477	ATP-binding_cassette_sub-family_A_member_1								ABCG1
ABCB1	(-)-(A-b)-14α-benzoyloxy-N-ethyl-6α，15α-dihydroxy-1α，8β，16β，18-tetramethoxyaconitane	DB04877	0.7222	Voacamine	P08183	Multidrug_resistance_protein_1								ABL1
ABCB1	12-epi-15-OAc-17-Bz-16-OH-16，17-dihydronapelline	DB04877	0.7162	Voacamine	P08183	Multidrug_resistance_protein_1								ABL2
ABCB1	14-acetylkarakoline	DB04877	0.7183	Voacamine	P08183	Multidrug_resistance_protein_1								ABO
ABCB1	Aconifine	DB04877	0.7027	Voacamine	P08183	Multidrug_resistance_protein_1								ACACB
ABCB1	Condelphine	DB04877	0.7083	Voacamine	P08183	Multidrug_resistance_protein_1								ACAD8
ABCB1	Deoxyaconitine	DB04877	0.7162	Voacamine	P08183	Multidrug_resistance_protein_1								ACADM
ABCB1	Isodelphinine	DB04877	0.7083	Voacamine	P08183	Multidrug_resistance_protein_1								ACADS
ABCB1	Songorine	DB04877	0.7042	Voacamine	P08183	Multidrug_resistance_protein_1								ACADSB
ABCB1	Uridine	DB00171	0.7222	ATP	P08183	Multidrug_resistance_protein_1								ACAT2
ABCB1	adenosine	DB00171	0.8235	ATP	P08183	Multidrug_resistance_protein_1								ACE
ABCB1	guanosine	DB00171	0.8169	ATP	P08183	Multidrug_resistance_protein_1								ACHE
ABCB11	Uridine	DB00171	0.7222	ATP	O95342	Bile_salt_export_pump								ACOT13
ABCB11	adenosine	DB00171	0.8235	ATP	O95342	Bile_salt_export_pump								ACOX1
ABCB11	guanosine	DB00171	0.8169	ATP	O95342	Bile_salt_export_pump								ACP1
ABCC1	Uridine	DB00171	0.7222	ATP	P33527	Multidrug_resistance-associated_protein_1								ACS3
ABCC1	adenosine	DB00171	0.8235	ATP	P33527	Multidrug_resistance-associated_protein_1								ACSL1
ABCC1	guanosine	DB00171	0.8169	ATP	P33527	Multidrug_resistance-associated_protein_1								ACSL3
ABCC2	Uridine	DB00171	0.7222	ATP	Q92887	Canalicular_multispecific_organic_anion_transporter_1								ACSL4
ABCC2	adenosine	DB00171	0.8235	ATP	Q92887	Canalicular_multispecific_organic_anion_transporter_1								ACSS1
ABCC2	guanosine	DB00171	0.8169	ATP	Q92887	Canalicular_multispecific_organic_anion_transporter_1								ACSS2
ABCC4	Uridine	DB00171	0.7222	ATP	O15439	Multidrug_resistance-associated_protein_4								ACTA1
ABCC4	adenosine	DB00171	0.8235	ATP	O15439	Multidrug_resistance-associated_protein_4								ACTB
ABCC4	guanosine	DB00171	0.8169	ATP	O15439	Multidrug_resistance-associated_protein_4								ACTG1
ABCC5	Parietin	DB11672	0.7667	Curcumin	O15440	Multidrug_resistance-associated_protein_5								ACVR1
ABCC6	Uridine	DB00171	0.7222	ATP	O95255	Multidrug_resistance-associated_protein_6								ACVR1B
ABCC6	adenosine	DB00171	0.8235	ATP	O95255	Multidrug_resistance-associated_protein_6								ACVRL1
ABCC6	guanosine	DB00171	0.8169	ATP	O95255	Multidrug_resistance-associated_protein_6								ADA
ABCC8	Uridine	DB00171	0.7222	ATP	Q09428	ATP-binding_cassette_sub-family_C_member_8								ADAM28
ABCC8	adenosine	DB00171	0.8235	ATP	Q09428	ATP-binding_cassette_sub-family_C_member_8								ADCY1
ABCC8	guanosine	DB00171	0.8169	ATP	Q09428	ATP-binding_cassette_sub-family_C_member_8								ADCY2
ABCC9	Uridine	DB00171	0.7222	ATP	O60706	ATP-binding_cassette_sub-family_C_member_9								ADCY5
ABCC9	adenosine	DB00171	0.8235	ATP	O60706	ATP-binding_cassette_sub-family_C_member_9								ADGRD1
ABCC9	guanosine	DB00171	0.8169	ATP	O60706	ATP-binding_cassette_sub-family_C_member_9								ADH1A
ABCG1	Uridine	DB00171	0.7222	ATP	P45844	ATP-binding_cassette_sub-family_G_member_1								ADH1B
ABCG1	adenosine	DB00171	0.8235	ATP	P45844	ATP-binding_cassette_sub-family_G_member_1								ADH1C
ABCG1	guanosine	DB00171	0.8169	ATP	P45844	ATP-binding_cassette_sub-family_G_member_1								ADH4
ABL1	9,12-octadecadienoicacid	DB08231	0.9524	Myristic_acid	P00519	Tyrosine-protein_kinase_ABL1								ADH5
ABL1	Uridine	DB00171	0.7222	ATP	P00519	Tyrosine-protein_kinase_ABL1								ADH7
ABL1	adenosine	DB00171	0.8235	ATP	P00519	Tyrosine-protein_kinase_ABL1								ADK
ABL1	guanosine	DB00171	0.8169	ATP	P00519	Tyrosine-protein_kinase_ABL1								ADORA1
ABL2	Uridine	DB00171	0.7222	ATP	P42684	Abelson_tyrosine-protein_kinase_2								ADORA2A
ABL2	adenosine	DB00171	0.8235	ATP	P42684	Abelson_tyrosine-protein_kinase_2								ADORA2B
ABL2	guanosine	DB00171	0.8169	ATP	P42684	Abelson_tyrosine-protein_kinase_2								ADORA3
ABO	(+)-lyoniresinol-3α-O-β-D-glucopyranoside	DB04681	0.7674	BETA-METHYLLACTOSIDE	P16442	Histo-blood_group_ABO_system_transferase								ADRA1A
ABO	(2S)-5,7,3′,5′-tetrahydroxy-flavanone-7-O-neohesperidoside	DB04681	0.8	BETA-METHYLLACTOSIDE	P16442	Histo-blood_group_ABO_system_transferase								ADRB2
ABO	(Z)-(1S,5R)-β-pinen-10-yl-β-vicianoside	DB03772	0.7059	2-Hexyloxy-6-Hydroxymethyl-Tetrahydro-Pyran-3,5-Diol	P16442	Histo-blood_group_ABO_system_transferase								ADRBK1
ABO	(Z)-(1S,5R)-β-pinen-10-yl-β-vicianoside	DB04141	0.7059	2-Hexyloxy-6-Hydroxymethyl-Tetrahydro-Pyran-3,4,5-Triol	P16442	Histo-blood_group_ABO_system_transferase								ADRBK2
ABO	(Z)-(1S,5R)-β-pinen-10-yl-β-vicianoside	DB04680	0.7059	GALACTOSE_GREASE	P16442	Histo-blood_group_ABO_system_transferase								Adss
ABO	(Z)-(1S,5R)-β-pinen-10-yl-β-vicianoside	DB07633	0.7843	octyl_3-deoxy-2-O-(6-deoxy-alpha-L-galactopyranosyl)-beta-D-xylo-hexopyranoside	P16442	Histo-blood_group_ABO_system_transferase								ADSSL1
ABO	1'-O-benzoylsucrose	DB04680	0.7111	GALACTOSE_GREASE	P16442	Histo-blood_group_ABO_system_transferase								AFG3L2
ABO	1'-O-benzoylsucrose	DB04681	0.8	BETA-METHYLLACTOSIDE	P16442	Histo-blood_group_ABO_system_transferase								AHCY
ABO	1,3,6,7-tetrahydroxy-C-glucosylxanthones	DB04681	0.7073	BETA-METHYLLACTOSIDE	P16442	Histo-blood_group_ABO_system_transferase								AHR
ABO	1-O-β-D-glucopyranosyl-8-O-benzoylpaeonisuffrone	DB07633	0.7037	octyl_3-deoxy-2-O-(6-deoxy-alpha-L-galactopyranosyl)-beta-D-xylo-hexopyranoside	P16442	Histo-blood_group_ABO_system_transferase								AIFM1
ABO	1-O-β-D-glucopyranosyl-paeonisuffrone	DB04141	0.72	2-Hexyloxy-6-Hydroxymethyl-Tetrahydro-Pyran-3,4,5-Triol	P16442	Histo-blood_group_ABO_system_transferase								AK1
ABO	1-O-β-D-glucopyranosyl-paeonisuffrone	DB04680	0.72	GALACTOSE_GREASE	P16442	Histo-blood_group_ABO_system_transferase								AK2
ABO	1-O-β-D-glucopyranosyl-paeonisuffrone	DB07633	0.7308	octyl_3-deoxy-2-O-(6-deoxy-alpha-L-galactopyranosyl)-beta-D-xylo-hexopyranoside	P16442	Histo-blood_group_ABO_system_transferase								AK8
ABO	4'-O-benzoylpaeoniflorin	DB07633	0.7037	octyl_3-deoxy-2-O-(6-deoxy-alpha-L-galactopyranosyl)-beta-D-xylo-hexopyranoside	P16442	Histo-blood_group_ABO_system_transferase								AKR1A1
ABO	4H-1-benzopyran-4-one,7-[[2-O-(6-deoxy-a-L-mannopyranosyl)-b-D-glucopyranosyl]oxy]-5-hydroxy	DB04681	0.8205	BETA-METHYLLACTOSIDE	P16442	Histo-blood_group_ABO_system_transferase								AKR1B1
ABO	6-Feruloylajugol	DB04681	0.7021	BETA-METHYLLACTOSIDE	P16442	Histo-blood_group_ABO_system_transferase								AKR1B10
ABO	6-Hydroxykaempferol-3,6,7-triglucoside	DB04681	0.7805	BETA-METHYLLACTOSIDE	P16442	Histo-blood_group_ABO_system_transferase								AKR1C1
ABO	6-O-β-D-glucopyranosyl-lactinolide	DB07633	0.76	octyl_3-deoxy-2-O-(6-deoxy-alpha-L-galactopyranosyl)-beta-D-xylo-hexopyranoside	P16442	Histo-blood_group_ABO_system_transferase								AKR1C2
ABO	6-[(1R,2R)-1,2-dihydroxy-3-β-D-glucosyloxy-3-methylbutyl]-7-methoxycoumarin	DB04681	0.7333	BETA-METHYLLACTOSIDE	P16442	Histo-blood_group_ABO_system_transferase								AKR1C3
ABO	6-hydroxyapigenin-6-O-β-dglucoside-7-O-β-D-glucuronide	DB04681	0.7381	BETA-METHYLLACTOSIDE	P16442	Histo-blood_group_ABO_system_transferase								AKR1C4
ABO	6-hydroxykaempferol-3-O-β-D-glucoside	DB04681	0.7561	BETA-METHYLLACTOSIDE	P16442	Histo-blood_group_ABO_system_transferase								AKR1D1
ABO	7-O-β-D-apiofuranosyl-(1→6)-β-D-glucopyranosyl-Umbelliferone	DB04681	0.7111	BETA-METHYLLACTOSIDE	P16442	Histo-blood_group_ABO_system_transferase								AKT1
ABO	AnthraglycosideB	DB04681	0.7561	BETA-METHYLLACTOSIDE	P16442	Histo-blood_group_ABO_system_transferase								ALB
ABO	AsparagosideG	DB03772	0.76	2-Hexyloxy-6-Hydroxymethyl-Tetrahydro-Pyran-3,5-Diol	P16442	Histo-blood_group_ABO_system_transferase								ALDH1A1
ABO	AsparagosideG	DB04141	0.76	2-Hexyloxy-6-Hydroxymethyl-Tetrahydro-Pyran-3,4,5-Triol	P16442	Histo-blood_group_ABO_system_transferase								ALDH1A2
ABO	AsparagosideG	DB04680	0.7255	GALACTOSE_GREASE	P16442	Histo-blood_group_ABO_system_transferase								ALDH1A3
ABO	AsparagosideG	DB07341	0.7241	octyl_3-amino-3-deoxy-2-O-(2,6-dideoxy-alpha-L-lyxo-hexopyranosyl)-beta-D-galactopyranoside	P16442	Histo-blood_group_ABO_system_transferase								ALDH1B1
ABO	AsparagosideG	DB07633	0.84	octyl_3-deoxy-2-O-(6-deoxy-alpha-L-galactopyranosyl)-beta-D-xylo-hexopyranoside	P16442	Histo-blood_group_ABO_system_transferase								ALDH2
ABO	AsperosaponinVI	DB03772	0.7037	2-Hexyloxy-6-Hydroxymethyl-Tetrahydro-Pyran-3,5-Diol	P16442	Histo-blood_group_ABO_system_transferase								ALDH3A1
ABO	AsperosaponinVI	DB04141	0.7037	2-Hexyloxy-6-Hydroxymethyl-Tetrahydro-Pyran-3,4,5-Triol	P16442	Histo-blood_group_ABO_system_transferase								ALDH3A2
ABO	AsperosaponinVI	DB04680	0.7037	GALACTOSE_GREASE	P16442	Histo-blood_group_ABO_system_transferase								ALDH3B1
ABO	AsperosaponinVI	DB07633	0.7778	octyl_3-deoxy-2-O-(6-deoxy-alpha-L-galactopyranosyl)-beta-D-xylo-hexopyranoside	P16442	Histo-blood_group_ABO_system_transferase								ALDH3B2
ABO	Cantleyoside	DB04680	0.7	GALACTOSE_GREASE	P16442	Histo-blood_group_ABO_system_transferase								ALDH4A1
ABO	Cantleyoside	DB04681	0.7391	BETA-METHYLLACTOSIDE	P16442	Histo-blood_group_ABO_system_transferase								ALDH5A1
ABO	Carthamone	DB04681	0.7317	BETA-METHYLLACTOSIDE	P16442	Histo-blood_group_ABO_system_transferase								ALDH6A1
ABO	Columbianin	DB04681	0.7021	BETA-METHYLLACTOSIDE	P16442	Histo-blood_group_ABO_system_transferase								ALDH7A1
ABO	Daucosterol	DB04141	0.7308	2-Hexyloxy-6-Hydroxymethyl-Tetrahydro-Pyran-3,4,5-Triol	P16442	Histo-blood_group_ABO_system_transferase								ALDH9A1
ABO	Daucosterol	DB07633	0.7407	octyl_3-deoxy-2-O-(6-deoxy-alpha-L-galactopyranosyl)-beta-D-xylo-hexopyranoside	P16442	Histo-blood_group_ABO_system_transferase								ALDOA
ABO	Debenzoylpaeoniflorin	DB03772	0.72	2-Hexyloxy-6-Hydroxymethyl-Tetrahydro-Pyran-3,5-Diol	P16442	Histo-blood_group_ABO_system_transferase								ALK
ABO	Debenzoylpaeoniflorin	DB04141	0.72	2-Hexyloxy-6-Hydroxymethyl-Tetrahydro-Pyran-3,4,5-Triol	P16442	Histo-blood_group_ABO_system_transferase								ALKBH2
ABO	Debenzoylpaeoniflorin	DB07633	0.7647	octyl_3-deoxy-2-O-(6-deoxy-alpha-L-galactopyranosyl)-beta-D-xylo-hexopyranoside	P16442	Histo-blood_group_ABO_system_transferase								ALKBH3
ABO	Desbenzoylpaeoniflorin	DB03772	0.72	2-Hexyloxy-6-Hydroxymethyl-Tetrahydro-Pyran-3,5-Diol	P16442	Histo-blood_group_ABO_system_transferase								ALOX15
ABO	Desbenzoylpaeoniflorin	DB04141	0.72	2-Hexyloxy-6-Hydroxymethyl-Tetrahydro-Pyran-3,4,5-Triol	P16442	Histo-blood_group_ABO_system_transferase								ALOX5
ABO	Desbenzoylpaeoniflorin	DB07633	0.7647	octyl_3-deoxy-2-O-(6-deoxy-alpha-L-galactopyranosyl)-beta-D-xylo-hexopyranoside	P16442	Histo-blood_group_ABO_system_transferase								AMD1
ABO	Diosmin	DB04681	0.7619	BETA-METHYLLACTOSIDE	P16442	Histo-blood_group_ABO_system_transferase								AMHR2
ABO	DipsacosideB	DB03772	0.7037	2-Hexyloxy-6-Hydroxymethyl-Tetrahydro-Pyran-3,5-Diol	P16442	Histo-blood_group_ABO_system_transferase								AMT
ABO	DipsacosideB	DB04141	0.7037	2-Hexyloxy-6-Hydroxymethyl-Tetrahydro-Pyran-3,4,5-Triol	P16442	Histo-blood_group_ABO_system_transferase								AMY1A
ABO	DipsacosideB	DB04680	0.7037	GALACTOSE_GREASE	P16442	Histo-blood_group_ABO_system_transferase								AMY2A
ABO	DipsacosideB	DB07633	0.7778	octyl_3-deoxy-2-O-(6-deoxy-alpha-L-galactopyranosyl)-beta-D-xylo-hexopyranoside	P16442	Histo-blood_group_ABO_system_transferase								AMY2B
ABO	DipsacussaponinA	DB03772	0.7037	2-Hexyloxy-6-Hydroxymethyl-Tetrahydro-Pyran-3,5-Diol	P16442	Histo-blood_group_ABO_system_transferase								ANG
ABO	DipsacussaponinA	DB04141	0.7037	2-Hexyloxy-6-Hydroxymethyl-Tetrahydro-Pyran-3,4,5-Triol	P16442	Histo-blood_group_ABO_system_transferase								ANXA1
ABO	DipsacussaponinA	DB04680	0.7037	GALACTOSE_GREASE	P16442	Histo-blood_group_ABO_system_transferase								ANXA2
ABO	DipsacussaponinA	DB07633	0.7778	octyl_3-deoxy-2-O-(6-deoxy-alpha-L-galactopyranosyl)-beta-D-xylo-hexopyranoside	P16442	Histo-blood_group_ABO_system_transferase								ANXA3
ABO	DipsacussaponinB	DB04141	0.717	2-Hexyloxy-6-Hydroxymethyl-Tetrahydro-Pyran-3,4,5-Triol	P16442	Histo-blood_group_ABO_system_transferase								ANXA4
ABO	DipsacussaponinB	DB04680	0.717	GALACTOSE_GREASE	P16442	Histo-blood_group_ABO_system_transferase								ANXA5
ABO	DipsacussaponinB	DB07633	0.7593	octyl_3-deoxy-2-O-(6-deoxy-alpha-L-galactopyranosyl)-beta-D-xylo-hexopyranoside	P16442	Histo-blood_group_ABO_system_transferase								APAF1
ABO	DipsacussaponinC	DB03772	0.7037	2-Hexyloxy-6-Hydroxymethyl-Tetrahydro-Pyran-3,5-Diol	P16442	Histo-blood_group_ABO_system_transferase								APCS
ABO	DipsacussaponinC	DB04141	0.7037	2-Hexyloxy-6-Hydroxymethyl-Tetrahydro-Pyran-3,4,5-Triol	P16442	Histo-blood_group_ABO_system_transferase								APP
ABO	DipsacussaponinC	DB04680	0.7037	GALACTOSE_GREASE	P16442	Histo-blood_group_ABO_system_transferase								APRT
ABO	DipsacussaponinC	DB07633	0.7778	octyl_3-deoxy-2-O-(6-deoxy-alpha-L-galactopyranosyl)-beta-D-xylo-hexopyranoside	P16442	Histo-blood_group_ABO_system_transferase								AQP1
ABO	DipsanosideA	DB04681	0.7234	BETA-METHYLLACTOSIDE	P16442	Histo-blood_group_ABO_system_transferase								AR
ABO	Fructose	DB03772	0.7317	2-Hexyloxy-6-Hydroxymethyl-Tetrahydro-Pyran-3,5-Diol	P16442	Histo-blood_group_ABO_system_transferase								ARAF
ABO	Fructose	DB04141	0.7317	2-Hexyloxy-6-Hydroxymethyl-Tetrahydro-Pyran-3,4,5-Triol	P16442	Histo-blood_group_ABO_system_transferase								ARF1
ABO	Fructose	DB04680	0.7317	GALACTOSE_GREASE	P16442	Histo-blood_group_ABO_system_transferase								ARF4
ABO	Fructose	DB04681	0.7838	BETA-METHYLLACTOSIDE	P16442	Histo-blood_group_ABO_system_transferase								ARF6
ABO	Fructose	DB07633	0.7045	octyl_3-deoxy-2-O-(6-deoxy-alpha-L-galactopyranosyl)-beta-D-xylo-hexopyranoside	P16442	Histo-blood_group_ABO_system_transferase								ARG1
ABO	Galactose	DB04141	0.7179	2-Hexyloxy-6-Hydroxymethyl-Tetrahydro-Pyran-3,4,5-Triol	P16442	Histo-blood_group_ABO_system_transferase								ARG2
ABO	Galactose	DB04680	0.7179	GALACTOSE_GREASE	P16442	Histo-blood_group_ABO_system_transferase								ARL1
ABO	Galactose	DB04681	0.8235	BETA-METHYLLACTOSIDE	P16442	Histo-blood_group_ABO_system_transferase								ARL3
ABO	JapondipsaponinE1	DB03772	0.7037	2-Hexyloxy-6-Hydroxymethyl-Tetrahydro-Pyran-3,5-Diol	P16442	Histo-blood_group_ABO_system_transferase								ARL5A
ABO	JapondipsaponinE1	DB04141	0.7037	2-Hexyloxy-6-Hydroxymethyl-Tetrahydro-Pyran-3,4,5-Triol	P16442	Histo-blood_group_ABO_system_transferase								ARL5B
ABO	JapondipsaponinE1	DB04680	0.7037	GALACTOSE_GREASE	P16442	Histo-blood_group_ABO_system_transferase								AS3MT
ABO	JapondipsaponinE1	DB07633	0.7778	octyl_3-deoxy-2-O-(6-deoxy-alpha-L-galactopyranosyl)-beta-D-xylo-hexopyranoside	P16442	Histo-blood_group_ABO_system_transferase								ASL
ABO	Kaempferol-3-O-sophoroside	DB04681	0.7805	BETA-METHYLLACTOSIDE	P16442	Histo-blood_group_ABO_system_transferase								ASNA1
ABO	KalopanaxsaponinA	DB03772	0.7037	2-Hexyloxy-6-Hydroxymethyl-Tetrahydro-Pyran-3,5-Diol	P16442	Histo-blood_group_ABO_system_transferase								ASNS
ABO	KalopanaxsaponinA	DB04141	0.7037	2-Hexyloxy-6-Hydroxymethyl-Tetrahydro-Pyran-3,4,5-Triol	P16442	Histo-blood_group_ABO_system_transferase								ASS
ABO	KalopanaxsaponinA	DB04680	0.7037	GALACTOSE_GREASE	P16442	Histo-blood_group_ABO_system_transferase								ASS1
ABO	KalopanaxsaponinA	DB07633	0.7778	octyl_3-deoxy-2-O-(6-deoxy-alpha-L-galactopyranosyl)-beta-D-xylo-hexopyranoside	P16442	Histo-blood_group_ABO_system_transferase								ATCase
ABO	L(+)-Arabinose	DB04681	0.7429	BETA-METHYLLACTOSIDE	P16442	Histo-blood_group_ABO_system_transferase								ATIC
ABO	LaciniatosideVI	DB04680	0.7255	GALACTOSE_GREASE	P16442	Histo-blood_group_ABO_system_transferase								ATOX1
ABO	LaciniatosideVI	DB07633	0.7358	octyl_3-deoxy-2-O-(6-deoxy-alpha-L-galactopyranosyl)-beta-D-xylo-hexopyranoside	P16442	Histo-blood_group_ABO_system_transferase								ATP1A1
ABO	Loganin	DB04681	0.7333	BETA-METHYLLACTOSIDE	P16442	Histo-blood_group_ABO_system_transferase								ATP1A2
ABO	Loganin	DB07633	0.7059	octyl_3-deoxy-2-O-(6-deoxy-alpha-L-galactopyranosyl)-beta-D-xylo-hexopyranoside	P16442	Histo-blood_group_ABO_system_transferase								ATP1A3
ABO	MacranthoidinA	DB03772	0.7037	2-Hexyloxy-6-Hydroxymethyl-Tetrahydro-Pyran-3,5-Diol	P16442	Histo-blood_group_ABO_system_transferase								ATP2A1
ABO	MacranthoidinA	DB04141	0.7037	2-Hexyloxy-6-Hydroxymethyl-Tetrahydro-Pyran-3,4,5-Triol	P16442	Histo-blood_group_ABO_system_transferase								ATP5A1
ABO	MacranthoidinA	DB04680	0.7037	GALACTOSE_GREASE	P16442	Histo-blood_group_ABO_system_transferase								ATP5B
ABO	MacranthoidinA	DB07633	0.7778	octyl_3-deoxy-2-O-(6-deoxy-alpha-L-galactopyranosyl)-beta-D-xylo-hexopyranoside	P16442	Histo-blood_group_ABO_system_transferase								ATP5C1
ABO	Mangiferin	DB04681	0.7073	BETA-METHYLLACTOSIDE	P16442	Histo-blood_group_ABO_system_transferase								ATP5L
ABO	Neomangiferin	DB04681	0.7805	BETA-METHYLLACTOSIDE	P16442	Histo-blood_group_ABO_system_transferase								ATP5O
ABO	Paeonoside	DB04680	0.7273	GALACTOSE_GREASE	P16442	Histo-blood_group_ABO_system_transferase								ATP6
ABO	Paeonoside	DB04681	0.8205	BETA-METHYLLACTOSIDE	P16442	Histo-blood_group_ABO_system_transferase								ATP6V1A
ABO	Quercetin-3,7-O-β-D-glucopyranoside	DB04681	0.7805	BETA-METHYLLACTOSIDE	P16442	Histo-blood_group_ABO_system_transferase								AURKB
ABO	Quercetin-3-O-β-D-glucoside	DB04681	0.7561	BETA-METHYLLACTOSIDE	P16442	Histo-blood_group_ABO_system_transferase								AZIN2
ABO	Rutin	DB04681	0.7561	BETA-METHYLLACTOSIDE	P16442	Histo-blood_group_ABO_system_transferase								B3GAT1
ABO	SaffloquinosideC	DB04681	0.7273	BETA-METHYLLACTOSIDE	P16442	Histo-blood_group_ABO_system_transferase								B3GAT3
ABO	Salidroside	DB03772	0.7209	2-Hexyloxy-6-Hydroxymethyl-Tetrahydro-Pyran-3,5-Diol	P16442	Histo-blood_group_ABO_system_transferase								B4GALT1
ABO	Salidroside	DB04141	0.7619	2-Hexyloxy-6-Hydroxymethyl-Tetrahydro-Pyran-3,4,5-Triol	P16442	Histo-blood_group_ABO_system_transferase								BACE1
ABO	Salidroside	DB04680	0.7619	GALACTOSE_GREASE	P16442	Histo-blood_group_ABO_system_transferase								BAG1
ABO	Salidroside	DB04681	0.8158	BETA-METHYLLACTOSIDE	P16442	Histo-blood_group_ABO_system_transferase								BALF5
ABO	Salidroside	DB07633	0.7333	octyl_3-deoxy-2-O-(6-deoxy-alpha-L-galactopyranosyl)-beta-D-xylo-hexopyranoside	P16442	Histo-blood_group_ABO_system_transferase								BAMF_RS28815
ABO	Sweroside	DB04681	0.7273	BETA-METHYLLACTOSIDE	P16442	Histo-blood_group_ABO_system_transferase								BBOX1
ABO	SylvestrosideI	DB04680	0.7255	GALACTOSE_GREASE	P16442	Histo-blood_group_ABO_system_transferase								BC2038
ABO	SylvestrosideI	DB07633	0.7358	octyl_3-deoxy-2-O-(6-deoxy-alpha-L-galactopyranosyl)-beta-D-xylo-hexopyranoside	P16442	Histo-blood_group_ABO_system_transferase								BCAT1
ABO	SylvestrosideIII	DB04681	0.7174	BETA-METHYLLACTOSIDE	P16442	Histo-blood_group_ABO_system_transferase								BCAT2
ABO	SylvestrosideⅡ	DB04680	0.7255	GALACTOSE_GREASE	P16442	Histo-blood_group_ABO_system_transferase								BCHE
ABO	SylvestrosideⅡ	DB07633	0.7037	octyl_3-deoxy-2-O-(6-deoxy-alpha-L-galactopyranosyl)-beta-D-xylo-hexopyranoside	P16442	Histo-blood_group_ABO_system_transferase								BCKDK
ABO	Syringin	DB04680	0.7111	GALACTOSE_GREASE	P16442	Histo-blood_group_ABO_system_transferase								BCL2
ABO	Syringin	DB04681	0.8462	BETA-METHYLLACTOSIDE	P16442	Histo-blood_group_ABO_system_transferase								BCL2L1
ABO	TriplostosideA	DB04681	0.7234	BETA-METHYLLACTOSIDE	P16442	Histo-blood_group_ABO_system_transferase								BDH1
ABO	Uridine	DB02196	0.8261	Uridine-Diphosphate-N-Acetylgalactosamine	P16442	Histo-blood_group_ABO_system_transferase								BECN1
ABO	Uridine	DB03435	0.8485	Uridine-5'-Diphosphate	P16442	Histo-blood_group_ABO_system_transferase								BEVgp1
ABO	Uridine	DB03501	0.8382	Galactose-uridine-5'-diphosphate	P16442	Histo-blood_group_ABO_system_transferase								BGLAP
ABO	Woodorien	DB04680	0.7442	GALACTOSE_GREASE	P16442	Histo-blood_group_ABO_system_transferase								BIRC5
ABO	Woodorien	DB04681	0.8421	BETA-METHYLLACTOSIDE	P16442	Histo-blood_group_ABO_system_transferase								BLLF1
ABO	Xylose	DB04681	0.7429	BETA-METHYLLACTOSIDE	P16442	Histo-blood_group_ABO_system_transferase								BLVRA
ABO	acetylpaeoniflorin	DB07633	0.7222	octyl_3-deoxy-2-O-(6-deoxy-alpha-L-galactopyranosyl)-beta-D-xylo-hexopyranoside	P16442	Histo-blood_group_ABO_system_transferase								BLVRB
ABO	acteoside	DB04680	0.7333	GALACTOSE_GREASE	P16442	Histo-blood_group_ABO_system_transferase								BST1
ABO	acteoside	DB04681	0.7805	BETA-METHYLLACTOSIDE	P16442	Histo-blood_group_ABO_system_transferase								BT_0458
ABO	acteoside	DB07633	0.7083	octyl_3-deoxy-2-O-(6-deoxy-alpha-L-galactopyranosyl)-beta-D-xylo-hexopyranoside	P16442	Histo-blood_group_ABO_system_transferase								BXE_RS00860
ABO	ajugol	DB03772	0.7292	2-Hexyloxy-6-Hydroxymethyl-Tetrahydro-Pyran-3,5-Diol	P16442	Histo-blood_group_ABO_system_transferase								C8G
ABO	ajugol	DB04141	0.7292	2-Hexyloxy-6-Hydroxymethyl-Tetrahydro-Pyran-3,4,5-Triol	P16442	Histo-blood_group_ABO_system_transferase								CA1
ABO	ajugol	DB07633	0.7755	octyl_3-deoxy-2-O-(6-deoxy-alpha-L-galactopyranosyl)-beta-D-xylo-hexopyranoside	P16442	Histo-blood_group_ABO_system_transferase								CA12
ABO	anemarrhenasaponinI	DB03772	0.7451	2-Hexyloxy-6-Hydroxymethyl-Tetrahydro-Pyran-3,5-Diol	P16442	Histo-blood_group_ABO_system_transferase								CA14
ABO	anemarrhenasaponinI	DB04141	0.7451	2-Hexyloxy-6-Hydroxymethyl-Tetrahydro-Pyran-3,4,5-Triol	P16442	Histo-blood_group_ABO_system_transferase								CA2
ABO	anemarrhenasaponinI	DB04680	0.7115	GALACTOSE_GREASE	P16442	Histo-blood_group_ABO_system_transferase								CA3
ABO	anemarrhenasaponinI	DB07341	0.7119	octyl_3-amino-3-deoxy-2-O-(2,6-dideoxy-alpha-L-lyxo-hexopyranosyl)-beta-D-galactopyranoside	P16442	Histo-blood_group_ABO_system_transferase								CA4
ABO	anemarrhenasaponinI	DB07633	0.8235	octyl_3-deoxy-2-O-(6-deoxy-alpha-L-galactopyranosyl)-beta-D-xylo-hexopyranoside	P16442	Histo-blood_group_ABO_system_transferase								CA5A
ABO	anemarrhenasaponinIa	DB03772	0.7115	2-Hexyloxy-6-Hydroxymethyl-Tetrahydro-Pyran-3,5-Diol	P16442	Histo-blood_group_ABO_system_transferase								CA5B
ABO	anemarrhenasaponinIa	DB04141	0.7451	2-Hexyloxy-6-Hydroxymethyl-Tetrahydro-Pyran-3,4,5-Triol	P16442	Histo-blood_group_ABO_system_transferase								CA6
ABO	anemarrhenasaponinIa	DB04680	0.7451	GALACTOSE_GREASE	P16442	Histo-blood_group_ABO_system_transferase								CA7
ABO	anemarrhenasaponinIa	DB07633	0.7885	octyl_3-deoxy-2-O-(6-deoxy-alpha-L-galactopyranosyl)-beta-D-xylo-hexopyranoside	P16442	Histo-blood_group_ABO_system_transferase								CA9
ABO	anemarrhenasaponinⅡ	DB03772	0.7451	2-Hexyloxy-6-Hydroxymethyl-Tetrahydro-Pyran-3,5-Diol	P16442	Histo-blood_group_ABO_system_transferase								CACNA1C
ABO	anemarrhenasaponinⅡ	DB04141	0.7451	2-Hexyloxy-6-Hydroxymethyl-Tetrahydro-Pyran-3,4,5-Triol	P16442	Histo-blood_group_ABO_system_transferase								CACNA1D
ABO	anemarrhenasaponinⅡ	DB04680	0.7115	GALACTOSE_GREASE	P16442	Histo-blood_group_ABO_system_transferase								CACNA1F
ABO	anemarrhenasaponinⅡ	DB07341	0.7119	octyl_3-amino-3-deoxy-2-O-(2,6-dideoxy-alpha-L-lyxo-hexopyranosyl)-beta-D-galactopyranoside	P16442	Histo-blood_group_ABO_system_transferase								CACNA1G
ABO	anemarrhenasaponinⅡ	DB07633	0.8235	octyl_3-deoxy-2-O-(6-deoxy-alpha-L-galactopyranosyl)-beta-D-xylo-hexopyranoside	P16442	Histo-blood_group_ABO_system_transferase								CACNA1H
ABO	cinnacaside	DB03772	0.7037	2-Hexyloxy-6-Hydroxymethyl-Tetrahydro-Pyran-3,5-Diol	P16442	Histo-blood_group_ABO_system_transferase								CACNA1I
ABO	cinnacaside	DB04141	0.7037	2-Hexyloxy-6-Hydroxymethyl-Tetrahydro-Pyran-3,4,5-Triol	P16442	Histo-blood_group_ABO_system_transferase								CACNA1S
ABO	cinnacaside	DB04680	0.7037	GALACTOSE_GREASE	P16442	Histo-blood_group_ABO_system_transferase								CACNB1
ABO	cinnacaside	DB07633	0.7778	octyl_3-deoxy-2-O-(6-deoxy-alpha-L-galactopyranosyl)-beta-D-xylo-hexopyranoside	P16442	Histo-blood_group_ABO_system_transferase								CACNB2
ABO	coumaric-acid-4-O-β-D-glucopyranoside	DB04681	0.7895	BETA-METHYLLACTOSIDE	P16442	Histo-blood_group_ABO_system_transferase								CACNB3
ABO	demethylsecologanol	DB04680	0.7174	GALACTOSE_GREASE	P16442	Histo-blood_group_ABO_system_transferase								CACNB4
ABO	demethylsecologanol	DB04681	0.7619	BETA-METHYLLACTOSIDE	P16442	Histo-blood_group_ABO_system_transferase								CALM1
ABO	demethylsecologanol	DB07633	0.7292	octyl_3-deoxy-2-O-(6-deoxy-alpha-L-galactopyranosyl)-beta-D-xylo-hexopyranoside	P16442	Histo-blood_group_ABO_system_transferase								CANT1
ABO	dextran	DB04678	0.7174	H_TYPE_II_TRISACCHARIDE	P16442	Histo-blood_group_ABO_system_transferase								CARS
ABO	dextran	DB04680	0.7381	GALACTOSE_GREASE	P16442	Histo-blood_group_ABO_system_transferase								CARS2
ABO	dextran	DB04681	0.8889	BETA-METHYLLACTOSIDE	P16442	Histo-blood_group_ABO_system_transferase								CASP3
ABO	dextran	DB07633	0.75	octyl_3-deoxy-2-O-(6-deoxy-alpha-L-galactopyranosyl)-beta-D-xylo-hexopyranoside	P16442	Histo-blood_group_ABO_system_transferase								CAST
ABO	dihydrocinnacasside	DB04141	0.7045	2-Hexyloxy-6-Hydroxymethyl-Tetrahydro-Pyran-3,4,5-Triol	P16442	Histo-blood_group_ABO_system_transferase								CBR1
ABO	dihydrocinnacasside	DB04680	0.7442	GALACTOSE_GREASE	P16442	Histo-blood_group_ABO_system_transferase								CBS
ABO	dihydrocinnacasside	DB04681	0.75	BETA-METHYLLACTOSIDE	P16442	Histo-blood_group_ABO_system_transferase								CCBL1
ABO	dihydrorosavin	DB03772	0.7442	2-Hexyloxy-6-Hydroxymethyl-Tetrahydro-Pyran-3,5-Diol	P16442	Histo-blood_group_ABO_system_transferase								CCL8
ABO	dihydrorosavin	DB04141	0.7442	2-Hexyloxy-6-Hydroxymethyl-Tetrahydro-Pyran-3,4,5-Triol	P16442	Histo-blood_group_ABO_system_transferase								CCT3
ABO	dihydrorosavin	DB04680	0.7442	GALACTOSE_GREASE	P16442	Histo-blood_group_ABO_system_transferase								CDA
ABO	dihydrorosavin	DB04681	0.7949	BETA-METHYLLACTOSIDE	P16442	Histo-blood_group_ABO_system_transferase								CDC42
ABO	dihydrorosavin	DB07633	0.7955	octyl_3-deoxy-2-O-(6-deoxy-alpha-L-galactopyranosyl)-beta-D-xylo-hexopyranoside	P16442	Histo-blood_group_ABO_system_transferase								CDIPT
ABO	echinacoside	DB04141	0.7174	2-Hexyloxy-6-Hydroxymethyl-Tetrahydro-Pyran-3,4,5-Triol	P16442	Histo-blood_group_ABO_system_transferase								CDK15
ABO	echinacoside	DB04680	0.7556	GALACTOSE_GREASE	P16442	Histo-blood_group_ABO_system_transferase								CDK2
ABO	echinacoside	DB04681	0.8049	BETA-METHYLLACTOSIDE	P16442	Histo-blood_group_ABO_system_transferase								CDK6
ABO	echinacoside	DB07633	0.7292	octyl_3-deoxy-2-O-(6-deoxy-alpha-L-galactopyranosyl)-beta-D-xylo-hexopyranoside	P16442	Histo-blood_group_ABO_system_transferase								CDO1
ABO	forsythosideE	DB04141	0.7273	2-Hexyloxy-6-Hydroxymethyl-Tetrahydro-Pyran-3,4,5-Triol	P16442	Histo-blood_group_ABO_system_transferase								CEBPB
ABO	forsythosideE	DB04680	0.7273	GALACTOSE_GREASE	P16442	Histo-blood_group_ABO_system_transferase								CES1
ABO	forsythosideE	DB04681	0.8205	BETA-METHYLLACTOSIDE	P16442	Histo-blood_group_ABO_system_transferase								CFL1
ABO	forsythosideE	DB07633	0.7391	octyl_3-deoxy-2-O-(6-deoxy-alpha-L-galactopyranosyl)-beta-D-xylo-hexopyranoside	P16442	Histo-blood_group_ABO_system_transferase								CFTR
ABO	frehmaglutinB	DB03772	0.7	2-Hexyloxy-6-Hydroxymethyl-Tetrahydro-Pyran-3,5-Diol	P16442	Histo-blood_group_ABO_system_transferase								CHD1
ABO	frehmaglutinB	DB04141	0.7347	2-Hexyloxy-6-Hydroxymethyl-Tetrahydro-Pyran-3,4,5-Triol	P16442	Histo-blood_group_ABO_system_transferase								CHIT1
ABO	frehmaglutinB	DB04680	0.7347	GALACTOSE_GREASE	P16442	Histo-blood_group_ABO_system_transferase								CHRM1
ABO	frehmaglutinB	DB07633	0.7451	octyl_3-deoxy-2-O-(6-deoxy-alpha-L-galactopyranosyl)-beta-D-xylo-hexopyranoside	P16442	Histo-blood_group_ABO_system_transferase								CHRM2
ABO	guanosine	DB02196	0.7013	Uridine-Diphosphate-N-Acetylgalactosamine	P16442	Histo-blood_group_ABO_system_transferase								CHRM3
ABO	guanosine	DB03435	0.7397	Uridine-5'-Diphosphate	P16442	Histo-blood_group_ABO_system_transferase								CHRM4
ABO	guanosine	DB03501	0.7105	Galactose-uridine-5'-diphosphate	P16442	Histo-blood_group_ABO_system_transferase								CHRM5
ABO	hexandrasideE	DB04681	0.7021	BETA-METHYLLACTOSIDE	P16442	Histo-blood_group_ABO_system_transferase								CHRNA2
ABO	huzhangosideB	DB03772	0.7037	2-Hexyloxy-6-Hydroxymethyl-Tetrahydro-Pyran-3,5-Diol	P16442	Histo-blood_group_ABO_system_transferase								CHRNA3
ABO	huzhangosideB	DB04141	0.7037	2-Hexyloxy-6-Hydroxymethyl-Tetrahydro-Pyran-3,4,5-Triol	P16442	Histo-blood_group_ABO_system_transferase								CHRNA4
ABO	huzhangosideB	DB04680	0.7037	GALACTOSE_GREASE	P16442	Histo-blood_group_ABO_system_transferase								CHRNA7
ABO	huzhangosideB	DB07633	0.7778	octyl_3-deoxy-2-O-(6-deoxy-alpha-L-galactopyranosyl)-beta-D-xylo-hexopyranoside	P16442	Histo-blood_group_ABO_system_transferase								CHRNB2
ABO	huzhangosideD	DB03772	0.7037	2-Hexyloxy-6-Hydroxymethyl-Tetrahydro-Pyran-3,5-Diol	P16442	Histo-blood_group_ABO_system_transferase								CHRNB4
ABO	huzhangosideD	DB04141	0.7037	2-Hexyloxy-6-Hydroxymethyl-Tetrahydro-Pyran-3,4,5-Triol	P16442	Histo-blood_group_ABO_system_transferase								CK2alpha
ABO	huzhangosideD	DB04680	0.7037	GALACTOSE_GREASE	P16442	Histo-blood_group_ABO_system_transferase								CKM
ABO	huzhangosideD	DB07633	0.7778	octyl_3-deoxy-2-O-(6-deoxy-alpha-L-galactopyranosyl)-beta-D-xylo-hexopyranoside	P16442	Histo-blood_group_ABO_system_transferase								CLEC14A
ABO	hyperoside	DB04681	0.7561	BETA-METHYLLACTOSIDE	P16442	Histo-blood_group_ABO_system_transferase								CLEC4E
ABO	isomangiferin	DB04681	0.7073	BETA-METHYLLACTOSIDE	P16442	Histo-blood_group_ABO_system_transferase								CLIC1
ABO	isovitexin	DB04681	0.7073	BETA-METHYLLACTOSIDE	P16442	Histo-blood_group_ABO_system_transferase								CLPS
ABO	jionosideA1	DB04680	0.7609	GALACTOSE_GREASE	P16442	Histo-blood_group_ABO_system_transferase								CMAS
ABO	jionosideA1	DB04681	0.8095	BETA-METHYLLACTOSIDE	P16442	Histo-blood_group_ABO_system_transferase								CMPK1
ABO	jionosideA1	DB07633	0.7347	octyl_3-deoxy-2-O-(6-deoxy-alpha-L-galactopyranosyl)-beta-D-xylo-hexopyranoside	P16442	Histo-blood_group_ABO_system_transferase								CMTR1
ABO	jionosideB1	DB04680	0.7447	GALACTOSE_GREASE	P16442	Histo-blood_group_ABO_system_transferase								CNR1
ABO	jionosideB1	DB04681	0.7907	BETA-METHYLLACTOSIDE	P16442	Histo-blood_group_ABO_system_transferase								CNR2
ABO	jionosideB1	DB07633	0.72	octyl_3-deoxy-2-O-(6-deoxy-alpha-L-galactopyranosyl)-beta-D-xylo-hexopyranoside	P16442	Histo-blood_group_ABO_system_transferase								COMT
ABO	jionosideD	DB04680	0.7391	GALACTOSE_GREASE	P16442	Histo-blood_group_ABO_system_transferase								COMTD1
ABO	jionosideD	DB04681	0.7857	BETA-METHYLLACTOSIDE	P16442	Histo-blood_group_ABO_system_transferase								COX4I1
ABO	jionosideD	DB07633	0.7143	octyl_3-deoxy-2-O-(6-deoxy-alpha-L-galactopyranosyl)-beta-D-xylo-hexopyranoside	P16442	Histo-blood_group_ABO_system_transferase								COX5A
ABO	juglaninD	DB04681	0.7209	BETA-METHYLLACTOSIDE	P16442	Histo-blood_group_ABO_system_transferase								COX5B
ABO	kaempferol-3-O-α-L-rhamnopyranosyl	DB04681	0.7561	BETA-METHYLLACTOSIDE	P16442	Histo-blood_group_ABO_system_transferase								COX6A2
ABO	kaempferol-3-O-β-D-galactoside	DB04681	0.7561	BETA-METHYLLACTOSIDE	P16442	Histo-blood_group_ABO_system_transferase								COX6B1
ABO	kaempferol-3-O-β-rutinoside	DB04681	0.7561	BETA-METHYLLACTOSIDE	P16442	Histo-blood_group_ABO_system_transferase								COX6C
ABO	lactiflorin	DB04680	0.7059	GALACTOSE_GREASE	P16442	Histo-blood_group_ABO_system_transferase								COX7A1
ABO	lamiol	DB07633	0.7059	octyl_3-deoxy-2-O-(6-deoxy-alpha-L-galactopyranosyl)-beta-D-xylo-hexopyranoside	P16442	Histo-blood_group_ABO_system_transferase								COX7B
ABO	luteolin-7-O-β-D-neohesperidoside	DB04681	0.7805	BETA-METHYLLACTOSIDE	P16442	Histo-blood_group_ABO_system_transferase								COX7C
ABO	macrostemonosideF	DB04141	0.7308	2-Hexyloxy-6-Hydroxymethyl-Tetrahydro-Pyran-3,4,5-Triol	P16442	Histo-blood_group_ABO_system_transferase								COX8A
ABO	macrostemonosideF	DB07633	0.7736	octyl_3-deoxy-2-O-(6-deoxy-alpha-L-galactopyranosyl)-beta-D-xylo-hexopyranoside	P16442	Histo-blood_group_ABO_system_transferase								CPA1
ABO	macrostemonosideJ	DB03772	0.76	2-Hexyloxy-6-Hydroxymethyl-Tetrahydro-Pyran-3,5-Diol	P16442	Histo-blood_group_ABO_system_transferase								CPD
ABO	macrostemonosideJ	DB04141	0.76	2-Hexyloxy-6-Hydroxymethyl-Tetrahydro-Pyran-3,4,5-Triol	P16442	Histo-blood_group_ABO_system_transferase								CRAT
ABO	macrostemonosideJ	DB04680	0.7255	GALACTOSE_GREASE	P16442	Histo-blood_group_ABO_system_transferase								CREB1
ABO	macrostemonosideJ	DB07341	0.7241	octyl_3-amino-3-deoxy-2-O-(2,6-dideoxy-alpha-L-lyxo-hexopyranosyl)-beta-D-galactopyranoside	P16442	Histo-blood_group_ABO_system_transferase								CRH
ABO	macrostemonosideJ	DB07633	0.84	octyl_3-deoxy-2-O-(6-deoxy-alpha-L-galactopyranosyl)-beta-D-xylo-hexopyranoside	P16442	Histo-blood_group_ABO_system_transferase								CRYZ
ABO	martynoside	DB04680	0.7234	GALACTOSE_GREASE	P16442	Histo-blood_group_ABO_system_transferase								CS
ABO	martynoside	DB04681	0.7674	BETA-METHYLLACTOSIDE	P16442	Histo-blood_group_ABO_system_transferase								CSAD
ABO	martynoside	DB07633	0.7	octyl_3-deoxy-2-O-(6-deoxy-alpha-L-galactopyranosyl)-beta-D-xylo-hexopyranoside	P16442	Histo-blood_group_ABO_system_transferase								CSNK1G2
ABO	melibiose	DB04141	0.7317	2-Hexyloxy-6-Hydroxymethyl-Tetrahydro-Pyran-3,4,5-Triol	P16442	Histo-blood_group_ABO_system_transferase								CSNK2A1
ABO	melibiose	DB04678	0.7111	H_TYPE_II_TRISACCHARIDE	P16442	Histo-blood_group_ABO_system_transferase								CSNK2B
ABO	melibiose	DB04679	0.7111	H_TYPE_I_TRISACCHARIDE	P16442	Histo-blood_group_ABO_system_transferase								CSRP1
ABO	melibiose	DB04680	0.7317	GALACTOSE_GREASE	P16442	Histo-blood_group_ABO_system_transferase								CTH
ABO	melibiose	DB04681	0.9412	BETA-METHYLLACTOSIDE	P16442	Histo-blood_group_ABO_system_transferase								CTPS1
ABO	melibiose	DB07633	0.7442	octyl_3-deoxy-2-O-(6-deoxy-alpha-L-galactopyranosyl)-beta-D-xylo-hexopyranoside	P16442	Histo-blood_group_ABO_system_transferase								CTRB1
ABO	melittoside	DB04681	0.7619	BETA-METHYLLACTOSIDE	P16442	Histo-blood_group_ABO_system_transferase								CTSB
ABO	monomelittoside	DB04681	0.7619	BETA-METHYLLACTOSIDE	P16442	Histo-blood_group_ABO_system_transferase								CXCL8
ABO	naringenin-7-O-β-D-glucopyranoside	DB04681	0.7561	BETA-METHYLLACTOSIDE	P16442	Histo-blood_group_ABO_system_transferase								CYB5R1
ABO	naringin	DB04681	0.7805	BETA-METHYLLACTOSIDE	P16442	Histo-blood_group_ABO_system_transferase								CYB5R3
ABO	neoeriocitrin	DB04681	0.7805	BETA-METHYLLACTOSIDE	P16442	Histo-blood_group_ABO_system_transferase								CYBA
ABO	officinalisnin-I	DB03772	0.76	2-Hexyloxy-6-Hydroxymethyl-Tetrahydro-Pyran-3,5-Diol	P16442	Histo-blood_group_ABO_system_transferase								CYBB
ABO	officinalisnin-I	DB04141	0.76	2-Hexyloxy-6-Hydroxymethyl-Tetrahydro-Pyran-3,4,5-Triol	P16442	Histo-blood_group_ABO_system_transferase								CYC1
ABO	officinalisnin-I	DB04680	0.7255	GALACTOSE_GREASE	P16442	Histo-blood_group_ABO_system_transferase								CYCS
ABO	officinalisnin-I	DB07341	0.7241	octyl_3-amino-3-deoxy-2-O-(2,6-dideoxy-alpha-L-lyxo-hexopyranosyl)-beta-D-galactopyranoside	P16442	Histo-blood_group_ABO_system_transferase								CYP17A1
ABO	officinalisnin-I	DB07633	0.84	octyl_3-deoxy-2-O-(6-deoxy-alpha-L-galactopyranosyl)-beta-D-xylo-hexopyranoside	P16442	Histo-blood_group_ABO_system_transferase								CYP19A1
ABO	oxypaeoniflorin	DB07633	0.7222	octyl_3-deoxy-2-O-(6-deoxy-alpha-L-galactopyranosyl)-beta-D-xylo-hexopyranoside	P16442	Histo-blood_group_ABO_system_transferase								CYP1A2
ABO	oxyrehmaionosideB	DB03772	0.7447	2-Hexyloxy-6-Hydroxymethyl-Tetrahydro-Pyran-3,5-Diol	P16442	Histo-blood_group_ABO_system_transferase								CYP1B1
ABO	oxyrehmaionosideB	DB04141	0.7447	2-Hexyloxy-6-Hydroxymethyl-Tetrahydro-Pyran-3,4,5-Triol	P16442	Histo-blood_group_ABO_system_transferase								CYP27B1
ABO	oxyrehmaionosideB	DB04680	0.7083	GALACTOSE_GREASE	P16442	Histo-blood_group_ABO_system_transferase								CYP2A6
ABO	oxyrehmaionosideB	DB07633	0.7917	octyl_3-deoxy-2-O-(6-deoxy-alpha-L-galactopyranosyl)-beta-D-xylo-hexopyranoside	P16442	Histo-blood_group_ABO_system_transferase								CYP2B6
ABO	raffinose	DB04141	0.7045	2-Hexyloxy-6-Hydroxymethyl-Tetrahydro-Pyran-3,4,5-Triol	P16442	Histo-blood_group_ABO_system_transferase								CYP2C8
ABO	raffinose	DB04680	0.7045	GALACTOSE_GREASE	P16442	Histo-blood_group_ABO_system_transferase								CYP2C9
ABO	raffinose	DB04681	0.8421	BETA-METHYLLACTOSIDE	P16442	Histo-blood_group_ABO_system_transferase								CYP2D6
ABO	raffinose	DB07633	0.7174	octyl_3-deoxy-2-O-(6-deoxy-alpha-L-galactopyranosyl)-beta-D-xylo-hexopyranoside	P16442	Histo-blood_group_ABO_system_transferase								CYP2E1
ABO	rehmaionosideA	DB03772	0.7447	2-Hexyloxy-6-Hydroxymethyl-Tetrahydro-Pyran-3,5-Diol	P16442	Histo-blood_group_ABO_system_transferase								CYP3A4
ABO	rehmaionosideA	DB04141	0.7826	2-Hexyloxy-6-Hydroxymethyl-Tetrahydro-Pyran-3,4,5-Triol	P16442	Histo-blood_group_ABO_system_transferase								CYP3A43
ABO	rehmaionosideA	DB04680	0.7447	GALACTOSE_GREASE	P16442	Histo-blood_group_ABO_system_transferase								CYP3A5
ABO	rehmaionosideA	DB07633	0.7917	octyl_3-deoxy-2-O-(6-deoxy-alpha-L-galactopyranosyl)-beta-D-xylo-hexopyranoside	P16442	Histo-blood_group_ABO_system_transferase								CYP3A7
ABO	rehmaionosideC	DB03772	0.7292	2-Hexyloxy-6-Hydroxymethyl-Tetrahydro-Pyran-3,5-Diol	P16442	Histo-blood_group_ABO_system_transferase								CYP4A11
ABO	rehmaionosideC	DB04141	0.766	2-Hexyloxy-6-Hydroxymethyl-Tetrahydro-Pyran-3,4,5-Triol	P16442	Histo-blood_group_ABO_system_transferase								DAM
ABO	rehmaionosideC	DB04680	0.766	GALACTOSE_GREASE	P16442	Histo-blood_group_ABO_system_transferase								DAO
ABO	rehmaionosideC	DB07633	0.7755	octyl_3-deoxy-2-O-(6-deoxy-alpha-L-galactopyranosyl)-beta-D-xylo-hexopyranoside	P16442	Histo-blood_group_ABO_system_transferase								DAPK1
ABO	rehmanniosideD	DB04681	0.7619	BETA-METHYLLACTOSIDE	P16442	Histo-blood_group_ABO_system_transferase								DBH
ABO	stachyose	DB04141	0.7045	2-Hexyloxy-6-Hydroxymethyl-Tetrahydro-Pyran-3,4,5-Triol	P16442	Histo-blood_group_ABO_system_transferase								DBI
ABO	stachyose	DB04680	0.7045	GALACTOSE_GREASE	P16442	Histo-blood_group_ABO_system_transferase								DCK
ABO	stachyose	DB04681	0.8421	BETA-METHYLLACTOSIDE	P16442	Histo-blood_group_ABO_system_transferase								DCPS
ABO	stachyose	DB07633	0.7174	octyl_3-deoxy-2-O-(6-deoxy-alpha-L-galactopyranosyl)-beta-D-xylo-hexopyranoside	P16442	Histo-blood_group_ABO_system_transferase								DCXR
ABO	sucrose	DB04141	0.7209	2-Hexyloxy-6-Hydroxymethyl-Tetrahydro-Pyran-3,4,5-Triol	P16442	Histo-blood_group_ABO_system_transferase								DDAH1
ABO	sucrose	DB04680	0.7209	GALACTOSE_GREASE	P16442	Histo-blood_group_ABO_system_transferase								DDAH2
ABO	sucrose	DB04681	0.8158	BETA-METHYLLACTOSIDE	P16442	Histo-blood_group_ABO_system_transferase								DDX39B
ABO	timosaponinAⅡ	DB03772	0.76	2-Hexyloxy-6-Hydroxymethyl-Tetrahydro-Pyran-3,5-Diol	P16442	Histo-blood_group_ABO_system_transferase								DDX5
ABO	timosaponinAⅡ	DB04141	0.76	2-Hexyloxy-6-Hydroxymethyl-Tetrahydro-Pyran-3,4,5-Triol	P16442	Histo-blood_group_ABO_system_transferase								DECR1
ABO	timosaponinAⅡ	DB04680	0.7255	GALACTOSE_GREASE	P16442	Histo-blood_group_ABO_system_transferase								DGKA
ABO	timosaponinAⅡ	DB07341	0.7241	octyl_3-amino-3-deoxy-2-O-(2,6-dideoxy-alpha-L-lyxo-hexopyranosyl)-beta-D-galactopyranoside	P16442	Histo-blood_group_ABO_system_transferase								DHCR7
ABO	timosaponinAⅡ	DB07633	0.84	octyl_3-deoxy-2-O-(6-deoxy-alpha-L-galactopyranosyl)-beta-D-xylo-hexopyranoside	P16442	Histo-blood_group_ABO_system_transferase								DHFR
ABO	timosaponinAⅢ	DB03772	0.74	2-Hexyloxy-6-Hydroxymethyl-Tetrahydro-Pyran-3,5-Diol	P16442	Histo-blood_group_ABO_system_transferase								DHFRL1
ABO	timosaponinAⅢ	DB04141	0.7755	2-Hexyloxy-6-Hydroxymethyl-Tetrahydro-Pyran-3,4,5-Triol	P16442	Histo-blood_group_ABO_system_transferase								DHRS11
ABO	timosaponinAⅢ	DB04680	0.74	GALACTOSE_GREASE	P16442	Histo-blood_group_ABO_system_transferase								DHRS4L1
ABO	timosaponinAⅢ	DB07341	0.7069	octyl_3-amino-3-deoxy-2-O-(2,6-dideoxy-alpha-L-lyxo-hexopyranosyl)-beta-D-galactopyranoside	P16442	Histo-blood_group_ABO_system_transferase								DHRS4L2
ABO	timosaponinAⅢ	DB07633	0.82	octyl_3-deoxy-2-O-(6-deoxy-alpha-L-galactopyranosyl)-beta-D-xylo-hexopyranoside	P16442	Histo-blood_group_ABO_system_transferase								DKFZp686P18130
ABO	timosaponinBⅠ	DB03772	0.7255	2-Hexyloxy-6-Hydroxymethyl-Tetrahydro-Pyran-3,5-Diol	P16442	Histo-blood_group_ABO_system_transferase								DLAT
ABO	timosaponinBⅠ	DB04141	0.76	2-Hexyloxy-6-Hydroxymethyl-Tetrahydro-Pyran-3,4,5-Triol	P16442	Histo-blood_group_ABO_system_transferase								DLD
ABO	timosaponinBⅠ	DB04680	0.76	GALACTOSE_GREASE	P16442	Histo-blood_group_ABO_system_transferase								DLG4
ABO	timosaponinBⅠ	DB07633	0.8039	octyl_3-deoxy-2-O-(6-deoxy-alpha-L-galactopyranosyl)-beta-D-xylo-hexopyranoside	P16442	Histo-blood_group_ABO_system_transferase								DNMT1
ABO	timosaponinBⅡ	DB03772	0.76	2-Hexyloxy-6-Hydroxymethyl-Tetrahydro-Pyran-3,5-Diol	P16442	Histo-blood_group_ABO_system_transferase								DPH5
ABO	timosaponinBⅡ	DB04141	0.76	2-Hexyloxy-6-Hydroxymethyl-Tetrahydro-Pyran-3,4,5-Triol	P16442	Histo-blood_group_ABO_system_transferase								DPP4
ABO	timosaponinBⅡ	DB04680	0.7255	GALACTOSE_GREASE	P16442	Histo-blood_group_ABO_system_transferase								DPYD
ABO	timosaponinBⅡ	DB07341	0.7241	octyl_3-amino-3-deoxy-2-O-(2,6-dideoxy-alpha-L-lyxo-hexopyranosyl)-beta-D-galactopyranoside	P16442	Histo-blood_group_ABO_system_transferase								DPYSL2
ABO	timosaponinBⅡ	DB07633	0.84	octyl_3-deoxy-2-O-(6-deoxy-alpha-L-galactopyranosyl)-beta-D-xylo-hexopyranoside	P16442	Histo-blood_group_ABO_system_transferase								DRD2
ABO	timosaponinD	DB03772	0.717	2-Hexyloxy-6-Hydroxymethyl-Tetrahydro-Pyran-3,5-Diol	P16442	Histo-blood_group_ABO_system_transferase								DSP
ABO	timosaponinD	DB04141	0.717	2-Hexyloxy-6-Hydroxymethyl-Tetrahydro-Pyran-3,4,5-Triol	P16442	Histo-blood_group_ABO_system_transferase								DTYMK
ABO	timosaponinD	DB07633	0.7925	octyl_3-deoxy-2-O-(6-deoxy-alpha-L-galactopyranosyl)-beta-D-xylo-hexopyranoside	P16442	Histo-blood_group_ABO_system_transferase								DUT
ABO	timosaponinD1	DB03772	0.76	2-Hexyloxy-6-Hydroxymethyl-Tetrahydro-Pyran-3,5-Diol	P16442	Histo-blood_group_ABO_system_transferase								E
ABO	timosaponinD1	DB04141	0.76	2-Hexyloxy-6-Hydroxymethyl-Tetrahydro-Pyran-3,4,5-Triol	P16442	Histo-blood_group_ABO_system_transferase								ECI2
ABO	timosaponinD1	DB04680	0.7255	GALACTOSE_GREASE	P16442	Histo-blood_group_ABO_system_transferase								ECs5097
ABO	timosaponinD1	DB07341	0.7241	octyl_3-amino-3-deoxy-2-O-(2,6-dideoxy-alpha-L-lyxo-hexopyranosyl)-beta-D-galactopyranoside	P16442	Histo-blood_group_ABO_system_transferase								EDNRA
ABO	timosaponinD1	DB07633	0.84	octyl_3-deoxy-2-O-(6-deoxy-alpha-L-galactopyranosyl)-beta-D-xylo-hexopyranoside	P16442	Histo-blood_group_ABO_system_transferase								EDNRB
ABO	timosaponinE1	DB03772	0.76	2-Hexyloxy-6-Hydroxymethyl-Tetrahydro-Pyran-3,5-Diol	P16442	Histo-blood_group_ABO_system_transferase								EEF1A1
ABO	timosaponinE1	DB04141	0.76	2-Hexyloxy-6-Hydroxymethyl-Tetrahydro-Pyran-3,4,5-Triol	P16442	Histo-blood_group_ABO_system_transferase								EEF2
ABO	timosaponinE1	DB04680	0.7255	GALACTOSE_GREASE	P16442	Histo-blood_group_ABO_system_transferase								EFTUD1
ABO	timosaponinE1	DB07341	0.7241	octyl_3-amino-3-deoxy-2-O-(2,6-dideoxy-alpha-L-lyxo-hexopyranosyl)-beta-D-galactopyranoside	P16442	Histo-blood_group_ABO_system_transferase								EGF
ABO	timosaponinE1	DB07633	0.84	octyl_3-deoxy-2-O-(6-deoxy-alpha-L-galactopyranosyl)-beta-D-xylo-hexopyranoside	P16442	Histo-blood_group_ABO_system_transferase								EGLN1
ABO	timosaponinG(C39)	DB03772	0.76	2-Hexyloxy-6-Hydroxymethyl-Tetrahydro-Pyran-3,5-Diol	P16442	Histo-blood_group_ABO_system_transferase								EGLN2
ABO	timosaponinG(C39)	DB04141	0.76	2-Hexyloxy-6-Hydroxymethyl-Tetrahydro-Pyran-3,4,5-Triol	P16442	Histo-blood_group_ABO_system_transferase								EGLN3
ABO	timosaponinG(C39)	DB04680	0.7255	GALACTOSE_GREASE	P16442	Histo-blood_group_ABO_system_transferase								EHHADH
ABO	timosaponinG(C39)	DB07341	0.7241	octyl_3-amino-3-deoxy-2-O-(2,6-dideoxy-alpha-L-lyxo-hexopyranosyl)-beta-D-galactopyranoside	P16442	Histo-blood_group_ABO_system_transferase								EIF2S3
ABO	timosaponinG(C39)	DB07633	0.84	octyl_3-deoxy-2-O-(6-deoxy-alpha-L-galactopyranosyl)-beta-D-xylo-hexopyranoside	P16442	Histo-blood_group_ABO_system_transferase								EIF3F
ABO	timosaponinH1	DB03772	0.7037	2-Hexyloxy-6-Hydroxymethyl-Tetrahydro-Pyran-3,5-Diol	P16442	Histo-blood_group_ABO_system_transferase								EIF4E
ABO	timosaponinH1	DB04141	0.7037	2-Hexyloxy-6-Hydroxymethyl-Tetrahydro-Pyran-3,4,5-Triol	P16442	Histo-blood_group_ABO_system_transferase								ELOVL4
ABO	timosaponinH1	DB07633	0.7778	octyl_3-deoxy-2-O-(6-deoxy-alpha-L-galactopyranosyl)-beta-D-xylo-hexopyranoside	P16442	Histo-blood_group_ABO_system_transferase								ENO1
ABO	verbascose	DB04141	0.7045	2-Hexyloxy-6-Hydroxymethyl-Tetrahydro-Pyran-3,4,5-Triol	P16442	Histo-blood_group_ABO_system_transferase								ENPP1
ABO	verbascose	DB04680	0.7045	GALACTOSE_GREASE	P16442	Histo-blood_group_ABO_system_transferase								EPHA2
ABO	verbascose	DB04681	0.8421	BETA-METHYLLACTOSIDE	P16442	Histo-blood_group_ABO_system_transferase								EPHB2
ABO	verbascose	DB07633	0.7174	octyl_3-deoxy-2-O-(6-deoxy-alpha-L-galactopyranosyl)-beta-D-xylo-hexopyranoside	P16442	Histo-blood_group_ABO_system_transferase								EPRS
ACACB	adenine	DB00173	0.9259	Adenine	O00763	Acetyl-CoA_carboxylase_2								ERG11
ACACB	icaritin-3-O-rhamnoside	DB02859	0.72	Soraphen_A	O00763	Acetyl-CoA_carboxylase_2								ERO1B
ACACB	sagittasineB	DB02859	0.7021	Soraphen_A	O00763	Acetyl-CoA_carboxylase_2								ESR1
ACACB	wanepimedosideA	DB02859	0.72	Soraphen_A	O00763	Acetyl-CoA_carboxylase_2								ESR2
ACAD8	Uridine	DB03147	0.7179	Flavin_adenine_dinucleotide	Q9UKU7	Isobutyryl-CoA_dehydrogenase,_mitochondrial								ESRRA
ACAD8	adenosine	DB03147	0.7179	Flavin_adenine_dinucleotide	Q9UKU7	Isobutyryl-CoA_dehydrogenase,_mitochondrial								ESRRB
ACAD8	guanosine	DB03147	0.7375	Flavin_adenine_dinucleotide	Q9UKU7	Isobutyryl-CoA_dehydrogenase,_mitochondrial								ESRRG
ACADM	Uridine	DB03147	0.7179	Flavin_adenine_dinucleotide	P11310	Medium-chain_specific_acyl-CoA_dehydrogenase,_mitochondrial								ETFDH
ACADM	adenosine	DB03147	0.7179	Flavin_adenine_dinucleotide	P11310	Medium-chain_specific_acyl-CoA_dehydrogenase,_mitochondrial								Ethr
ACADM	guanosine	DB03147	0.7375	Flavin_adenine_dinucleotide	P11310	Medium-chain_specific_acyl-CoA_dehydrogenase,_mitochondrial								EXP-1
ACADS	Uridine	DB03147	0.7179	Flavin_adenine_dinucleotide	P16219	Short-chain_specific_acyl-CoA_dehydrogenase,_mitochondrial								EXTL2
ACADS	adenosine	DB00157	0.7568	NADH	P16219	Short-chain_specific_acyl-CoA_dehydrogenase,_mitochondrial								F2
ACADS	adenosine	DB03147	0.7179	Flavin_adenine_dinucleotide	P16219	Short-chain_specific_acyl-CoA_dehydrogenase,_mitochondrial								FAAH
ACADS	guanosine	DB00157	0.7532	NADH	P16219	Short-chain_specific_acyl-CoA_dehydrogenase,_mitochondrial								FABP6
ACADS	guanosine	DB03147	0.7375	Flavin_adenine_dinucleotide	P16219	Short-chain_specific_acyl-CoA_dehydrogenase,_mitochondrial								FADS1
ACADSB	9,12-octadecadienoicacid	DB00313	0.7727	Valproic_Acid	P45954	Short/branched_chain_specific_acyl-CoA_dehydrogenase,_mitochondrial								FADS2
ACAT2	guanosine	DB01992	0.7059	Coenzyme_A	Q9BWD1	Acetyl-CoA_acetyltransferase,_cytosolic								FARS2
ACE	Aldohyaconitine	DB00616	0.7031	Candoxatril	P12821	Angiotensin-converting_enzyme								FARSA
ACE	Galactose	DB03740	0.7	N-acetyl-alpha-D-glucosamine	P12821	Angiotensin-converting_enzyme								FARSB
ACE	Isodelphinine	DB01180	0.7015	Rescinnamine	P12821	Angiotensin-converting_enzyme								FBP1
ACHE	Galactose	DB03283	0.7241	beta-L-fucose	P22303	Acetylcholinesterase								FDXR
ACHE	Galactose	DB03740	0.7	N-acetyl-alpha-D-glucosamine	P22303	Acetylcholinesterase								FECH
ACHE	Glucogallin	DB03283	0.7586	beta-L-fucose	P22303	Acetylcholinesterase								FFAR1
ACHE	Inositol	DB03283	0.7727	beta-L-fucose	P22303	Acetylcholinesterase								FHIT
ACHE	L(+)-Arabinose	DB03283	0.75	beta-L-fucose	P22303	Acetylcholinesterase								FKBP1A
ACHE	Xylose	DB03283	0.75	beta-L-fucose	P22303	Acetylcholinesterase								FLNA
ACOT13	METHYL-PENTADECANOATE	DB08688	0.7	undecan-2-one	Q9NPJ3	Acyl-coenzyme_A_thioesterase_13								FTCD
ACOX1	9,12-octadecadienoicacid	DB07930	0.7692	(3R)-3-HYDROXYDODECANOIC_ACID	Q15067	Peroxisomal_acyl-coenzyme_A_oxidase_1								FTL
ACOX1	Uridine	DB03147	0.7179	Flavin_adenine_dinucleotide	Q15067	Peroxisomal_acyl-coenzyme_A_oxidase_1								FTO
ACOX1	adenosine	DB03147	0.7179	Flavin_adenine_dinucleotide	Q15067	Peroxisomal_acyl-coenzyme_A_oxidase_1								FURIN
ACOX1	guanosine	DB03147	0.7375	Flavin_adenine_dinucleotide	Q15067	Peroxisomal_acyl-coenzyme_A_oxidase_1								G6PD
ACP1	adenine	DB00173	0.9259	Adenine	P24666	Low_molecular_weight_phosphotyrosine_protein_phosphatase								GAA
ACS3	sarsasapogenin	DB11638	0.7111	Artenimol	Q8I0X2	Acyl-CoA_synthetase								GABRA1
ACS3	timosaponinAⅢ	DB11638	0.7059	Artenimol	Q8I0X2	Acyl-CoA_synthetase								GABRA2
ACSL1	Uridine	DB00171	0.7222	ATP	P33121	Long-chain-fatty-acid--CoA_ligase_1								GABRA3
ACSL1	adenosine	DB00131	0.8209	Adenosine_phosphate	P33121	Long-chain-fatty-acid--CoA_ligase_1								GABRA4
ACSL1	adenosine	DB00171	0.8235	ATP	P33121	Long-chain-fatty-acid--CoA_ligase_1								GABRA5
ACSL1	guanosine	DB00131	0.8143	Adenosine_phosphate	P33121	Long-chain-fatty-acid--CoA_ligase_1								GABRA6
ACSL1	guanosine	DB00171	0.8169	ATP	P33121	Long-chain-fatty-acid--CoA_ligase_1								GABRB1
ACSL3	9,12-octadecadienoicacid	DB00159	0.9048	Icosapent	O95573	Long-chain-fatty-acid--CoA_ligase_3								GABRB2
ACSL4	9,12-octadecadienoicacid	DB00159	0.9048	Icosapent	O60488	Long-chain-fatty-acid--CoA_ligase_4								GABRB3
ACSS1	Uridine	DB00171	0.7222	ATP	Q9NUB1	Acetyl-coenzyme_A_synthetase_2-like,_mitochondrial								GABRD
ACSS1	adenosine	DB00131	0.8209	Adenosine_phosphate	Q9NUB1	Acetyl-coenzyme_A_synthetase_2-like,_mitochondrial								GABRE
ACSS1	adenosine	DB00171	0.8235	ATP	Q9NUB1	Acetyl-coenzyme_A_synthetase_2-like,_mitochondrial								GABRG1
ACSS1	guanosine	DB00131	0.8143	Adenosine_phosphate	Q9NUB1	Acetyl-coenzyme_A_synthetase_2-like,_mitochondrial								GABRG2
ACSS1	guanosine	DB00171	0.8169	ATP	Q9NUB1	Acetyl-coenzyme_A_synthetase_2-like,_mitochondrial								GABRG3
ACSS2	Uridine	DB00171	0.7222	ATP	Q9NR19	Acetyl-coenzyme_A_synthetase,_cytoplasmic								GABRP
ACSS2	adenosine	DB00131	0.8209	Adenosine_phosphate	Q9NR19	Acetyl-coenzyme_A_synthetase,_cytoplasmic								GABRQ
ACSS2	adenosine	DB00171	0.8235	ATP	Q9NR19	Acetyl-coenzyme_A_synthetase,_cytoplasmic								GABRR1
ACSS2	guanosine	DB00131	0.8143	Adenosine_phosphate	Q9NR19	Acetyl-coenzyme_A_synthetase,_cytoplasmic								GALE
ACSS2	guanosine	DB00171	0.8169	ATP	Q9NR19	Acetyl-coenzyme_A_synthetase,_cytoplasmic								GALK1
ACTA1	(2'S)-4'-O-β-D-apiofuranosyl-(1→6)-O-β-D-glucopyranosylvisamminol	DB02772	0.7143	Sucrose	P68133	Actin,_alpha_skeletal_muscle								GAMT
ACTA1	(3'S)-3'-O-β-D-apiofuranosyl-(1→6)-O-β-D-glucopyranosylhamaudol	DB02772	0.7143	Sucrose	P68133	Actin,_alpha_skeletal_muscle								GANAB
ACTA1	1'-O-benzoylsucrose	DB02772	0.9211	Sucrose	P68133	Actin,_alpha_skeletal_muscle								GANC
ACTA1	1-O-β-D-glucopyranosyl-8-O-benzoylpaeonisuffrone	DB02772	0.7143	Sucrose	P68133	Actin,_alpha_skeletal_muscle								GAPDH
ACTA1	1-O-β-D-glucopyranosyl-paeonisuffrone	DB02772	0.7447	Sucrose	P68133	Actin,_alpha_skeletal_muscle								GAPDHS
ACTA1	4H-1-benzopyran-4-one,7-[[2-O-(6-deoxy-a-L-mannopyranosyl)-b-D-glucopyranosyl]oxy]-5-hydroxy	DB02772	0.7143	Sucrose	P68133	Actin,_alpha_skeletal_muscle								GATM
ACTA1	6-Hydroxykaempferol-3,6,7-triglucoside	DB02772	0.7209	Sucrose	P68133	Actin,_alpha_skeletal_muscle								GBA
ACTA1	6-O-β-D-glucopyranosyl-lactinolide	DB02772	0.7021	Sucrose	P68133	Actin,_alpha_skeletal_muscle								GCDH
ACTA1	7-O-β-D-apiofuranosyl-(1→6)-β-D-glucopyranosyl-Umbelliferone	DB02772	0.814	Sucrose	P68133	Actin,_alpha_skeletal_muscle								GCK
ACTA1	AsparagosideG	DB02772	0.7143	Sucrose	P68133	Actin,_alpha_skeletal_muscle								GCLC
ACTA1	Debenzoylpaeoniflorin	DB02772	0.7447	Sucrose	P68133	Actin,_alpha_skeletal_muscle								GCLM
ACTA1	Desbenzoylpaeoniflorin	DB02772	0.7447	Sucrose	P68133	Actin,_alpha_skeletal_muscle								GFER
ACTA1	Fructose	DB02772	0.8108	Sucrose	P68133	Actin,_alpha_skeletal_muscle								GGCX
ACTA1	Galactose	DB02772	0.8	Sucrose	P68133	Actin,_alpha_skeletal_muscle								GLA
ACTA1	Kaempferol-3-O-sophoroside	DB02772	0.7209	Sucrose	P68133	Actin,_alpha_skeletal_muscle								GLO1
ACTA1	L(+)-Arabinose	DB02772	0.7222	Sucrose	P68133	Actin,_alpha_skeletal_muscle								GLRA1
ACTA1	Marmesinin	DB02772	0.7021	Sucrose	P68133	Actin,_alpha_skeletal_muscle								GLRA2
ACTA1	Neomangiferin	DB02772	0.7209	Sucrose	P68133	Actin,_alpha_skeletal_muscle								GLRA3
ACTA1	Quercetin-3,7-O-β-D-glucopyranoside	DB02772	0.7209	Sucrose	P68133	Actin,_alpha_skeletal_muscle								GLRB
ACTA1	SaffloquinosideC	DB02772	0.7111	Sucrose	P68133	Actin,_alpha_skeletal_muscle								GLT6D1
ACTA1	Salidroside	DB02772	0.75	Sucrose	P68133	Actin,_alpha_skeletal_muscle								GLTP
ACTA1	Uridine	DB04395	0.7027	Phosphoaminophosphonic_Acid-Adenylate_Ester	P68133	Actin,_alpha_skeletal_muscle								GLUD1
ACTA1	Xylose	DB02772	0.7222	Sucrose	P68133	Actin,_alpha_skeletal_muscle								GLUD2
ACTA1	adenosine	DB04395	0.8	Phosphoaminophosphonic_Acid-Adenylate_Ester	P68133	Actin,_alpha_skeletal_muscle								GLUL
ACTA1	anemarrhenasaponinI	DB02772	0.7	Sucrose	P68133	Actin,_alpha_skeletal_muscle								GM2A
ACTA1	anemarrhenasaponinIa	DB02772	0.7	Sucrose	P68133	Actin,_alpha_skeletal_muscle								GMDS
ACTA1	anemarrhenasaponinⅡ	DB02772	0.7	Sucrose	P68133	Actin,_alpha_skeletal_muscle								GMPR
ACTA1	coumaric-acid-4-O-β-D-glucopyranoside	DB02772	0.725	Sucrose	P68133	Actin,_alpha_skeletal_muscle								GNAI1
ACTA1	demethylsecologanol	DB02772	0.7045	Sucrose	P68133	Actin,_alpha_skeletal_muscle								GNAS
ACTA1	dextran	DB02772	0.8158	Sucrose	P68133	Actin,_alpha_skeletal_muscle								GNAT1
ACTA1	dihydrorosavin	DB02772	0.775	Sucrose	P68133	Actin,_alpha_skeletal_muscle								GNMT
ACTA1	echinacoside	DB02772	0.7045	Sucrose	P68133	Actin,_alpha_skeletal_muscle								GNPDA1
ACTA1	forsythosideE	DB02772	0.7143	Sucrose	P68133	Actin,_alpha_skeletal_muscle								GNRHR
ACTA1	guanosine	DB04395	0.7945	Phosphoaminophosphonic_Acid-Adenylate_Ester	P68133	Actin,_alpha_skeletal_muscle								GNRHR2
ACTA1	juglaninD	DB02772	0.7442	Sucrose	P68133	Actin,_alpha_skeletal_muscle								GOT1
ACTA1	lactiflorin	DB02772	0.7292	Sucrose	P68133	Actin,_alpha_skeletal_muscle								GPBAR1
ACTA1	macrostemonosideJ	DB02772	0.7143	Sucrose	P68133	Actin,_alpha_skeletal_muscle								GPD1
ACTA1	melibiose	DB02772	0.8611	Sucrose	P68133	Actin,_alpha_skeletal_muscle								GPER1
ACTA1	melittoside	DB02772	0.7857	Sucrose	P68133	Actin,_alpha_skeletal_muscle								GPI
ACTA1	monomelittoside	DB02772	0.7857	Sucrose	P68133	Actin,_alpha_skeletal_muscle								GPR12
ACTA1	officinalisnin-I	DB02772	0.7143	Sucrose	P68133	Actin,_alpha_skeletal_muscle								GPR18
ACTA1	oxypaeoniflorin	DB02772	0.7	Sucrose	P68133	Actin,_alpha_skeletal_muscle								GPR55
ACTA1	raffinose	DB02772	0.9722	Sucrose	P68133	Actin,_alpha_skeletal_muscle								GR2
ACTA1	rehmanniosideD	DB02772	0.7857	Sucrose	P68133	Actin,_alpha_skeletal_muscle								GRIA2
ACTA1	stachyose	DB02772	0.9722	Sucrose	P68133	Actin,_alpha_skeletal_muscle								GRIN3A
ACTA1	sucrose	DB02772	1	Sucrose	P68133	Actin,_alpha_skeletal_muscle								GSG2
ACTA1	timosaponinAⅡ	DB02772	0.7143	Sucrose	P68133	Actin,_alpha_skeletal_muscle								GSK3B
ACTA1	timosaponinAⅢ	DB02772	0.7292	Sucrose	P68133	Actin,_alpha_skeletal_muscle								GSPT1
ACTA1	timosaponinBⅠ	DB02772	0.7143	Sucrose	P68133	Actin,_alpha_skeletal_muscle								GSR
ACTA1	timosaponinBⅡ	DB02772	0.7143	Sucrose	P68133	Actin,_alpha_skeletal_muscle								GSS
ACTA1	timosaponinD1	DB02772	0.7143	Sucrose	P68133	Actin,_alpha_skeletal_muscle								GSTA1
ACTA1	timosaponinE1	DB02772	0.7143	Sucrose	P68133	Actin,_alpha_skeletal_muscle								GSTP1
ACTA1	timosaponinG(C39)	DB02772	0.7143	Sucrose	P68133	Actin,_alpha_skeletal_muscle								GUCA1A
ACTA1	verbascose	DB02772	0.9722	Sucrose	P68133	Actin,_alpha_skeletal_muscle								GUK1
ACTB	(+)-catechin	DB04216	0.871	Quercetin	P60709	Actin,_cytoplasmic_1								GYG1
ACTB	(2R,3R)-5,7,3'-trihydroxyl-4'-methoxyl-flavanonol	DB04216	0.871	Quercetin	P60709	Actin,_cytoplasmic_1								H45
ACTB	(2S)-7,4'-dihydroxy-5-methoxyflavanone	DB04216	0.75	Quercetin	P60709	Actin,_cytoplasmic_1								H6PD
ACTB	1,2,3,4,6-Penta-O-galloyl-β-D-glucose	DB04216	0.7143	Quercetin	P60709	Actin,_cytoplasmic_1								HADH
ACTB	1,2,3,6-tetra-O-galloyl-β-D-glucose	DB04216	0.7097	Quercetin	P60709	Actin,_cytoplasmic_1								HADHA
ACTB	1,3,6,7-tetrahydroxy-C-glucosylxanthones	DB04216	0.7778	Quercetin	P60709	Actin,_cytoplasmic_1								HAO1
ACTB	5,7-dihydroxy-4'-Methoxyflavone-7-o-d-apigenin(1→6)-O-β-D-Glucoside	DB04216	1	Quercetin	P60709	Actin,_cytoplasmic_1								HBA1
ACTB	6-Hydroxykaempferol-3,6,7-triglucoside	DB04216	0.7179	Quercetin	P60709	Actin,_cytoplasmic_1								HBB
ACTB	6-hydroxyapigenin-6-O-β-dglucoside-7-O-β-D-glucuronide	DB04216	0.7179	Quercetin	P60709	Actin,_cytoplasmic_1								HCK
ACTB	6-hydroxykaempferol-3-O-β-D-glucoside	DB04216	0.7368	Quercetin	P60709	Actin,_cytoplasmic_1								HCN2
ACTB	Afzelin	DB04216	0.875	Quercetin	P60709	Actin,_cytoplasmic_1								HCRT
ACTB	Angelitriol	DB04216	0.7297	Quercetin	P60709	Actin,_cytoplasmic_1								HDAC2
ACTB	Baicalin	DB04216	0.875	Quercetin	P60709	Actin,_cytoplasmic_1								HDAC9
ACTB	Diosmin	DB04216	0.7	Quercetin	P60709	Actin,_cytoplasmic_1								HGPRTase
ACTB	Glucogallin	DB04216	0.7812	Quercetin	P60709	Actin,_cytoplasmic_1								HI0827
ACTB	Iriflophenone	DB04216	0.7143	Quercetin	P60709	Actin,_cytoplasmic_1								HIBADH
ACTB	Kaempferol-3-O-sophoroside	DB04216	0.7179	Quercetin	P60709	Actin,_cytoplasmic_1								HIBCH
ACTB	Mangiferin	DB04216	0.7778	Quercetin	P60709	Actin,_cytoplasmic_1								HIF1AN
ACTB	Neomangiferin	DB04216	0.7179	Quercetin	P60709	Actin,_cytoplasmic_1								HINT1
ACTB	Quercetin-3,7-O-β-D-glucopyranoside	DB04216	0.7179	Quercetin	P60709	Actin,_cytoplasmic_1								HK1
ACTB	Quercetin-3-O-β-D-glucoside	DB04216	0.7368	Quercetin	P60709	Actin,_cytoplasmic_1								HMGCR
ACTB	Rutin	DB04216	0.7368	Quercetin	P60709	Actin,_cytoplasmic_1								HMGCS1
ACTB	Wogonin	DB04216	0.871	Quercetin	P60709	Actin,_cytoplasmic_1								HMOX1
ACTB	baohuosideIV	DB04216	0.7	Quercetin	P60709	Actin,_cytoplasmic_1								HMOX2
ACTB	epicatechin	DB04216	0.871	Quercetin	P60709	Actin,_cytoplasmic_1								HN
ACTB	fisetin	DB04216	0.9643	Quercetin	P60709	Actin,_cytoplasmic_1								HNF4A
ACTB	hyperoside	DB04216	0.7368	Quercetin	P60709	Actin,_cytoplasmic_1								HNF4G
ACTB	isomangiferin	DB04216	0.7778	Quercetin	P60709	Actin,_cytoplasmic_1								HNMT
ACTB	isovitexin	DB04216	0.7778	Quercetin	P60709	Actin,_cytoplasmic_1								HNRNPA2B1
ACTB	juglaninD	DB04216	0.7	Quercetin	P60709	Actin,_cytoplasmic_1								HNRNPD
ACTB	kaempferol	DB04216	0.9643	Quercetin	P60709	Actin,_cytoplasmic_1								HNRNPK
ACTB	kaempferol-3-O-α-L-rhamnopyranosyl	DB04216	0.7368	Quercetin	P60709	Actin,_cytoplasmic_1								HOXA10
ACTB	kaempferol-3-O-β-D-galactoside	DB04216	0.7368	Quercetin	P60709	Actin,_cytoplasmic_1								HP0602
ACTB	kaempferol-3-O-β-rutinoside	DB04216	0.7368	Quercetin	P60709	Actin,_cytoplasmic_1								HP1BP3
ACTB	luteolin	DB04216	1	Quercetin	P60709	Actin,_cytoplasmic_1								HPGD
ACTB	luteolin-7-O-β-D-neohesperidoside	DB04216	0.7179	Quercetin	P60709	Actin,_cytoplasmic_1								HPRT1
ACTB	naringenin-7-O-β-D-glucopyranoside	DB04216	0.7368	Quercetin	P60709	Actin,_cytoplasmic_1								HRAS
ACTB	naringin	DB04216	0.7179	Quercetin	P60709	Actin,_cytoplasmic_1								HRH1
ACTB	neoeriocitrin	DB04216	0.7179	Quercetin	P60709	Actin,_cytoplasmic_1								HS3ST1
ACTB	quercetin	DB04216	1	Quercetin	P60709	Actin,_cytoplasmic_1								HS3ST3A1
ACTB	scopoletin	DB04216	0.75	Quercetin	P60709	Actin,_cytoplasmic_1								HSD11B1
ACTB	tricin	DB04216	0.8438	Quercetin	P60709	Actin,_cytoplasmic_1								HSD11B2
ACTB	Scutellarin	DB04216	0.875	Quercetin	P60709	Actin,_cytoplasmic_1								HSD17B1
ACTG1	sarsasapogenin	DB11638	0.7111	Artenimol	P63261	Actin,_cytoplasmic_2								HSD17B10
ACTG1	timosaponinAⅢ	DB11638	0.7059	Artenimol	P63261	Actin,_cytoplasmic_2								HSD17B11
ACVR1	Uridine	DB00171	0.7222	ATP	Q04771	Activin_receptor_type-1								HSD17B2
ACVR1	adenosine	DB00171	0.8235	ATP	Q04771	Activin_receptor_type-1								HSD17B3
ACVR1	guanosine	DB00171	0.8169	ATP	Q04771	Activin_receptor_type-1								HSD17B4
ACVR1B	Uridine	DB00171	0.7222	ATP	P36896	Activin_receptor_type-1B								HSD17B7
ACVR1B	adenosine	DB00171	0.8235	ATP	P36896	Activin_receptor_type-1B								HSD17B8
ACVR1B	guanosine	DB00171	0.8169	ATP	P36896	Activin_receptor_type-1B								HSD3B1
ACVRL1	Uridine	DB00171	0.7222	ATP	P37023	Serine/threonine-protein_kinase_receptor_R3								HSD3B2
ACVRL1	adenosine	DB00171	0.8235	ATP	P37023	Serine/threonine-protein_kinase_receptor_R3								HSP90AA1
ACVRL1	guanosine	DB00171	0.8169	ATP	P37023	Serine/threonine-protein_kinase_receptor_R3								HSP90B1
ADA	Uridine	DB00552	0.7042	Pentostatin	P00813	Adenosine_deaminase								HSPA2
ADA	Uridine	DB02472	0.8154	6-Hydroxy-7,8-Dihydro_Purine_Nucleoside	P00813	Adenosine_deaminase								HSPA5
ADA	Uridine	DB03015	0.7879	6-Hydroxy-1,6-Dihydro_Purine_Nucleoside	P00813	Adenosine_deaminase								HSPA8
ADA	Uridine	DB04218	0.8095	1-Deaza-Adenosine	P00813	Adenosine_deaminase								HSPB1
ADA	Uridine	DB04440	0.8197	Nebularine	P00813	Adenosine_deaminase								HTR1A
ADA	adenosine	DB00552	0.806	Pentostatin	P00813	Adenosine_deaminase								HTR2A
ADA	adenosine	DB02472	0.9032	6-Hydroxy-7,8-Dihydro_Purine_Nucleoside	P00813	Adenosine_deaminase								HTR3A
ADA	adenosine	DB03015	0.9032	6-Hydroxy-1,6-Dihydro_Purine_Nucleoside	P00813	Adenosine_deaminase								IDH1
ADA	adenosine	DB04218	1	1-Deaza-Adenosine	P00813	Adenosine_deaminase								IDH3A
ADA	adenosine	DB04440	0.9474	Nebularine	P00813	Adenosine_deaminase								IDH3B
ADA	guanosine	DB00552	0.75	Pentostatin	P00813	Adenosine_deaminase								IDH3G
ADA	guanosine	DB02472	0.8636	6-Hydroxy-7,8-Dihydro_Purine_Nucleoside	P00813	Adenosine_deaminase								IFNB1
ADA	guanosine	DB03015	0.8636	6-Hydroxy-1,6-Dihydro_Purine_Nucleoside	P00813	Adenosine_deaminase								IFNG
ADA	guanosine	DB04218	0.9194	1-Deaza-Adenosine	P00813	Adenosine_deaminase								IGF1
ADA	guanosine	DB04440	0.871	Nebularine	P00813	Adenosine_deaminase								IGF1R
ADAM28	L-Pyroglutamic-acid	DB03088	1	Pidolic_Acid	Q9UKQ2	Disintegrin_and_metalloproteinase_domain-containing_protein_28								IGHG1
ADCY1	Galactose	DB09121	0.7714	Aurothioglucose	Q08828	Adenylate_cyclase_type_1								IGHG2
ADCY1	Uridine	DB00171	0.7222	ATP	Q08828	Adenylate_cyclase_type_1								IGKC
ADCY1	adenosine	DB00131	0.8209	Adenosine_phosphate	Q08828	Adenylate_cyclase_type_1								IGKV2-30
ADCY1	adenosine	DB00171	0.8235	ATP	Q08828	Adenylate_cyclase_type_1								IGLC1
ADCY1	guanosine	DB00131	0.8143	Adenosine_phosphate	Q08828	Adenylate_cyclase_type_1								IGLV2-8
ADCY1	guanosine	DB00171	0.8169	ATP	Q08828	Adenylate_cyclase_type_1								IKBKB
ADCY2	3'-O-Acetylhamaudol	DB02587	0.7234	Colforsin	Q08462	Adenylate_cyclase_type_2								IKBKG
ADCY2	AsparagosideG	DB02587	0.7037	Colforsin	Q08462	Adenylate_cyclase_type_2								IL12B
ADCY2	AsperosaponinVI	DB02587	0.7455	Colforsin	Q08462	Adenylate_cyclase_type_2								IL1B
ADCY2	Daucosterol	DB02587	0.7091	Colforsin	Q08462	Adenylate_cyclase_type_2								IL2
ADCY2	DipsacosideB	DB02587	0.7455	Colforsin	Q08462	Adenylate_cyclase_type_2								IL4I1
ADCY2	DipsacussaponinA	DB02587	0.7455	Colforsin	Q08462	Adenylate_cyclase_type_2								IL6
ADCY2	DipsacussaponinB	DB02587	0.7273	Colforsin	Q08462	Adenylate_cyclase_type_2								IMPDH1
ADCY2	DipsacussaponinC	DB02587	0.7455	Colforsin	Q08462	Adenylate_cyclase_type_2								IMPDH2
ADCY2	Galactose	DB09121	0.7714	Aurothioglucose	Q08462	Adenylate_cyclase_type_2								INHA
ADCY2	JapondipsaponinE1	DB02587	0.7455	Colforsin	Q08462	Adenylate_cyclase_type_2								INS
ADCY2	KalopanaxsaponinA	DB02587	0.7455	Colforsin	Q08462	Adenylate_cyclase_type_2								INSR
ADCY2	LaciniatosideVI	DB02587	0.7037	Colforsin	Q08462	Adenylate_cyclase_type_2								IRGC
ADCY2	MacranthoidinA	DB02587	0.7455	Colforsin	Q08462	Adenylate_cyclase_type_2								ISG20
ADCY2	Roseoside	DB02587	0.7	Colforsin	Q08462	Adenylate_cyclase_type_2								ITGA5
ADCY2	SylvestrosideI	DB02587	0.7037	Colforsin	Q08462	Adenylate_cyclase_type_2								ITGAL
ADCY2	SylvestrosideⅡ	DB02587	0.7037	Colforsin	Q08462	Adenylate_cyclase_type_2								ITGB2
ADCY2	ajugol	DB02587	0.74	Colforsin	Q08462	Adenylate_cyclase_type_2								ITGB3
ADCY2	anemarrhenasaponinI	DB02587	0.7222	Colforsin	Q08462	Adenylate_cyclase_type_2								ITPKA
ADCY2	anemarrhenasaponinⅡ	DB02587	0.7222	Colforsin	Q08462	Adenylate_cyclase_type_2								IVD
ADCY2	cinnacaside	DB02587	0.7143	Colforsin	Q08462	Adenylate_cyclase_type_2								JAK1
ADCY2	frehmaglutinB	DB02587	0.7451	Colforsin	Q08462	Adenylate_cyclase_type_2								JAK2
ADCY2	huzhangosideB	DB02587	0.7455	Colforsin	Q08462	Adenylate_cyclase_type_2								JUN
ADCY2	huzhangosideD	DB02587	0.7455	Colforsin	Q08462	Adenylate_cyclase_type_2								KANSL3
ADCY2	icaritin-3-O-rhamnoside	DB02587	0.7647	Colforsin	Q08462	Adenylate_cyclase_type_2								KARS
ADCY2	macrostemonosideJ	DB02587	0.7037	Colforsin	Q08462	Adenylate_cyclase_type_2								KAT2A
ADCY2	maohuosideA	DB02587	0.7222	Colforsin	Q08462	Adenylate_cyclase_type_2								KAT2B
ADCY2	officinalisnin-I	DB02587	0.7037	Colforsin	Q08462	Adenylate_cyclase_type_2								KAT5
ADCY2	oxyrehmaionosideB	DB02587	0.7917	Colforsin	Q08462	Adenylate_cyclase_type_2								KCNA4
ADCY2	rehmaionosideA	DB02587	0.7551	Colforsin	Q08462	Adenylate_cyclase_type_2								KCNJ3
ADCY2	rehmaionosideC	DB02587	0.7755	Colforsin	Q08462	Adenylate_cyclase_type_2								KCNMA1
ADCY2	timosaponinAⅡ	DB02587	0.7037	Colforsin	Q08462	Adenylate_cyclase_type_2								KDM5D
ADCY2	timosaponinBⅡ	DB02587	0.7037	Colforsin	Q08462	Adenylate_cyclase_type_2								KHSRP
ADCY2	timosaponinD1	DB02587	0.7037	Colforsin	Q08462	Adenylate_cyclase_type_2								KIF1A
ADCY2	timosaponinE1	DB02587	0.7037	Colforsin	Q08462	Adenylate_cyclase_type_2								KIF2C
ADCY2	timosaponinG(C39)	DB02587	0.7037	Colforsin	Q08462	Adenylate_cyclase_type_2								KRT12
ADCY2	wanepimedosideA	DB02587	0.7647	Colforsin	Q08462	Adenylate_cyclase_type_2								KRT2
ADCY5	3'-O-Acetylhamaudol	DB02587	0.7234	Colforsin	O95622	Adenylate_cyclase_type_5								KRTAP5-2
ADCY5	AsparagosideG	DB02587	0.7037	Colforsin	O95622	Adenylate_cyclase_type_5								KRTAP5-3
ADCY5	AsperosaponinVI	DB02587	0.7455	Colforsin	O95622	Adenylate_cyclase_type_5								KYNU
ADCY5	Daucosterol	DB02587	0.7091	Colforsin	O95622	Adenylate_cyclase_type_5								L
ADCY5	DipsacosideB	DB02587	0.7455	Colforsin	O95622	Adenylate_cyclase_type_5								L1
ADCY5	DipsacussaponinA	DB02587	0.7455	Colforsin	O95622	Adenylate_cyclase_type_5								LACZ
ADCY5	DipsacussaponinB	DB02587	0.7273	Colforsin	O95622	Adenylate_cyclase_type_5								LALBA
ADCY5	DipsacussaponinC	DB02587	0.7455	Colforsin	O95622	Adenylate_cyclase_type_5								LARS
ADCY5	Galactose	DB09121	0.7714	Aurothioglucose	O95622	Adenylate_cyclase_type_5								LARS2
ADCY5	JapondipsaponinE1	DB02587	0.7455	Colforsin	O95622	Adenylate_cyclase_type_5								LCK
ADCY5	KalopanaxsaponinA	DB02587	0.7455	Colforsin	O95622	Adenylate_cyclase_type_5								LCMT1
ADCY5	LaciniatosideVI	DB02587	0.7037	Colforsin	O95622	Adenylate_cyclase_type_5								LCMT2
ADCY5	MacranthoidinA	DB02587	0.7455	Colforsin	O95622	Adenylate_cyclase_type_5								LCN2
ADCY5	Roseoside	DB02587	0.7	Colforsin	O95622	Adenylate_cyclase_type_5								LCT
ADCY5	SylvestrosideI	DB02587	0.7037	Colforsin	O95622	Adenylate_cyclase_type_5								LCTL
ADCY5	SylvestrosideⅡ	DB02587	0.7037	Colforsin	O95622	Adenylate_cyclase_type_5								LDHA
ADCY5	ajugol	DB02587	0.74	Colforsin	O95622	Adenylate_cyclase_type_5								LDHAL6A
ADCY5	anemarrhenasaponinI	DB02587	0.7222	Colforsin	O95622	Adenylate_cyclase_type_5								LDHAL6B
ADCY5	anemarrhenasaponinⅡ	DB02587	0.7222	Colforsin	O95622	Adenylate_cyclase_type_5								LDHB
ADCY5	cinnacaside	DB02587	0.7143	Colforsin	O95622	Adenylate_cyclase_type_5								LDHC
ADCY5	frehmaglutinB	DB02587	0.7451	Colforsin	O95622	Adenylate_cyclase_type_5								LGALS1
ADCY5	huzhangosideB	DB02587	0.7455	Colforsin	O95622	Adenylate_cyclase_type_5								LGALS2
ADCY5	huzhangosideD	DB02587	0.7455	Colforsin	O95622	Adenylate_cyclase_type_5								LGALS3
ADCY5	icaritin-3-O-rhamnoside	DB02587	0.7647	Colforsin	O95622	Adenylate_cyclase_type_5								LGALS7
ADCY5	macrostemonosideJ	DB02587	0.7037	Colforsin	O95622	Adenylate_cyclase_type_5								LIP3
ADCY5	maohuosideA	DB02587	0.7222	Colforsin	O95622	Adenylate_cyclase_type_5								LPL
ADCY5	officinalisnin-I	DB02587	0.7037	Colforsin	O95622	Adenylate_cyclase_type_5								LSM6
ADCY5	oxyrehmaionosideB	DB02587	0.7917	Colforsin	O95622	Adenylate_cyclase_type_5								LSS
ADCY5	rehmaionosideA	DB02587	0.7551	Colforsin	O95622	Adenylate_cyclase_type_5								LTB4R
ADCY5	rehmaionosideC	DB02587	0.7755	Colforsin	O95622	Adenylate_cyclase_type_5								LTB4R2
ADCY5	timosaponinAⅡ	DB02587	0.7037	Colforsin	O95622	Adenylate_cyclase_type_5								LTF
ADCY5	timosaponinBⅡ	DB02587	0.7037	Colforsin	O95622	Adenylate_cyclase_type_5								LY96
ADCY5	timosaponinD1	DB02587	0.7037	Colforsin	O95622	Adenylate_cyclase_type_5								LYZ
ADCY5	timosaponinE1	DB02587	0.7037	Colforsin	O95622	Adenylate_cyclase_type_5								M6PR
ADCY5	timosaponinG(C39)	DB02587	0.7037	Colforsin	O95622	Adenylate_cyclase_type_5								MAFF_RS13750
ADCY5	wanepimedosideA	DB02587	0.7647	Colforsin	O95622	Adenylate_cyclase_type_5								MAL13P1.227
ADGRD1	hederagenin	DB12637	0.7069	Onapristone	Q6QNK2	Adhesion_G-protein_coupled_receptor_D1								MAL13P1.281
ADGRD1	japonicuminB	DB12637	0.7069	Onapristone	Q6QNK2	Adhesion_G-protein_coupled_receptor_D1								MAL13P1.540
ADH1A	adenosine	DB00157	0.7568	NADH	P07327	Alcohol_dehydrogenase_1A								MAL13P1.92
ADH1A	guanosine	DB00157	0.7532	NADH	P07327	Alcohol_dehydrogenase_1A								MAL7P1.202
ADH1B	adenosine	DB00157	0.7568	NADH	P00325	Alcohol_dehydrogenase_1B								MAL8P1.31
ADH1B	adenosine	DB03461	0.7534	2'-Monophosphoadenosine_5'-Diphosphoribose	P00325	Alcohol_dehydrogenase_1B								MAL8P1.32
ADH1B	guanosine	DB00157	0.7532	NADH	P00325	Alcohol_dehydrogenase_1B								MAL8P1.69
ADH1B	guanosine	DB03461	0.75	2'-Monophosphoadenosine_5'-Diphosphoribose	P00325	Alcohol_dehydrogenase_1B								MAN1B1
ADH1C	AsparagosideG	DB02659	0.7	Cholic_Acid	P00326	Alcohol_dehydrogenase_1C								MAN2A1
ADH1C	Uridine	DB04071	0.726	Cpad	P00326	Alcohol_dehydrogenase_1C								MAOA
ADH1C	adenosine	DB00157	0.7568	NADH	P00326	Alcohol_dehydrogenase_1C								MAOB
ADH1C	adenosine	DB03020	0.7778	5-Beta-D-Ribofuranosylnicotinamide_Adenine_Dinucleotide	P00326	Alcohol_dehydrogenase_1C								MAP4
ADH1C	adenosine	DB04071	0.8	Cpad	P00326	Alcohol_dehydrogenase_1C								MAPK1
ADH1C	guanosine	DB00157	0.7532	NADH	P00326	Alcohol_dehydrogenase_1C								MAPK10
ADH1C	guanosine	DB03020	0.7733	5-Beta-D-Ribofuranosylnicotinamide_Adenine_Dinucleotide	P00326	Alcohol_dehydrogenase_1C								MAPK12
ADH1C	guanosine	DB04071	0.7945	Cpad	P00326	Alcohol_dehydrogenase_1C								MAPK3
ADH1C	hederagenin	DB02659	0.7609	Cholic_Acid	P00326	Alcohol_dehydrogenase_1C								MAPK8IP1
ADH1C	japonicuminB	DB02659	0.7234	Cholic_Acid	P00326	Alcohol_dehydrogenase_1C								MAT1A
ADH1C	lycojaponicuminolD	DB02659	0.7292	Cholic_Acid	P00326	Alcohol_dehydrogenase_1C								MAT2A
ADH1C	macrostemonosideJ	DB02659	0.7	Cholic_Acid	P00326	Alcohol_dehydrogenase_1C								MB
ADH1C	officinalisnin-I	DB02659	0.7	Cholic_Acid	P00326	Alcohol_dehydrogenase_1C								MBL2
ADH1C	rehmapicrogenin	DB02659	0.7	Cholic_Acid	P00326	Alcohol_dehydrogenase_1C								MDH1
ADH1C	sarsasapogenin	DB02659	0.7209	Cholic_Acid	P00326	Alcohol_dehydrogenase_1C								MDH2
ADH1C	timosaponinAⅡ	DB02659	0.7	Cholic_Acid	P00326	Alcohol_dehydrogenase_1C								ME1
ADH1C	timosaponinBⅡ	DB02659	0.7	Cholic_Acid	P00326	Alcohol_dehydrogenase_1C								ME2
ADH1C	timosaponinD1	DB02659	0.7	Cholic_Acid	P00326	Alcohol_dehydrogenase_1C								ME3
ADH1C	timosaponinE1	DB02659	0.7	Cholic_Acid	P00326	Alcohol_dehydrogenase_1C								MED1
ADH1C	timosaponinG(C39)	DB02659	0.7	Cholic_Acid	P00326	Alcohol_dehydrogenase_1C								MESA
ADH4	adenosine	DB00157	0.7568	NADH	P08319	Alcohol_dehydrogenase_4								METAP1
ADH4	guanosine	DB00157	0.7532	NADH	P08319	Alcohol_dehydrogenase_4								METAP2
ADH5	9,12-octadecadienoicacid	DB03017	0.9524	Lauric_acid	P11766	Alcohol_dehydrogenase_class-3								MGAM
ADH5	adenosine	DB00157	0.7568	NADH	P11766	Alcohol_dehydrogenase_class-3								MGAT1
ADH5	guanosine	DB00157	0.7532	NADH	P11766	Alcohol_dehydrogenase_class-3								MGMT
ADH7	adenosine	DB00157	0.7568	NADH	P40394	Alcohol_dehydrogenase_class_4_mu/sigma_chain								MIF
ADH7	guanosine	DB00157	0.7532	NADH	P40394	Alcohol_dehydrogenase_class_4_mu/sigma_chain								MIP
ADK	adenosine	DB00131	0.8209	Adenosine_phosphate	P55263	Adenosine_kinase								MME
ADK	adenosine	DB07173	0.7581	7-(5-DEOXY-BETA-D-RIBOFURANOSYL)-5-IODO-7H-PYRROLO[2,3-D]PYRIMIDIN-4-AMINE	P55263	Adenosine_kinase								MMP9
ADK	guanosine	DB00131	0.8143	Adenosine_phosphate	P55263	Adenosine_kinase								MOD
ADK	guanosine	DB07173	0.7015	7-(5-DEOXY-BETA-D-RIBOFURANOSYL)-5-IODO-7H-PYRROLO[2,3-D]PYRIMIDIN-4-AMINE	P55263	Adenosine_kinase								MPN348
ADORA1	Uridine	DB00640	0.8095	Adenosine	P30542	Adenosine_receptor_A1								MSDC
ADORA1	Uridine	DB00651	0.7612	Dyphylline	P30542	Adenosine_receptor_A1								MSMO1
ADORA1	Uridine	DB04954	0.7391	Tecadenoson	P30542	Adenosine_receptor_A1								MTAP
ADORA1	adenosine	DB00640	1	Adenosine	P30542	Adenosine_receptor_A1								MT-CO1
ADORA1	adenosine	DB00651	0.7101	Dyphylline	P30542	Adenosine_receptor_A1								MT-CO2
ADORA1	adenosine	DB04954	0.875	Tecadenoson	P30542	Adenosine_receptor_A1								MT-CO3
ADORA1	guanosine	DB00640	0.9194	Adenosine	P30542	Adenosine_receptor_A1								MT-CYB
ADORA1	guanosine	DB00651	0.7324	Dyphylline	P30542	Adenosine_receptor_A1								MTHFD1
ADORA1	guanosine	DB04954	0.8116	Tecadenoson	P30542	Adenosine_receptor_A1								MTHFD2
ADORA2A	Uridine	DB00640	0.8095	Adenosine	P29274	Adenosine_receptor_A2a								MT-ND1
ADORA2A	Uridine	DB00651	0.7612	Dyphylline	P29274	Adenosine_receptor_A2a								MT-ND2
ADORA2A	Uridine	DB06213	0.7681	Regadenoson	P29274	Adenosine_receptor_A2a								MT-ND3
ADORA2A	adenosine	DB00640	1	Adenosine	P29274	Adenosine_receptor_A2a								MT-ND4
ADORA2A	adenosine	DB00651	0.7101	Dyphylline	P29274	Adenosine_receptor_A2a								MT-ND4L
ADORA2A	adenosine	DB04853	0.8143	Binodenoson	P29274	Adenosine_receptor_A2a								MT-ND5
ADORA2A	adenosine	DB05009	0.726	Apadenoson	P29274	Adenosine_receptor_A2a								MT-ND6
ADORA2A	adenosine	DB06213	0.8769	Regadenoson	P29274	Adenosine_receptor_A2a								MTNR1A
ADORA2A	guanosine	DB00640	0.9194	Adenosine	P29274	Adenosine_receptor_A2a								MTNR1B
ADORA2A	guanosine	DB00651	0.7324	Dyphylline	P29274	Adenosine_receptor_A2a								MTOR
ADORA2A	guanosine	DB04853	0.8082	Binodenoson	P29274	Adenosine_receptor_A2a								MTTP
ADORA2A	guanosine	DB05009	0.7013	Apadenoson	P29274	Adenosine_receptor_A2a								MYH14
ADORA2A	guanosine	DB06213	0.8955	Regadenoson	P29274	Adenosine_receptor_A2a								MYH9
ADORA2B	Uridine	DB00640	0.8095	Adenosine	P29275	Adenosine_receptor_A2b								NAE1
ADORA2B	adenosine	DB00640	1	Adenosine	P29275	Adenosine_receptor_A2b								NCAN
ADORA2B	guanosine	DB00640	0.9194	Adenosine	P29275	Adenosine_receptor_A2b								NCF1
ADORA3	Uridine	DB00640	0.8095	Adenosine	P0DMS8	Adenosine_receptor_A3								NCF2
ADORA3	adenosine	DB00640	1	Adenosine	P0DMS8	Adenosine_receptor_A3								NCF4
ADORA3	adenosine	DB05511	0.7879	Piclidenoson	P0DMS8	Adenosine_receptor_A3								NCOA1
ADORA3	guanosine	DB00640	0.9194	Adenosine	P0DMS8	Adenosine_receptor_A3								NCOA2
ADORA3	guanosine	DB05511	0.7571	Piclidenoson	P0DMS8	Adenosine_receptor_A3								NDST1
ADRA1A	(-)-(A-b)-14α-benzoyloxy-N-ethyl-6α，15α-dihydroxy-1α，8β，16β，18-tetramethoxyaconitane	DB12278	0.7586	Propiverine	P35348	Alpha-1A_adrenergic_receptor								NDUFA1
ADRA1A	14-acetyltalatisamine	DB12278	0.7241	Propiverine	P35348	Alpha-1A_adrenergic_receptor								NDUFA10
ADRA1A	Benzoylhypaconine	DB12278	0.7049	Propiverine	P35348	Alpha-1A_adrenergic_receptor								NDUFA11
ADRA1A	Condelphine	DB12278	0.7119	Propiverine	P35348	Alpha-1A_adrenergic_receptor								NDUFA12
ADRA1A	Deoxyaconitine	DB12278	0.7213	Propiverine	P35348	Alpha-1A_adrenergic_receptor								NDUFA13
ADRA1A	Isodelphinine	DB12278	0.7414	Propiverine	P35348	Alpha-1A_adrenergic_receptor								NDUFA2
ADRB2	N-para-ferulyl-tyramine	DB00867	0.7027	Ritodrine	P07550	Beta-2_adrenergic_receptor								NDUFA3
ADRBK1	Uridine	DB00171	0.7222	ATP	P25098	Beta-adrenergic_receptor_kinase_1								NDUFA4
ADRBK1	adenosine	DB00171	0.8235	ATP	P25098	Beta-adrenergic_receptor_kinase_1								NDUFA4L2
ADRBK1	guanosine	DB00171	0.8169	ATP	P25098	Beta-adrenergic_receptor_kinase_1								NDUFA5
ADRBK2	Uridine	DB00171	0.7222	ATP	P35626	Beta-adrenergic_receptor_kinase_2								NDUFA6
ADRBK2	adenosine	DB00171	0.8235	ATP	P35626	Beta-adrenergic_receptor_kinase_2								NDUFA7
ADRBK2	guanosine	DB00171	0.8169	ATP	P35626	Beta-adrenergic_receptor_kinase_2								NDUFA8
Adss	Uridine	DB03510	0.7286	6-O-Phosphoryl_Inosine_Monophosphate	Q9U8D3	Adenylosuccinate_synthetase								NDUFA9
Adss	Uridine	DB04315	0.7397	Guanosine-5'-Diphosphate	Q9U8D3	Adenylosuccinate_synthetase								NDUFAB1
Adss	adenosine	DB03510	0.7536	6-O-Phosphoryl_Inosine_Monophosphate	Q9U8D3	Adenylosuccinate_synthetase								NDUFB1
Adss	adenosine	DB04315	0.7887	Guanosine-5'-Diphosphate	Q9U8D3	Adenylosuccinate_synthetase								NDUFB10
Adss	guanosine	DB03510	0.7746	6-O-Phosphoryl_Inosine_Monophosphate	Q9U8D3	Adenylosuccinate_synthetase								NDUFB2
Adss	guanosine	DB04315	0.8592	Guanosine-5'-Diphosphate	Q9U8D3	Adenylosuccinate_synthetase								NDUFB3
ADSSL1	Uridine	DB03510	0.7286	6-O-Phosphoryl_Inosine_Monophosphate	Q8N142	Adenylosuccinate_synthetase_isozyme_1								NDUFB4
ADSSL1	Uridine	DB04137	0.7397	Guanosine-5'-Triphosphate	Q8N142	Adenylosuccinate_synthetase_isozyme_1								NDUFB5
ADSSL1	Uridine	DB04315	0.7397	Guanosine-5'-Diphosphate	Q8N142	Adenylosuccinate_synthetase_isozyme_1								NDUFB6
ADSSL1	Uridine	DB04418	0.7162	Adenylosuccinic_Acid	Q8N142	Adenylosuccinate_synthetase_isozyme_1								NDUFB7
ADSSL1	Uridine	DB04566	0.7571	Inosinic_Acid	Q8N142	Adenylosuccinate_synthetase_isozyme_1								NDUFB8
ADSSL1	adenosine	DB03510	0.7536	6-O-Phosphoryl_Inosine_Monophosphate	Q8N142	Adenylosuccinate_synthetase_isozyme_1								NDUFB9
ADSSL1	adenosine	DB04137	0.7887	Guanosine-5'-Triphosphate	Q8N142	Adenylosuccinate_synthetase_isozyme_1								NDUFC1
ADSSL1	adenosine	DB04315	0.7887	Guanosine-5'-Diphosphate	Q8N142	Adenylosuccinate_synthetase_isozyme_1								NDUFC2
ADSSL1	adenosine	DB04418	0.7639	Adenylosuccinic_Acid	Q8N142	Adenylosuccinate_synthetase_isozyme_1								NDUFS1
ADSSL1	adenosine	DB04566	0.7571	Inosinic_Acid	Q8N142	Adenylosuccinate_synthetase_isozyme_1								NDUFS2
ADSSL1	guanosine	DB03510	0.7746	6-O-Phosphoryl_Inosine_Monophosphate	Q8N142	Adenylosuccinate_synthetase_isozyme_1								NDUFS3
ADSSL1	guanosine	DB04137	0.8592	Guanosine-5'-Triphosphate	Q8N142	Adenylosuccinate_synthetase_isozyme_1								NDUFS4
ADSSL1	guanosine	DB04315	0.8592	Guanosine-5'-Diphosphate	Q8N142	Adenylosuccinate_synthetase_isozyme_1								NDUFS5
ADSSL1	guanosine	DB04418	0.7838	Adenylosuccinic_Acid	Q8N142	Adenylosuccinate_synthetase_isozyme_1								NDUFS6
ADSSL1	guanosine	DB04566	0.8028	Inosinic_Acid	Q8N142	Adenylosuccinate_synthetase_isozyme_1								NDUFS7
AFG3L2	Uridine	DB00171	0.7222	ATP	Q9Y4W6	AFG3-like_protein_2								NDUFS8
AFG3L2	adenosine	DB00171	0.8235	ATP	Q9Y4W6	AFG3-like_protein_2								NDUFV1
AFG3L2	guanosine	DB00171	0.8169	ATP	Q9Y4W6	AFG3-like_protein_2								NDUFV2
AHCY	Uridine	DB03273	0.7778	3'-Oxo-Adenosine	P23526	Adenosylhomocysteinase								NDUFV3
AHCY	adenosine	DB03216	0.7241	(1'R,2'S)-9-(2-Hydroxy-3'-Keto-Cyclopenten-1-yl)Adenine	P23526	Adenosylhomocysteinase								NFKB1
AHCY	adenosine	DB03273	0.931	3'-Oxo-Adenosine	P23526	Adenosylhomocysteinase								NFKB2
AHCY	adenosine	DB03769	0.7705	D-Eritadenine	P23526	Adenosylhomocysteinase								NFKBIA
AHCY	guanosine	DB03273	0.8871	3'-Oxo-Adenosine	P23526	Adenosylhomocysteinase								NFS1
AHCY	guanosine	DB03769	0.7385	D-Eritadenine	P23526	Adenosylhomocysteinase								NME1
AHR	(+)-catechin	DB04216	0.871	Quercetin	P35869	Aryl_hydrocarbon_receptor								NME2
AHR	(+)-catechin	DB08995	0.7073	Diosmin	P35869	Aryl_hydrocarbon_receptor								NMNAT1
AHR	(+)-catechin	DB12116	0.8788	Epigallocatechin_gallate	P35869	Aryl_hydrocarbon_receptor								NMNAT3
AHR	(+)-cycloolivil	DB08995	0.7391	Diosmin	P35869	Aryl_hydrocarbon_receptor								NNT
AHR	(+)-lyoniresinol-3α-O-β-D-glucopyranoside	DB08995	0.8636	Diosmin	P35869	Aryl_hydrocarbon_receptor								NOLC1
AHR	(+)-lyoniresinol-3α-O-β-D-glucopyranoside	DB12116	0.7209	Epigallocatechin_gallate	P35869	Aryl_hydrocarbon_receptor								NOS1
AHR	(2'S)-4'-O-β-D-apiofuranosyl-(1→6)-O-β-D-glucopyranosylvisamminol	DB08995	0.7451	Diosmin	P35869	Aryl_hydrocarbon_receptor								NOS2
AHR	(2R,3R)-5,7,3'-trihydroxyl-4'-methoxyl-flavanonol	DB04216	0.871	Quercetin	P35869	Aryl_hydrocarbon_receptor								NOS3
AHR	(2R,3R)-5,7,3'-trihydroxyl-4'-methoxyl-flavanonol	DB07715	0.7097	Emodin	P35869	Aryl_hydrocarbon_receptor								NPEPPS
AHR	(2R,3R)-5,7,3'-trihydroxyl-4'-methoxyl-flavanonol	DB08995	0.75	Diosmin	P35869	Aryl_hydrocarbon_receptor								NPM1
AHR	(2R,3R)-5,7,3'-trihydroxyl-4'-methoxyl-flavanonol	DB12116	0.8235	Epigallocatechin_gallate	P35869	Aryl_hydrocarbon_receptor								NPPB
AHR	(2S)-5,7,3′,5′-tetrahydroxy-flavanone-7-O-neohesperidoside	DB08995	0.9024	Diosmin	P35869	Aryl_hydrocarbon_receptor								NQO1
AHR	(2S)-5,7,3′,5′-tetrahydroxy-flavanone-7-O-neohesperidoside	DB12116	0.7949	Epigallocatechin_gallate	P35869	Aryl_hydrocarbon_receptor								NQO2
AHR	(2S)-7,4'-dihydroxy-5-methoxyflavanone	DB04216	0.75	Quercetin	P35869	Aryl_hydrocarbon_receptor								NR0B1
AHR	(2S)-7,4'-dihydroxy-5-methoxyflavanone	DB07715	0.7	Emodin	P35869	Aryl_hydrocarbon_receptor								NR1H2
AHR	(2S)-7,4'-dihydroxy-5-methoxyflavanone	DB08995	0.7	Diosmin	P35869	Aryl_hydrocarbon_receptor								NR1H3
AHR	(2S)-7,4'-dihydroxy-5-methoxyflavanone	DB12116	0.7647	Epigallocatechin_gallate	P35869	Aryl_hydrocarbon_receptor								NR1H4
AHR	(3'S)-3'-O-β-D-apiofuranosyl-(1→6)-O-β-D-glucopyranosylhamaudol	DB08995	0.7451	Diosmin	P35869	Aryl_hydrocarbon_receptor								NR1I2
AHR	1,2,3,4,6-Penta-O-galloyl-β-D-glucose	DB04216	0.7143	Quercetin	P35869	Aryl_hydrocarbon_receptor								NR1I3
AHR	1,2,3,4,6-Penta-O-galloyl-β-D-glucose	DB08995	0.7561	Diosmin	P35869	Aryl_hydrocarbon_receptor								NR2F1
AHR	1,2,3,4,6-Penta-O-galloyl-β-D-glucose	DB12116	0.7778	Epigallocatechin_gallate	P35869	Aryl_hydrocarbon_receptor								NR3C1
AHR	1,2,3,6-tetra-O-galloyl-β-D-glucose	DB04216	0.7097	Quercetin	P35869	Aryl_hydrocarbon_receptor								NR3C2
AHR	1,2,3,6-tetra-O-galloyl-β-D-glucose	DB07715	0.7143	Emodin	P35869	Aryl_hydrocarbon_receptor								NRDD
AHR	1,3,6,7-tetrahydroxy-C-glucosylxanthones	DB04216	0.7778	Quercetin	P35869	Aryl_hydrocarbon_receptor								NSDHL
AHR	1,3,6,7-tetrahydroxy-C-glucosylxanthones	DB08995	0.8537	Diosmin	P35869	Aryl_hydrocarbon_receptor								NT5C2
AHR	1,3,6,7-tetrahydroxy-C-glucosylxanthones	DB12116	0.7895	Epigallocatechin_gallate	P35869	Aryl_hydrocarbon_receptor								NT5M
AHR	4'-O-β-Glucopyranosyl-5-O-methylvisamminol	DB08995	0.7959	Diosmin	P35869	Aryl_hydrocarbon_receptor								NUDT9
AHR	4H-1-benzopyran-4-one,7-[[2-O-(6-deoxy-a-L-mannopyranosyl)-b-D-glucopyranosyl]oxy]-5-hydroxy	DB08995	0.878	Diosmin	P35869	Aryl_hydrocarbon_receptor								OAT
AHR	4H-1-benzopyran-4-one,7-[[2-O-(6-deoxy-a-L-mannopyranosyl)-b-D-glucopyranosyl]oxy]-5-hydroxy	DB12116	0.7692	Epigallocatechin_gallate	P35869	Aryl_hydrocarbon_receptor								OAZ1
AHR	5,7-dihydroxy-4'-Methoxyflavone-7-o-d-apigenin(1→6)-O-β-D-Glucoside	DB04216	1	Quercetin	P35869	Aryl_hydrocarbon_receptor								OAZ2
AHR	5,7-dihydroxy-4'-Methoxyflavone-7-o-d-apigenin(1→6)-O-β-D-Glucoside	DB07715	0.7	Emodin	P35869	Aryl_hydrocarbon_receptor								OAZ3
AHR	5,7-dihydroxy-4'-Methoxyflavone-7-o-d-apigenin(1→6)-O-β-D-Glucoside	DB08995	0.7	Diosmin	P35869	Aryl_hydrocarbon_receptor								OGDH
AHR	5,7-dihydroxy-4'-Methoxyflavone-7-o-d-apigenin(1→6)-O-β-D-Glucoside	DB12116	0.875	Epigallocatechin_gallate	P35869	Aryl_hydrocarbon_receptor								OGFOD1
AHR	6-Feruloylajugol	DB08995	0.8298	Diosmin	P35869	Aryl_hydrocarbon_receptor								OGFOD2
AHR	6-Hydroxykaempferol-3,6,7-triglucoside	DB04216	0.7179	Quercetin	P35869	Aryl_hydrocarbon_receptor								OPRD1
AHR	6-Hydroxykaempferol-3,6,7-triglucoside	DB08995	0.881	Diosmin	P35869	Aryl_hydrocarbon_receptor								OPRK1
AHR	6-Hydroxykaempferol-3,6,7-triglucoside	DB12116	0.8205	Epigallocatechin_gallate	P35869	Aryl_hydrocarbon_receptor								OPRL1
AHR	6-O-β-D-glucopyranosyl-lactinolide	DB08995	0.7	Diosmin	P35869	Aryl_hydrocarbon_receptor								OPRM1
AHR	6-[(1R,2R)-1,2-dihydroxy-3-β-D-glucosyloxy-3-methylbutyl]-7-methoxycoumarin	DB08995	0.8667	Diosmin	P35869	Aryl_hydrocarbon_receptor								ORM1
AHR	6-hydroxyapigenin-6-O-β-dglucoside-7-O-β-D-glucuronide	DB04216	0.7179	Quercetin	P35869	Aryl_hydrocarbon_receptor								ORM2
AHR	6-hydroxyapigenin-6-O-β-dglucoside-7-O-β-D-glucuronide	DB08995	0.881	Diosmin	P35869	Aryl_hydrocarbon_receptor								OTC
AHR	6-hydroxyapigenin-6-O-β-dglucoside-7-O-β-D-glucuronide	DB12116	0.8205	Epigallocatechin_gallate	P35869	Aryl_hydrocarbon_receptor								P
AHR	6-hydroxykaempferol-3-O-β-D-glucoside	DB04216	0.7368	Quercetin	P35869	Aryl_hydrocarbon_receptor								P2
AHR	6-hydroxykaempferol-3-O-β-D-glucoside	DB08995	0.9024	Diosmin	P35869	Aryl_hydrocarbon_receptor								P2RY12
AHR	6-hydroxykaempferol-3-O-β-D-glucoside	DB12116	0.8421	Epigallocatechin_gallate	P35869	Aryl_hydrocarbon_receptor								P2RY2
AHR	7-O-β-D-apiofuranosyl-(1→6)-β-D-glucopyranosyl-Umbelliferone	DB08995	0.7292	Diosmin	P35869	Aryl_hydrocarbon_receptor								P3H1
AHR	Afzelin	DB04216	0.875	Quercetin	P35869	Aryl_hydrocarbon_receptor								P3H2
AHR	Afzelin	DB08995	0.8	Diosmin	P35869	Aryl_hydrocarbon_receptor								P3H3
AHR	Afzelin	DB12116	0.8824	Epigallocatechin_gallate	P35869	Aryl_hydrocarbon_receptor								P4HA1
AHR	Angelitriol	DB04216	0.7297	Quercetin	P35869	Aryl_hydrocarbon_receptor								P4HB
AHR	Angelitriol	DB08995	0.7273	Diosmin	P35869	Aryl_hydrocarbon_receptor								P4HTM
AHR	Angelitriol	DB12116	0.7436	Epigallocatechin_gallate	P35869	Aryl_hydrocarbon_receptor								PA3270
AHR	Anpubesol	DB08995	0.7174	Diosmin	P35869	Aryl_hydrocarbon_receptor								PADI1
AHR	AnthraglycosideB	DB08995	0.8571	Diosmin	P35869	Aryl_hydrocarbon_receptor								PADI2
AHR	AnthraglycosideB	DB12116	0.7949	Epigallocatechin_gallate	P35869	Aryl_hydrocarbon_receptor								PADI3
AHR	Baicalin	DB04216	0.875	Quercetin	P35869	Aryl_hydrocarbon_receptor								PADI4
AHR	Baicalin	DB08995	0.7561	Diosmin	P35869	Aryl_hydrocarbon_receptor								PADI6
AHR	Baicalin	DB12116	0.8824	Epigallocatechin_gallate	P35869	Aryl_hydrocarbon_receptor								PAEP
AHR	Cantleyoside	DB08995	0.72	Diosmin	P35869	Aryl_hydrocarbon_receptor								PAH
AHR	Carthamone	DB08995	0.7111	Diosmin	P35869	Aryl_hydrocarbon_receptor								PAM
AHR	CleomiscosinA	DB08995	0.878	Diosmin	P35869	Aryl_hydrocarbon_receptor								PAPOLA
AHR	CleomiscosinA	DB12116	0.725	Epigallocatechin_gallate	P35869	Aryl_hydrocarbon_receptor								PAPS
AHR	Columbianin	DB08995	0.7551	Diosmin	P35869	Aryl_hydrocarbon_receptor								PAPSS1
AHR	Diosmin	DB04216	0.7	Quercetin	P35869	Aryl_hydrocarbon_receptor								PARP1
AHR	Diosmin	DB08995	1	Diosmin	P35869	Aryl_hydrocarbon_receptor								PB1
AHR	Diosmin	DB12116	0.8	Epigallocatechin_gallate	P35869	Aryl_hydrocarbon_receptor								PCK1
AHR	DipsanosideA	DB08995	0.7059	Diosmin	P35869	Aryl_hydrocarbon_receptor								PCMT1
AHR	Glucogallin	DB04216	0.7812	Quercetin	P35869	Aryl_hydrocarbon_receptor								PDE2A
AHR	Glucogallin	DB08995	0.725	Diosmin	P35869	Aryl_hydrocarbon_receptor								PDE4A
AHR	Glucogallin	DB12116	0.7941	Epigallocatechin_gallate	P35869	Aryl_hydrocarbon_receptor								PDE4B
AHR	Iriflophenone	DB02709	0.7619	Resveratrol	P35869	Aryl_hydrocarbon_receptor								PDE4C
AHR	Iriflophenone	DB04216	0.7143	Quercetin	P35869	Aryl_hydrocarbon_receptor								PDE4D
AHR	Iriflophenone	DB07715	0.7917	Emodin	P35869	Aryl_hydrocarbon_receptor								PDE5A
AHR	Kaempferol-3-O-sophoroside	DB04216	0.7179	Quercetin	P35869	Aryl_hydrocarbon_receptor								PDE7A
AHR	Kaempferol-3-O-sophoroside	DB08995	0.881	Diosmin	P35869	Aryl_hydrocarbon_receptor								PDE7B
AHR	Kaempferol-3-O-sophoroside	DB12116	0.8205	Epigallocatechin_gallate	P35869	Aryl_hydrocarbon_receptor								PDHA1
AHR	Loganin	DB08995	0.75	Diosmin	P35869	Aryl_hydrocarbon_receptor								PDHA2
AHR	Mangiferin	DB04216	0.7778	Quercetin	P35869	Aryl_hydrocarbon_receptor								PDHB
AHR	Mangiferin	DB08995	0.8537	Diosmin	P35869	Aryl_hydrocarbon_receptor								PDXK
AHR	Mangiferin	DB12116	0.7895	Epigallocatechin_gallate	P35869	Aryl_hydrocarbon_receptor								PECR
AHR	Marmesinin	DB08995	0.8085	Diosmin	P35869	Aryl_hydrocarbon_receptor								PestiV1gp1
AHR	Neomangiferin	DB04216	0.7179	Quercetin	P35869	Aryl_hydrocarbon_receptor								PF07_0029
AHR	Neomangiferin	DB08995	0.881	Diosmin	P35869	Aryl_hydrocarbon_receptor								PF07_0088
AHR	Neomangiferin	DB12116	0.8205	Epigallocatechin_gallate	P35869	Aryl_hydrocarbon_receptor								PF07_0112
AHR	Oxypeucedanin-Hydrate	DB08995	0.7234	Diosmin	P35869	Aryl_hydrocarbon_receptor								PF08_0032
AHR	Pabulenol	DB08995	0.7111	Diosmin	P35869	Aryl_hydrocarbon_receptor								PF10_0084
AHR	Pabulenol	DB12116	0.725	Epigallocatechin_gallate	P35869	Aryl_hydrocarbon_receptor								PF10_0110
AHR	Paeonoside	DB08995	0.878	Diosmin	P35869	Aryl_hydrocarbon_receptor								PF10_0126
AHR	Paeonoside	DB12116	0.725	Epigallocatechin_gallate	P35869	Aryl_hydrocarbon_receptor								PF10_0155
AHR	Parietin	DB07715	0.8462	Emodin	P35869	Aryl_hydrocarbon_receptor								PF10_0159
AHR	Prim-O-glucosylcimifugin	DB08995	0.78	Diosmin	P35869	Aryl_hydrocarbon_receptor								PF10_0161a
AHR	Psoralen	DB06732	0.7391	beta-Naphthoflavone	P35869	Aryl_hydrocarbon_receptor								PF10_0187
AHR	Pyrogallol	DB02709	0.7143	Resveratrol	P35869	Aryl_hydrocarbon_receptor								PF10_0272
AHR	Quercetin-3,7-O-β-D-glucopyranoside	DB04216	0.7179	Quercetin	P35869	Aryl_hydrocarbon_receptor								PF10_0289
AHR	Quercetin-3,7-O-β-D-glucopyranoside	DB08995	0.881	Diosmin	P35869	Aryl_hydrocarbon_receptor								PF10_0325
AHR	Quercetin-3,7-O-β-D-glucopyranoside	DB12116	0.8205	Epigallocatechin_gallate	P35869	Aryl_hydrocarbon_receptor								PF10_0340
AHR	Quercetin-3-O-β-D-glucoside	DB04216	0.7368	Quercetin	P35869	Aryl_hydrocarbon_receptor								PF11_0174
AHR	Quercetin-3-O-β-D-glucoside	DB08995	0.9024	Diosmin	P35869	Aryl_hydrocarbon_receptor								PF11_0189
AHR	Quercetin-3-O-β-D-glucoside	DB12116	0.8421	Epigallocatechin_gallate	P35869	Aryl_hydrocarbon_receptor								PF11_0270
AHR	Rutin	DB04216	0.7368	Quercetin	P35869	Aryl_hydrocarbon_receptor								PF11_0282
AHR	Rutin	DB08995	0.95	Diosmin	P35869	Aryl_hydrocarbon_receptor								PF11_0301
AHR	Rutin	DB12116	0.8421	Epigallocatechin_gallate	P35869	Aryl_hydrocarbon_receptor								PF11_0454
AHR	Salidroside	DB08995	0.7045	Diosmin	P35869	Aryl_hydrocarbon_receptor								PF13_0049
AHR	SylvestrosideIII	DB08995	0.7347	Diosmin	P35869	Aryl_hydrocarbon_receptor								PF13_0132
AHR	Syringin	DB08995	0.814	Diosmin	P35869	Aryl_hydrocarbon_receptor								PF13_0214
AHR	TriplostosideA	DB08995	0.7059	Diosmin	P35869	Aryl_hydrocarbon_receptor								PF13_0268
AHR	Umbelliferone	DB06732	0.7727	beta-Naphthoflavone	P35869	Aryl_hydrocarbon_receptor								PF13_0272
AHR	Wogonin	DB04216	0.871	Quercetin	P35869	Aryl_hydrocarbon_receptor								PF13_0346
AHR	Wogonin	DB07715	0.7097	Emodin	P35869	Aryl_hydrocarbon_receptor								PF14_0017
AHR	Wogonin	DB08995	0.75	Diosmin	P35869	Aryl_hydrocarbon_receptor								PF14_0075
AHR	Wogonin	DB12116	0.8235	Epigallocatechin_gallate	P35869	Aryl_hydrocarbon_receptor								PF14_0076
AHR	Woodorien	DB08995	0.8537	Diosmin	P35869	Aryl_hydrocarbon_receptor								PF14_0078
AHR	Woodorien	DB12116	0.7436	Epigallocatechin_gallate	P35869	Aryl_hydrocarbon_receptor								PF14_0141
AHR	acteoside	DB08995	0.7556	Diosmin	P35869	Aryl_hydrocarbon_receptor								PF14_0240
AHR	anhydroicaritin	DB08995	0.7174	Diosmin	P35869	Aryl_hydrocarbon_receptor								PF14_0286
AHR	baohuosideIV	DB04216	0.7	Quercetin	P35869	Aryl_hydrocarbon_receptor								PF14_0296
AHR	baohuosideIV	DB08995	0.7391	Diosmin	P35869	Aryl_hydrocarbon_receptor								PF14_0359
AHR	baohuosideIV	DB12116	0.7143	Epigallocatechin_gallate	P35869	Aryl_hydrocarbon_receptor								PF14_0361
AHR	baohuosideVI	DB08995	0.8511	Diosmin	P35869	Aryl_hydrocarbon_receptor								PF14_0486
AHR	caohuosideB	DB08995	0.8163	Diosmin	P35869	Aryl_hydrocarbon_receptor								PF14_0541
AHR	coumaric-acid-4-O-β-D-glucopyranoside	DB08995	0.7619	Diosmin	P35869	Aryl_hydrocarbon_receptor								PF14_0578
AHR	coumaric-acid-4-O-β-D-glucopyranoside	DB12116	0.7368	Epigallocatechin_gallate	P35869	Aryl_hydrocarbon_receptor								PF14_0579
AHR	coumarin	DB06732	0.8421	beta-Naphthoflavone	P35869	Aryl_hydrocarbon_receptor								PF14_0590
AHR	dextran	DB08995	0.7209	Diosmin	P35869	Aryl_hydrocarbon_receptor								PF14_0627
AHR	dihydrocinnacasside	DB08995	0.7674	Diosmin	P35869	Aryl_hydrocarbon_receptor								PFC0350c
AHR	dihydrocinnacasside	DB12116	0.7436	Epigallocatechin_gallate	P35869	Aryl_hydrocarbon_receptor								PFC0435w
AHR	diphyllosideB	DB08995	0.8298	Diosmin	P35869	Aryl_hydrocarbon_receptor								PFC1020c
AHR	echinacoside	DB08995	0.7778	Diosmin	P35869	Aryl_hydrocarbon_receptor								PfCDPK4
AHR	epicatechin	DB04216	0.871	Quercetin	P35869	Aryl_hydrocarbon_receptor								PfCyP19
AHR	epicatechin	DB08995	0.7073	Diosmin	P35869	Aryl_hydrocarbon_receptor								PFE0350c
AHR	epicatechin	DB12116	0.8788	Epigallocatechin_gallate	P35869	Aryl_hydrocarbon_receptor								PFE0545c
AHR	epimedinB	DB08995	0.8163	Diosmin	P35869	Aryl_hydrocarbon_receptor								PFE0660c
AHR	epimedosideE	DB08995	0.7959	Diosmin	P35869	Aryl_hydrocarbon_receptor								PFE0845c
AHR	fisetin	DB04216	0.9643	Quercetin	P35869	Aryl_hydrocarbon_receptor								PFE1050w
AHR	fisetin	DB12116	0.8438	Epigallocatechin_gallate	P35869	Aryl_hydrocarbon_receptor								PFF0330w
AHR	forsythosideE	DB08995	0.7907	Diosmin	P35869	Aryl_hydrocarbon_receptor								PFF0435w
AHR	hexandrasideE	DB08995	0.8298	Diosmin	P35869	Aryl_hydrocarbon_receptor								PFF0940c
AHR	hyperoside	DB04216	0.7368	Quercetin	P35869	Aryl_hydrocarbon_receptor								PFF1025c
AHR	hyperoside	DB08995	0.9024	Diosmin	P35869	Aryl_hydrocarbon_receptor								PFF1300w
AHR	hyperoside	DB12116	0.8421	Epigallocatechin_gallate	P35869	Aryl_hydrocarbon_receptor								PFI0755c
AHR	icariin	DB08995	0.8511	Diosmin	P35869	Aryl_hydrocarbon_receptor								PFI0985c
AHR	icarisideII	DB08995	0.7826	Diosmin	P35869	Aryl_hydrocarbon_receptor								PFI1110w
AHR	icarisideII	DB12116	0.7209	Epigallocatechin_gallate	P35869	Aryl_hydrocarbon_receptor								PFKFB1
AHR	icaritin-3-O-rhamnoside	DB08995	0.7755	Diosmin	P35869	Aryl_hydrocarbon_receptor								PFKFB4
AHR	ikarisosideB	DB08995	0.8298	Diosmin	P35869	Aryl_hydrocarbon_receptor								PFL0310c
AHR	ikarisosideF	DB08995	0.8298	Diosmin	P35869	Aryl_hydrocarbon_receptor								PFL1070c
AHR	isomangiferin	DB04216	0.7778	Quercetin	P35869	Aryl_hydrocarbon_receptor								PFL1170w
AHR	isomangiferin	DB08995	0.8537	Diosmin	P35869	Aryl_hydrocarbon_receptor								PFL1210w
AHR	isomangiferin	DB12116	0.7895	Epigallocatechin_gallate	P35869	Aryl_hydrocarbon_receptor								PFL2245w
AHR	isovitexin	DB04216	0.7778	Quercetin	P35869	Aryl_hydrocarbon_receptor								PFL2505c
AHR	isovitexin	DB08995	0.8537	Diosmin	P35869	Aryl_hydrocarbon_receptor								PFN1
AHR	isovitexin	DB12116	0.7895	Epigallocatechin_gallate	P35869	Aryl_hydrocarbon_receptor								PfPDI-8
AHR	jionosideA1	DB08995	0.8222	Diosmin	P35869	Aryl_hydrocarbon_receptor								PfPMT
AHR	jionosideB1	DB08995	0.8043	Diosmin	P35869	Aryl_hydrocarbon_receptor								PfSAMS
AHR	jionosideD	DB08995	0.8	Diosmin	P35869	Aryl_hydrocarbon_receptor								PfSBP1
AHR	juglaninD	DB04216	0.7	Quercetin	P35869	Aryl_hydrocarbon_receptor								PGAM1
AHR	juglaninD	DB08995	0.8605	Diosmin	P35869	Aryl_hydrocarbon_receptor								PGD
AHR	juglaninD	DB12116	0.8	Epigallocatechin_gallate	P35869	Aryl_hydrocarbon_receptor								PGK1
AHR	kaempferol	DB04216	0.9643	Quercetin	P35869	Aryl_hydrocarbon_receptor								PGR
AHR	kaempferol	DB07715	0.7241	Emodin	P35869	Aryl_hydrocarbon_receptor								PGRMC1
AHR	kaempferol	DB12116	0.8438	Epigallocatechin_gallate	P35869	Aryl_hydrocarbon_receptor								PHGDH
AHR	kaempferol-3-O-α-L-rhamnopyranosyl	DB04216	0.7368	Quercetin	P35869	Aryl_hydrocarbon_receptor								PHYH
AHR	kaempferol-3-O-α-L-rhamnopyranosyl	DB08995	0.95	Diosmin	P35869	Aryl_hydrocarbon_receptor								PI4K2B
AHR	kaempferol-3-O-α-L-rhamnopyranosyl	DB12116	0.8421	Epigallocatechin_gallate	P35869	Aryl_hydrocarbon_receptor								PIK3CA
AHR	kaempferol-3-O-β-D-galactoside	DB04216	0.7368	Quercetin	P35869	Aryl_hydrocarbon_receptor								PIK3CD
AHR	kaempferol-3-O-β-D-galactoside	DB08995	0.9024	Diosmin	P35869	Aryl_hydrocarbon_receptor								PIK3CG
AHR	kaempferol-3-O-β-D-galactoside	DB12116	0.8421	Epigallocatechin_gallate	P35869	Aryl_hydrocarbon_receptor								PIK3R1
AHR	kaempferol-3-O-β-rutinoside	DB04216	0.7368	Quercetin	P35869	Aryl_hydrocarbon_receptor								PIM1
AHR	kaempferol-3-O-β-rutinoside	DB08995	0.95	Diosmin	P35869	Aryl_hydrocarbon_receptor								PIN1
AHR	kaempferol-3-O-β-rutinoside	DB12116	0.8421	Epigallocatechin_gallate	P35869	Aryl_hydrocarbon_receptor								PKAR
AHR	luteolin	DB04216	1	Quercetin	P35869	Aryl_hydrocarbon_receptor								PKIA
AHR	luteolin	DB07715	0.7	Emodin	P35869	Aryl_hydrocarbon_receptor								PKM
AHR	luteolin	DB08995	0.7	Diosmin	P35869	Aryl_hydrocarbon_receptor								PLA2G1B
AHR	luteolin	DB12116	0.875	Epigallocatechin_gallate	P35869	Aryl_hydrocarbon_receptor								PLA2G2A
AHR	luteolin-7-O-β-D-neohesperidoside	DB04216	0.7179	Quercetin	P35869	Aryl_hydrocarbon_receptor								PLA2G2D
AHR	luteolin-7-O-β-D-neohesperidoside	DB08995	0.9268	Diosmin	P35869	Aryl_hydrocarbon_receptor								PLA2G2E
AHR	luteolin-7-O-β-D-neohesperidoside	DB12116	0.8205	Epigallocatechin_gallate	P35869	Aryl_hydrocarbon_receptor								PLAU
AHR	maohuosideA	DB08995	0.8	Diosmin	P35869	Aryl_hydrocarbon_receptor								PLK1
AHR	martynoside	DB08995	0.7826	Diosmin	P35869	Aryl_hydrocarbon_receptor								PLOD1
AHR	melibiose	DB08995	0.7143	Diosmin	P35869	Aryl_hydrocarbon_receptor								PLOD2
AHR	naringenin-7-O-β-D-glucopyranoside	DB04216	0.7368	Quercetin	P35869	Aryl_hydrocarbon_receptor								PLOD3
AHR	naringenin-7-O-β-D-glucopyranoside	DB08995	0.9024	Diosmin	P35869	Aryl_hydrocarbon_receptor								PMP2
AHR	naringenin-7-O-β-D-glucopyranoside	DB12116	0.8421	Epigallocatechin_gallate	P35869	Aryl_hydrocarbon_receptor								PMS2
AHR	naringin	DB04216	0.7179	Quercetin	P35869	Aryl_hydrocarbon_receptor								PNLIP
AHR	naringin	DB08995	0.9268	Diosmin	P35869	Aryl_hydrocarbon_receptor								PNMT
AHR	naringin	DB12116	0.8205	Epigallocatechin_gallate	P35869	Aryl_hydrocarbon_receptor								PNP
AHR	neoeriocitrin	DB04216	0.7179	Quercetin	P35869	Aryl_hydrocarbon_receptor								POLA1
AHR	neoeriocitrin	DB08995	0.9268	Diosmin	P35869	Aryl_hydrocarbon_receptor								POLB
AHR	neoeriocitrin	DB12116	0.8205	Epigallocatechin_gallate	P35869	Aryl_hydrocarbon_receptor								POLE
AHR	quercetin	DB04216	1	Quercetin	P35869	Aryl_hydrocarbon_receptor								POLE2
AHR	quercetin	DB07715	0.7	Emodin	P35869	Aryl_hydrocarbon_receptor								POLE3
AHR	quercetin	DB08995	0.7	Diosmin	P35869	Aryl_hydrocarbon_receptor								POLE4
AHR	quercetin	DB12116	0.875	Epigallocatechin_gallate	P35869	Aryl_hydrocarbon_receptor								POLK
AHR	sagittasineA	DB08995	0.8333	Diosmin	P35869	Aryl_hydrocarbon_receptor								POMC
AHR	sagittasineB	DB08995	0.7609	Diosmin	P35869	Aryl_hydrocarbon_receptor								POR
AHR	sagittasineC	DB08995	0.8511	Diosmin	P35869	Aryl_hydrocarbon_receptor								PPA_RS05235
AHR	scopoletin	DB04216	0.75	Quercetin	P35869	Aryl_hydrocarbon_receptor								PPARA
AHR	scopoletin	DB08995	0.7	Diosmin	P35869	Aryl_hydrocarbon_receptor								PPARD
AHR	scopoletin	DB12116	0.7647	Epigallocatechin_gallate	P35869	Aryl_hydrocarbon_receptor								PPARG
AHR	sec-o-glucosylhamaudol	DB08995	0.8261	Diosmin	P35869	Aryl_hydrocarbon_receptor								PPAT
AHR	tricin	DB04216	0.8438	Quercetin	P35869	Aryl_hydrocarbon_receptor								PPIA
AHR	tricin	DB08995	0.775	Diosmin	P35869	Aryl_hydrocarbon_receptor								PPP1CC
AHR	tricin	DB12116	0.8	Epigallocatechin_gallate	P35869	Aryl_hydrocarbon_receptor								PPP2CA
AHR	wanepimedosideA	DB08995	0.7755	Diosmin	P35869	Aryl_hydrocarbon_receptor								PPP2CB
AHR	wushanicariin	DB08995	0.8511	Diosmin	P35869	Aryl_hydrocarbon_receptor								PPP3CA
AHR	Scutellarin	DB04216	0.875	Quercetin	P35869	Aryl_hydrocarbon_receptor								PPP3R1
AHR	Scutellarin	DB08995	0.7561	Diosmin	P35869	Aryl_hydrocarbon_receptor								PPP5C
AHR	Scutellarin	DB12116	0.8824	Epigallocatechin_gallate	P35869	Aryl_hydrocarbon_receptor								PPT1
AIFM1	Uridine	DB03147	0.7179	Flavin_adenine_dinucleotide	O95831	Apoptosis-inducing_factor_1,_mitochondrial								PRDX1
AIFM1	adenosine	DB03147	0.7179	Flavin_adenine_dinucleotide	O95831	Apoptosis-inducing_factor_1,_mitochondrial								PRKAA1
AIFM1	guanosine	DB03147	0.7375	Flavin_adenine_dinucleotide	O95831	Apoptosis-inducing_factor_1,_mitochondrial								PRKAA2
AK1	Uridine	DB01717	0.7123	Bis(Adenosine)-5'-Pentaphosphate	P00568	Adenylate_kinase_isoenzyme_1								PRKAB1
AK1	adenosine	DB01717	0.8116	Bis(Adenosine)-5'-Pentaphosphate	P00568	Adenylate_kinase_isoenzyme_1								PRKAB2
AK1	guanosine	DB01717	0.7808	Bis(Adenosine)-5'-Pentaphosphate	P00568	Adenylate_kinase_isoenzyme_1								PRKACA
AK2	Uridine	DB01717	0.7123	Bis(Adenosine)-5'-Pentaphosphate	P54819	Adenylate_kinase_2,_mitochondrial								PRKAG1
AK2	adenosine	DB01717	0.8116	Bis(Adenosine)-5'-Pentaphosphate	P54819	Adenylate_kinase_2,_mitochondrial								PRKAG2
AK2	guanosine	DB01717	0.7808	Bis(Adenosine)-5'-Pentaphosphate	P54819	Adenylate_kinase_2,_mitochondrial								PRKAG3
AK8	Uridine	DB01717	0.7123	Bis(Adenosine)-5'-Pentaphosphate	Q96MA6	Adenylate_kinase_8								PRKAR1A
AK8	adenosine	DB01717	0.8116	Bis(Adenosine)-5'-Pentaphosphate	Q96MA6	Adenylate_kinase_8								PRKAR2B
AK8	guanosine	DB01717	0.7808	Bis(Adenosine)-5'-Pentaphosphate	Q96MA6	Adenylate_kinase_8								PRKCA
AKR1A1	adenosine	DB03461	0.7534	2'-Monophosphoadenosine_5'-Diphosphoribose	P14550	Alcohol_dehydrogenase_[NADP(+)]								PRKCB
AKR1A1	guanosine	DB03461	0.75	2'-Monophosphoadenosine_5'-Diphosphoribose	P14550	Alcohol_dehydrogenase_[NADP(+)]								PRKCD
AKR1B1	adenosine	DB00157	0.7568	NADH	P15121	Aldose_reductase								PRLR
AKR1B1	adenosine	DB03461	0.7534	2'-Monophosphoadenosine_5'-Diphosphoribose	P15121	Aldose_reductase								PRMT1
AKR1B1	guanosine	DB00157	0.7532	NADH	P15121	Aldose_reductase								PRMT3
AKR1B1	guanosine	DB03461	0.75	2'-Monophosphoadenosine_5'-Diphosphoribose	P15121	Aldose_reductase								PRSS1
AKR1B10	adenosine	DB03461	0.7534	2'-Monophosphoadenosine_5'-Diphosphoribose	O60218	Aldo-keto_reductase_family_1_member_B10								PRSS3
AKR1B10	guanosine	DB03461	0.75	2'-Monophosphoadenosine_5'-Diphosphoribose	O60218	Aldo-keto_reductase_family_1_member_B10								PSPTO_1126
AKR1C1	(+)-catechin	DB03467	0.7812	Naringenin	Q04828	Aldo-keto_reductase_family_1_member_C1								PTGIR
AKR1C1	(2R,3R)-5,7,3'-trihydroxyl-4'-methoxyl-flavanonol	DB03467	0.7812	Naringenin	Q04828	Aldo-keto_reductase_family_1_member_C1								PTGR1
AKR1C1	(2S)-7,4'-dihydroxy-5-methoxyflavanone	DB03467	0.8333	Naringenin	Q04828	Aldo-keto_reductase_family_1_member_C1								PTGS1
AKR1C1	1,3,6,7-tetrahydroxy-C-glucosylxanthones	DB03467	0.75	Naringenin	Q04828	Aldo-keto_reductase_family_1_member_C1								PTGS2
AKR1C1	5,7-dihydroxy-4'-Methoxyflavone-7-o-d-apigenin(1→6)-O-β-D-Glucoside	DB03467	0.8333	Naringenin	Q04828	Aldo-keto_reductase_family_1_member_C1								PTK2B
AKR1C1	6-hydroxykaempferol-3-O-β-D-glucoside	DB03467	0.7105	Naringenin	Q04828	Aldo-keto_reductase_family_1_member_C1								PTPN1
AKR1C1	Afzelin	DB03467	0.7353	Naringenin	Q04828	Aldo-keto_reductase_family_1_member_C1								PTR1
AKR1C1	Baicalin	DB03467	0.7353	Naringenin	Q04828	Aldo-keto_reductase_family_1_member_C1								PVgp1
AKR1C1	Iriflophenone	DB00936	0.8571	Salicylic_acid	Q04828	Aldo-keto_reductase_family_1_member_C1								PVR
AKR1C1	Iriflophenone	DB00945	0.7083	Acetylsalicylic_acid	Q04828	Aldo-keto_reductase_family_1_member_C1								PYCR1
AKR1C1	Iriflophenone	DB04674	0.72	2-HYDROXY-3,5-DIIODOBENZOIC_ACID	Q04828	Aldo-keto_reductase_family_1_member_C1								PYCR2
AKR1C1	Mangiferin	DB03467	0.75	Naringenin	Q04828	Aldo-keto_reductase_family_1_member_C1								PYGL
AKR1C1	Parietin	DB00945	0.7037	Acetylsalicylic_acid	Q04828	Aldo-keto_reductase_family_1_member_C1								PYGM
AKR1C1	Pyrogallol	DB00936	0.8095	Salicylic_acid	Q04828	Aldo-keto_reductase_family_1_member_C1								QDPR
AKR1C1	Quercetin-3-O-β-D-glucoside	DB03467	0.7105	Naringenin	Q04828	Aldo-keto_reductase_family_1_member_C1								RAB11A
AKR1C1	Rutin	DB03467	0.7105	Naringenin	Q04828	Aldo-keto_reductase_family_1_member_C1								RAB5A
AKR1C1	Umbelliferone	DB03467	0.7143	Naringenin	Q04828	Aldo-keto_reductase_family_1_member_C1								RAB7A
AKR1C1	Wogonin	DB03467	0.7812	Naringenin	Q04828	Aldo-keto_reductase_family_1_member_C1								RAB8B
AKR1C1	adenosine	DB00157	0.7568	NADH	Q04828	Aldo-keto_reductase_family_1_member_C1								RAB9A
AKR1C1	adenosine	DB03461	0.7534	2'-Monophosphoadenosine_5'-Diphosphoribose	Q04828	Aldo-keto_reductase_family_1_member_C1								RAC1
AKR1C1	epicatechin	DB03467	0.7812	Naringenin	Q04828	Aldo-keto_reductase_family_1_member_C1								RAC2
AKR1C1	fisetin	DB03467	0.8	Naringenin	Q04828	Aldo-keto_reductase_family_1_member_C1								RAD51
AKR1C1	guanosine	DB00157	0.7532	NADH	Q04828	Aldo-keto_reductase_family_1_member_C1								RALA
AKR1C1	guanosine	DB03461	0.75	2'-Monophosphoadenosine_5'-Diphosphoribose	Q04828	Aldo-keto_reductase_family_1_member_C1								RAN
AKR1C1	hederagenin	DB07768	0.7174	Epitestosterone	Q04828	Aldo-keto_reductase_family_1_member_C1								RAP2A
AKR1C1	hyperoside	DB03467	0.7105	Naringenin	Q04828	Aldo-keto_reductase_family_1_member_C1								RARG
AKR1C1	isomangiferin	DB03467	0.75	Naringenin	Q04828	Aldo-keto_reductase_family_1_member_C1								RBP3
AKR1C1	isovitexin	DB03467	0.75	Naringenin	Q04828	Aldo-keto_reductase_family_1_member_C1								RCVRN
AKR1C1	japonicuminB	DB07768	0.7174	Epitestosterone	Q04828	Aldo-keto_reductase_family_1_member_C1								RDH5
AKR1C1	kaempferol	DB03467	0.8621	Naringenin	Q04828	Aldo-keto_reductase_family_1_member_C1								RFK
AKR1C1	kaempferol-3-O-α-L-rhamnopyranosyl	DB03467	0.7105	Naringenin	Q04828	Aldo-keto_reductase_family_1_member_C1								RHEB
AKR1C1	kaempferol-3-O-β-D-galactoside	DB03467	0.7105	Naringenin	Q04828	Aldo-keto_reductase_family_1_member_C1								RHO
AKR1C1	kaempferol-3-O-β-rutinoside	DB03467	0.7105	Naringenin	Q04828	Aldo-keto_reductase_family_1_member_C1								RHOA
AKR1C1	luteolin	DB03467	0.8333	Naringenin	Q04828	Aldo-keto_reductase_family_1_member_C1								RhopH2
AKR1C1	naringenin-7-O-β-D-glucopyranoside	DB03467	0.7105	Naringenin	Q04828	Aldo-keto_reductase_family_1_member_C1								RNASE1
AKR1C1	p-hydroxybenzoic-acid	DB00936	0.7895	Salicylic_acid	Q04828	Aldo-keto_reductase_family_1_member_C1								RNASE2
AKR1C1	protocatechualdehyde	DB00936	0.7619	Salicylic_acid	Q04828	Aldo-keto_reductase_family_1_member_C1								RNASE3
AKR1C1	quercetin	DB03467	0.8333	Naringenin	Q04828	Aldo-keto_reductase_family_1_member_C1								RNASE4
AKR1C1	tricin	DB03467	0.7576	Naringenin	Q04828	Aldo-keto_reductase_family_1_member_C1								RND3
AKR1C1	Scutellarin	DB03467	0.7353	Naringenin	Q04828	Aldo-keto_reductase_family_1_member_C1								RORA
AKR1C2	AsparagosideG	DB01586	0.7	Ursodeoxycholic_acid	P52895	Aldo-keto_reductase_family_1_member_C2								RPL10
AKR1C2	AsparagosideG	DB06777	0.7	Chenodeoxycholic_acid	P52895	Aldo-keto_reductase_family_1_member_C2								RPL10L
AKR1C2	adenosine	DB00157	0.7568	NADH	P52895	Aldo-keto_reductase_family_1_member_C2								RPL11
AKR1C2	adenosine	DB03461	0.7534	2'-Monophosphoadenosine_5'-Diphosphoribose	P52895	Aldo-keto_reductase_family_1_member_C2								RPL13A
AKR1C2	guanosine	DB00157	0.7532	NADH	P52895	Aldo-keto_reductase_family_1_member_C2								RPL14
AKR1C2	guanosine	DB03461	0.75	2'-Monophosphoadenosine_5'-Diphosphoribose	P52895	Aldo-keto_reductase_family_1_member_C2								RPL15
AKR1C2	hederagenin	DB01586	0.7609	Ursodeoxycholic_acid	P52895	Aldo-keto_reductase_family_1_member_C2								RPL18
AKR1C2	hederagenin	DB06777	0.7609	Chenodeoxycholic_acid	P52895	Aldo-keto_reductase_family_1_member_C2								RPL19
AKR1C2	hederagenin	DB07768	0.7174	Epitestosterone	P52895	Aldo-keto_reductase_family_1_member_C2								RPL23
AKR1C2	japonicuminB	DB01586	0.7234	Ursodeoxycholic_acid	P52895	Aldo-keto_reductase_family_1_member_C2								RPL23A
AKR1C2	japonicuminB	DB06777	0.7234	Chenodeoxycholic_acid	P52895	Aldo-keto_reductase_family_1_member_C2								RPL26L1
AKR1C2	japonicuminB	DB07768	0.7174	Epitestosterone	P52895	Aldo-keto_reductase_family_1_member_C2								RPL3
AKR1C2	lycojaponicuminolD	DB01586	0.7292	Ursodeoxycholic_acid	P52895	Aldo-keto_reductase_family_1_member_C2								RPL35
AKR1C2	lycojaponicuminolD	DB06777	0.7292	Chenodeoxycholic_acid	P52895	Aldo-keto_reductase_family_1_member_C2								RPL37
AKR1C2	macrostemonosideJ	DB01586	0.7	Ursodeoxycholic_acid	P52895	Aldo-keto_reductase_family_1_member_C2								RPL4
AKR1C2	macrostemonosideJ	DB06777	0.7	Chenodeoxycholic_acid	P52895	Aldo-keto_reductase_family_1_member_C2								RPL8
AKR1C2	officinalisnin-I	DB01586	0.7	Ursodeoxycholic_acid	P52895	Aldo-keto_reductase_family_1_member_C2								RPS13
AKR1C2	officinalisnin-I	DB06777	0.7	Chenodeoxycholic_acid	P52895	Aldo-keto_reductase_family_1_member_C2								RPS17
AKR1C2	rehmapicrogenin	DB01586	0.7	Ursodeoxycholic_acid	P52895	Aldo-keto_reductase_family_1_member_C2								RPS18
AKR1C2	rehmapicrogenin	DB06777	0.7	Chenodeoxycholic_acid	P52895	Aldo-keto_reductase_family_1_member_C2								RPS19
AKR1C2	sarsasapogenin	DB01586	0.7209	Ursodeoxycholic_acid	P52895	Aldo-keto_reductase_family_1_member_C2								RPS28
AKR1C2	sarsasapogenin	DB06777	0.7209	Chenodeoxycholic_acid	P52895	Aldo-keto_reductase_family_1_member_C2								RPS5
AKR1C2	timosaponinAⅡ	DB01586	0.7	Ursodeoxycholic_acid	P52895	Aldo-keto_reductase_family_1_member_C2								RPS6
AKR1C2	timosaponinAⅡ	DB06777	0.7	Chenodeoxycholic_acid	P52895	Aldo-keto_reductase_family_1_member_C2								RPS6KA3
AKR1C2	timosaponinBⅡ	DB01586	0.7	Ursodeoxycholic_acid	P52895	Aldo-keto_reductase_family_1_member_C2								RPS8
AKR1C2	timosaponinBⅡ	DB06777	0.7	Chenodeoxycholic_acid	P52895	Aldo-keto_reductase_family_1_member_C2								RPS9
AKR1C2	timosaponinD1	DB01586	0.7	Ursodeoxycholic_acid	P52895	Aldo-keto_reductase_family_1_member_C2								RRM1
AKR1C2	timosaponinD1	DB06777	0.7	Chenodeoxycholic_acid	P52895	Aldo-keto_reductase_family_1_member_C2								RRM2
AKR1C2	timosaponinE1	DB01586	0.7	Ursodeoxycholic_acid	P52895	Aldo-keto_reductase_family_1_member_C2								RRM2B
AKR1C2	timosaponinE1	DB06777	0.7	Chenodeoxycholic_acid	P52895	Aldo-keto_reductase_family_1_member_C2								RSL24D1
AKR1C2	timosaponinG(C39)	DB01586	0.7	Ursodeoxycholic_acid	P52895	Aldo-keto_reductase_family_1_member_C2								RTCB
AKR1C2	timosaponinG(C39)	DB06777	0.7	Chenodeoxycholic_acid	P52895	Aldo-keto_reductase_family_1_member_C2								RUVBL2
AKR1C3	(+)-catechin	DB01698	0.7436	Rutin	P42330	Aldo-keto_reductase_family_1_member_C3								Rv1372
AKR1C3	(+)-lyoniresinol-3α-O-β-D-glucopyranoside	DB01698	0.8182	Rutin	P42330	Aldo-keto_reductase_family_1_member_C3								RXRA
AKR1C3	(2'S)-4'-O-β-D-apiofuranosyl-(1→6)-O-β-D-glucopyranosylvisamminol	DB01698	0.74	Rutin	P42330	Aldo-keto_reductase_family_1_member_C3								RXRB
AKR1C3	(2R,3R)-5,7,3'-trihydroxyl-4'-methoxyl-flavanonol	DB01698	0.7436	Rutin	P42330	Aldo-keto_reductase_family_1_member_C3								RXRG
AKR1C3	(2S)-5,7,3′,5′-tetrahydroxy-flavanone-7-O-neohesperidoside	DB01698	0.9487	Rutin	P42330	Aldo-keto_reductase_family_1_member_C3								S100B
AKR1C3	(3'S)-3'-O-β-D-apiofuranosyl-(1→6)-O-β-D-glucopyranosylhamaudol	DB01698	0.74	Rutin	P42330	Aldo-keto_reductase_family_1_member_C3								S100P
AKR1C3	1'-O-benzoylsucrose	DB01698	0.7273	Rutin	P42330	Aldo-keto_reductase_family_1_member_C3								SAR1B
AKR1C3	1,2,3,4,6-Penta-O-galloyl-β-D-glucose	DB01698	0.7949	Rutin	P42330	Aldo-keto_reductase_family_1_member_C3								SCN10A
AKR1C3	1,3,6,7-tetrahydroxy-C-glucosylxanthones	DB01698	0.8974	Rutin	P42330	Aldo-keto_reductase_family_1_member_C3								SCN11A
AKR1C3	4'-O-β-Glucopyranosyl-5-O-methylvisamminol	DB01698	0.7551	Rutin	P42330	Aldo-keto_reductase_family_1_member_C3								SCN1A
AKR1C3	4H-1-benzopyran-4-one,7-[[2-O-(6-deoxy-a-L-mannopyranosyl)-b-D-glucopyranosyl]oxy]-5-hydroxy	DB01698	0.9231	Rutin	P42330	Aldo-keto_reductase_family_1_member_C3								SCN1B
AKR1C3	5,7-dihydroxy-4'-Methoxyflavone-7-o-d-apigenin(1→6)-O-β-D-Glucoside	DB01698	0.7368	Rutin	P42330	Aldo-keto_reductase_family_1_member_C3								SCN2A
AKR1C3	6-Feruloylajugol	DB01698	0.7872	Rutin	P42330	Aldo-keto_reductase_family_1_member_C3								SCN2B
AKR1C3	6-Hydroxykaempferol-3,6,7-triglucoside	DB01698	0.925	Rutin	P42330	Aldo-keto_reductase_family_1_member_C3								SCN3A
AKR1C3	6-[(1R,2R)-1,2-dihydroxy-3-β-D-glucosyloxy-3-methylbutyl]-7-methoxycoumarin	DB01698	0.8222	Rutin	P42330	Aldo-keto_reductase_family_1_member_C3								SCN3B
AKR1C3	6-hydroxyapigenin-6-O-β-dglucoside-7-O-β-D-glucuronide	DB01698	0.925	Rutin	P42330	Aldo-keto_reductase_family_1_member_C3								SCN4A
AKR1C3	6-hydroxykaempferol-3-O-β-D-glucoside	DB01698	0.9487	Rutin	P42330	Aldo-keto_reductase_family_1_member_C3								SCN4B
AKR1C3	7-O-β-D-apiofuranosyl-(1→6)-β-D-glucopyranosyl-Umbelliferone	DB01698	0.7609	Rutin	P42330	Aldo-keto_reductase_family_1_member_C3								SCN5A
AKR1C3	Afzelin	DB01698	0.8421	Rutin	P42330	Aldo-keto_reductase_family_1_member_C3								SCN7A
AKR1C3	AnthraglycosideB	DB01698	0.9	Rutin	P42330	Aldo-keto_reductase_family_1_member_C3								SCN8A
AKR1C3	Baicalin	DB01698	0.7949	Rutin	P42330	Aldo-keto_reductase_family_1_member_C3								SCN9A
AKR1C3	Carthamone	DB01698	0.7442	Rutin	P42330	Aldo-keto_reductase_family_1_member_C3								SCO5081
AKR1C3	CleomiscosinA	DB01698	0.8293	Rutin	P42330	Aldo-keto_reductase_family_1_member_C3								SDHA
AKR1C3	Columbianin	DB01698	0.7872	Rutin	P42330	Aldo-keto_reductase_family_1_member_C3								SDHB
AKR1C3	Diosmin	DB01698	0.95	Rutin	P42330	Aldo-keto_reductase_family_1_member_C3								SDHC
AKR1C3	Glucogallin	DB01698	0.7179	Rutin	P42330	Aldo-keto_reductase_family_1_member_C3								SDHD
AKR1C3	Kaempferol-3-O-sophoroside	DB01698	0.925	Rutin	P42330	Aldo-keto_reductase_family_1_member_C3								SEC14L2
AKR1C3	Loganin	DB01698	0.7083	Rutin	P42330	Aldo-keto_reductase_family_1_member_C3								SEC14L3
AKR1C3	Mangiferin	DB01698	0.8974	Rutin	P42330	Aldo-keto_reductase_family_1_member_C3								SEC14L4
AKR1C3	Marmesinin	DB01698	0.8043	Rutin	P42330	Aldo-keto_reductase_family_1_member_C3								Sec31p
AKR1C3	Neomangiferin	DB01698	0.925	Rutin	P42330	Aldo-keto_reductase_family_1_member_C3								SERPINA1
AKR1C3	Oxypeucedanin-Hydrate	DB01698	0.7174	Rutin	P42330	Aldo-keto_reductase_family_1_member_C3								SETD7
AKR1C3	Pabulenol	DB01698	0.7045	Rutin	P42330	Aldo-keto_reductase_family_1_member_C3								SF1
AKR1C3	Paeonoside	DB01698	0.8293	Rutin	P42330	Aldo-keto_reductase_family_1_member_C3								SF3B3
AKR1C3	Prim-O-glucosylcimifugin	DB01698	0.74	Rutin	P42330	Aldo-keto_reductase_family_1_member_C3								SFPQ
AKR1C3	Quercetin-3,7-O-β-D-glucopyranoside	DB01698	0.925	Rutin	P42330	Aldo-keto_reductase_family_1_member_C3								SFTPD
AKR1C3	Quercetin-3-O-β-D-glucoside	DB01698	0.9487	Rutin	P42330	Aldo-keto_reductase_family_1_member_C3								SGR_RS28980
AKR1C3	Rutin	DB01698	1	Rutin	P42330	Aldo-keto_reductase_family_1_member_C3								SHBG
AKR1C3	SaffloquinosideC	DB01698	0.7021	Rutin	P42330	Aldo-keto_reductase_family_1_member_C3								SHMT1
AKR1C3	Salidroside	DB01698	0.7381	Rutin	P42330	Aldo-keto_reductase_family_1_member_C3								SHMT2
AKR1C3	Sweroside	DB01698	0.7021	Rutin	P42330	Aldo-keto_reductase_family_1_member_C3								SI
AKR1C3	Syringin	DB01698	0.7674	Rutin	P42330	Aldo-keto_reductase_family_1_member_C3								SIGLEC1
AKR1C3	Wogonin	DB01698	0.7436	Rutin	P42330	Aldo-keto_reductase_family_1_member_C3								SIGLEC7
AKR1C3	Woodorien	DB01698	0.85	Rutin	P42330	Aldo-keto_reductase_family_1_member_C3								SIGMAR1
AKR1C3	acteoside	DB01698	0.7907	Rutin	P42330	Aldo-keto_reductase_family_1_member_C3								SIRT3
AKR1C3	adenosine	DB00157	0.7568	NADH	P42330	Aldo-keto_reductase_family_1_member_C3								SIRT5
AKR1C3	adenosine	DB03461	0.7534	2'-Monophosphoadenosine_5'-Diphosphoribose	P42330	Aldo-keto_reductase_family_1_member_C3								SLC18A1
AKR1C3	baohuosideIV	DB01698	0.7333	Rutin	P42330	Aldo-keto_reductase_family_1_member_C3								SLC18A2
AKR1C3	baohuosideVI	DB01698	0.8085	Rutin	P42330	Aldo-keto_reductase_family_1_member_C3								SLC19A3
AKR1C3	caohuosideB	DB01698	0.7755	Rutin	P42330	Aldo-keto_reductase_family_1_member_C3								SLC23A1
AKR1C3	coumaric-acid-4-O-β-D-glucopyranoside	DB01698	0.8	Rutin	P42330	Aldo-keto_reductase_family_1_member_C3								SLC25A15
AKR1C3	dextran	DB01698	0.7561	Rutin	P42330	Aldo-keto_reductase_family_1_member_C3								SLC25A2
AKR1C3	dihydrocinnacasside	DB01698	0.8049	Rutin	P42330	Aldo-keto_reductase_family_1_member_C3								SLC25A4
AKR1C3	dihydrorosavin	DB01698	0.7209	Rutin	P42330	Aldo-keto_reductase_family_1_member_C3								SLC2A1
AKR1C3	diphyllosideB	DB01698	0.8261	Rutin	P42330	Aldo-keto_reductase_family_1_member_C3								SLC5A2
AKR1C3	echinacoside	DB01698	0.814	Rutin	P42330	Aldo-keto_reductase_family_1_member_C3								SLC6A2
AKR1C3	epicatechin	DB01698	0.7436	Rutin	P42330	Aldo-keto_reductase_family_1_member_C3								SLC6A3
AKR1C3	epimedinB	DB01698	0.7755	Rutin	P42330	Aldo-keto_reductase_family_1_member_C3								SLC6A4
AKR1C3	epimedosideE	DB01698	0.7917	Rutin	P42330	Aldo-keto_reductase_family_1_member_C3								SLC7A1
AKR1C3	fisetin	DB01698	0.7105	Rutin	P42330	Aldo-keto_reductase_family_1_member_C3								SLC7A2
AKR1C3	forsythosideE	DB01698	0.8293	Rutin	P42330	Aldo-keto_reductase_family_1_member_C3								SLC7A3
AKR1C3	guanosine	DB00157	0.7532	NADH	P42330	Aldo-keto_reductase_family_1_member_C3								SLC7A4
AKR1C3	guanosine	DB03461	0.75	2'-Monophosphoadenosine_5'-Diphosphoribose	P42330	Aldo-keto_reductase_family_1_member_C3								SLC7A8
AKR1C3	hexandrasideE	DB01698	0.8261	Rutin	P42330	Aldo-keto_reductase_family_1_member_C3								SLC8A1
AKR1C3	hyperoside	DB01698	0.9487	Rutin	P42330	Aldo-keto_reductase_family_1_member_C3								SLCO1B3
AKR1C3	icariin	DB01698	0.8085	Rutin	P42330	Aldo-keto_reductase_family_1_member_C3								SMARCA5
AKR1C3	icarisideII	DB01698	0.7391	Rutin	P42330	Aldo-keto_reductase_family_1_member_C3								SMO
AKR1C3	icaritin-3-O-rhamnoside	DB01698	0.7347	Rutin	P42330	Aldo-keto_reductase_family_1_member_C3								SNRPD2
AKR1C3	ikarisosideB	DB01698	0.8261	Rutin	P42330	Aldo-keto_reductase_family_1_member_C3								SOAT1
AKR1C3	ikarisosideF	DB01698	0.8261	Rutin	P42330	Aldo-keto_reductase_family_1_member_C3								SOAT2
AKR1C3	isomangiferin	DB01698	0.8974	Rutin	P42330	Aldo-keto_reductase_family_1_member_C3								SOD1
AKR1C3	isovitexin	DB01698	0.8974	Rutin	P42330	Aldo-keto_reductase_family_1_member_C3								SORD
AKR1C3	jionosideA1	DB01698	0.7778	Rutin	P42330	Aldo-keto_reductase_family_1_member_C3								SPR
AKR1C3	jionosideB1	DB01698	0.7609	Rutin	P42330	Aldo-keto_reductase_family_1_member_C3								SQLE
AKR1C3	jionosideD	DB01698	0.7556	Rutin	P42330	Aldo-keto_reductase_family_1_member_C3								SRC
AKR1C3	juglaninD	DB01698	0.9024	Rutin	P42330	Aldo-keto_reductase_family_1_member_C3								SREBF1
AKR1C3	kaempferol	DB01698	0.7105	Rutin	P42330	Aldo-keto_reductase_family_1_member_C3								SRP14
AKR1C3	kaempferol-3-O-α-L-rhamnopyranosyl	DB01698	1	Rutin	P42330	Aldo-keto_reductase_family_1_member_C3								SRPK2
AKR1C3	kaempferol-3-O-β-D-galactoside	DB01698	0.9487	Rutin	P42330	Aldo-keto_reductase_family_1_member_C3								SRSF4
AKR1C3	kaempferol-3-O-β-rutinoside	DB01698	1	Rutin	P42330	Aldo-keto_reductase_family_1_member_C3								STK17B
AKR1C3	luteolin	DB01698	0.7368	Rutin	P42330	Aldo-keto_reductase_family_1_member_C3								STM4066
AKR1C3	luteolin-7-O-β-D-neohesperidoside	DB01698	0.9744	Rutin	P42330	Aldo-keto_reductase_family_1_member_C3								SULT1A1
AKR1C3	maohuosideA	DB01698	0.76	Rutin	P42330	Aldo-keto_reductase_family_1_member_C3								SULT1B1
AKR1C3	martynoside	DB01698	0.7391	Rutin	P42330	Aldo-keto_reductase_family_1_member_C3								SULT1E1
AKR1C3	melibiose	DB01698	0.75	Rutin	P42330	Aldo-keto_reductase_family_1_member_C3								SULT2A1
AKR1C3	naringenin-7-O-β-D-glucopyranoside	DB01698	0.9487	Rutin	P42330	Aldo-keto_reductase_family_1_member_C3								SULT2B1
AKR1C3	naringin	DB01698	0.9744	Rutin	P42330	Aldo-keto_reductase_family_1_member_C3								SYK
AKR1C3	neoeriocitrin	DB01698	0.9744	Rutin	P42330	Aldo-keto_reductase_family_1_member_C3								SYN1
AKR1C3	quercetin	DB01698	0.7368	Rutin	P42330	Aldo-keto_reductase_family_1_member_C3								T7p22
AKR1C3	sagittasineA	DB01698	0.7917	Rutin	P42330	Aldo-keto_reductase_family_1_member_C3								TAGLN
AKR1C3	sagittasineB	DB01698	0.7174	Rutin	P42330	Aldo-keto_reductase_family_1_member_C3								TAGLN2
AKR1C3	sagittasineC	DB01698	0.8085	Rutin	P42330	Aldo-keto_reductase_family_1_member_C3								TAS1R2
AKR1C3	sec-o-glucosylhamaudol	DB01698	0.8222	Rutin	P42330	Aldo-keto_reductase_family_1_member_C3								TAT
AKR1C3	stigmast-3,6-dione	DB01536	0.7647	Androstenedione	P42330	Aldo-keto_reductase_family_1_member_C3								Tcdut
AKR1C3	tricin	DB01698	0.725	Rutin	P42330	Aldo-keto_reductase_family_1_member_C3								TERT
AKR1C3	wanepimedosideA	DB01698	0.7347	Rutin	P42330	Aldo-keto_reductase_family_1_member_C3								TFF2
AKR1C3	wushanicariin	DB01698	0.8085	Rutin	P42330	Aldo-keto_reductase_family_1_member_C3								TGFBR1
AKR1C3	Scutellarin	DB01698	0.7949	Rutin	P42330	Aldo-keto_reductase_family_1_member_C3								TGM2
AKR1C4	adenosine	DB00157	0.7568	NADH	P17516	Aldo-keto_reductase_family_1_member_C4								TGM3
AKR1C4	guanosine	DB00157	0.7532	NADH	P17516	Aldo-keto_reductase_family_1_member_C4								TH
AKR1D1	sarsasapogenin	DB07447	0.7	5beta-dihydrotestosterone	P51857	3-oxo-5-beta-steroid_4-dehydrogenase								THRB
AKR1D1	stigmast-3,6-dione	DB07447	0.7143	5beta-dihydrotestosterone	P51857	3-oxo-5-beta-steroid_4-dehydrogenase								THYA
AKR1D1	stigmast-3,6-dione	DB07557	0.9	(5BETA)-PREGNANE-3,20-DIONE	P51857	3-oxo-5-beta-steroid_4-dehydrogenase								TK
AKT1	(+)-catechin	DB01645	0.8065	Genistein	P31749	RAC-alpha_serine/threonine-protein_kinase								TK1
AKT1	(2R,3R)-5,7,3'-trihydroxyl-4'-methoxyl-flavanonol	DB01645	0.8667	Genistein	P31749	RAC-alpha_serine/threonine-protein_kinase								TK2
AKT1	(2S)-7,4'-dihydroxy-5-methoxyflavanone	DB01645	0.8	Genistein	P31749	RAC-alpha_serine/threonine-protein_kinase								TLR2
AKT1	1,3,6,7-tetrahydroxy-C-glucosylxanthones	DB01645	0.7222	Genistein	P31749	RAC-alpha_serine/threonine-protein_kinase								TLR4
AKT1	5,7,4'-trihydroxy-8,3'-diprenylflavone	DB01645	0.7222	Genistein	P31749	RAC-alpha_serine/threonine-protein_kinase								TLR7
AKT1	5,7-dihydroxy-4'-Methoxyflavone-7-o-d-apigenin(1→6)-O-β-D-Glucoside	DB01645	0.9286	Genistein	P31749	RAC-alpha_serine/threonine-protein_kinase								TLR9
AKT1	Afzelin	DB01645	0.8125	Genistein	P31749	RAC-alpha_serine/threonine-protein_kinase								TM0024
AKT1	Baicalin	DB01645	0.8125	Genistein	P31749	RAC-alpha_serine/threonine-protein_kinase								TM0306
AKT1	Glucogallin	DB01645	0.7188	Genistein	P31749	RAC-alpha_serine/threonine-protein_kinase								TM0441
AKT1	Iriflophenone	DB01645	0.7692	Genistein	P31749	RAC-alpha_serine/threonine-protein_kinase								TM0588
AKT1	Iriflophenone	DB02709	0.7619	Resveratrol	P31749	RAC-alpha_serine/threonine-protein_kinase								TM0820
AKT1	Mangiferin	DB01645	0.7222	Genistein	P31749	RAC-alpha_serine/threonine-protein_kinase								TM0920
AKT1	Pyrogallol	DB02709	0.7143	Resveratrol	P31749	RAC-alpha_serine/threonine-protein_kinase								TM1009
AKT1	Umbelliferone	DB01645	0.7407	Genistein	P31749	RAC-alpha_serine/threonine-protein_kinase								TM1468
AKT1	Uridine	DB00171	0.7222	ATP	P31749	RAC-alpha_serine/threonine-protein_kinase								TMLHE
AKT1	Wogonin	DB01645	0.8667	Genistein	P31749	RAC-alpha_serine/threonine-protein_kinase								TNF
AKT1	adenosine	DB00171	0.8235	ATP	P31749	RAC-alpha_serine/threonine-protein_kinase								TNK2
AKT1	epicatechin	DB01645	0.8065	Genistein	P31749	RAC-alpha_serine/threonine-protein_kinase								TOP1
AKT1	fisetin	DB01645	0.8929	Genistein	P31749	RAC-alpha_serine/threonine-protein_kinase								TOP1MT
AKT1	guanosine	DB00171	0.8169	ATP	P31749	RAC-alpha_serine/threonine-protein_kinase								TOP2A
AKT1	isomangiferin	DB01645	0.7222	Genistein	P31749	RAC-alpha_serine/threonine-protein_kinase								TOP2B
AKT1	isovitexin	DB01645	0.7222	Genistein	P31749	RAC-alpha_serine/threonine-protein_kinase								TP53
AKT1	kaempferol	DB01645	0.963	Genistein	P31749	RAC-alpha_serine/threonine-protein_kinase								TPI1
AKT1	luteolin	DB01645	0.9286	Genistein	P31749	RAC-alpha_serine/threonine-protein_kinase								TPM1
AKT1	quercetin	DB01645	0.9286	Genistein	P31749	RAC-alpha_serine/threonine-protein_kinase								TPO
AKT1	scopoletin	DB01645	0.7419	Genistein	P31749	RAC-alpha_serine/threonine-protein_kinase								TPR
AKT1	tricin	DB01645	0.8387	Genistein	P31749	RAC-alpha_serine/threonine-protein_kinase								TPX1
AKT1	Scutellarin	DB01645	0.8125	Genistein	P31749	RAC-alpha_serine/threonine-protein_kinase								TRAPPC3
ALB	sarsasapogenin	DB11638	0.7111	Artenimol	P02768	Serum_albumin								TRDMT1
ALB	timosaponinAⅢ	DB11638	0.7059	Artenimol	P02768	Serum_albumin								TRIM13
ALDH1A1	adenosine	DB00157	0.7568	NADH	P00352	Retinal_dehydrogenase_1								TRPA1
ALDH1A1	guanosine	DB00157	0.7532	NADH	P00352	Retinal_dehydrogenase_1								TRPM7
ALDH1A2	adenosine	DB00157	0.7568	NADH	O94788	Retinal_dehydrogenase_2								TRPM8
ALDH1A2	guanosine	DB00157	0.7532	NADH	O94788	Retinal_dehydrogenase_2								TRPV1
ALDH1A3	adenosine	DB00157	0.7568	NADH	P47895	Aldehyde_dehydrogenase_family_1_member_A3								TRPV2
ALDH1A3	guanosine	DB00157	0.7532	NADH	P47895	Aldehyde_dehydrogenase_family_1_member_A3								TRPV3
ALDH1B1	adenosine	DB00157	0.7568	NADH	P30837	Aldehyde_dehydrogenase_X,_mitochondrial								TRPV4
ALDH1B1	guanosine	DB00157	0.7532	NADH	P30837	Aldehyde_dehydrogenase_X,_mitochondrial								TSTA3
ALDH2	(+)-catechin	DB02115	0.7436	Daidzin	P05091	Aldehyde_dehydrogenase,_mitochondrial								TTHA0667
ALDH2	(+)-lyoniresinol-3α-O-β-D-glucopyranoside	DB02115	0.8182	Daidzin	P05091	Aldehyde_dehydrogenase,_mitochondrial								TTHA1133
ALDH2	(2'S)-4'-O-β-D-apiofuranosyl-(1→6)-O-β-D-glucopyranosylvisamminol	DB02115	0.74	Daidzin	P05091	Aldehyde_dehydrogenase,_mitochondrial								TTHA1134
ALDH2	(2R,3R)-5,7,3'-trihydroxyl-4'-methoxyl-flavanonol	DB02115	0.7	Daidzin	P05091	Aldehyde_dehydrogenase,_mitochondrial								TTHA1135
ALDH2	(2S)-5,7,3′,5′-tetrahydroxy-flavanone-7-O-neohesperidoside	DB02115	0.9487	Daidzin	P05091	Aldehyde_dehydrogenase,_mitochondrial								TTHA1435
ALDH2	(3'S)-3'-O-β-D-apiofuranosyl-(1→6)-O-β-D-glucopyranosylhamaudol	DB02115	0.74	Daidzin	P05091	Aldehyde_dehydrogenase,_mitochondrial								TUBA1A
ALDH2	1'-O-benzoylsucrose	DB02115	0.7674	Daidzin	P05091	Aldehyde_dehydrogenase,_mitochondrial								TUBA4A
ALDH2	1,2,3,4,6-Penta-O-galloyl-β-D-glucose	DB02115	0.7949	Daidzin	P05091	Aldehyde_dehydrogenase,_mitochondrial								TUBB
ALDH2	1,3,6,7-tetrahydroxy-C-glucosylxanthones	DB02115	0.9474	Daidzin	P05091	Aldehyde_dehydrogenase,_mitochondrial								TUBB1
ALDH2	4'-O-β-Glucopyranosyl-5-O-methylvisamminol	DB02115	0.7551	Daidzin	P05091	Aldehyde_dehydrogenase,_mitochondrial								TUBB4A
ALDH2	4H-1-benzopyran-4-one,7-[[2-O-(6-deoxy-a-L-mannopyranosyl)-b-D-glucopyranosyl]oxy]-5-hydroxy	DB02115	0.9231	Daidzin	P05091	Aldehyde_dehydrogenase,_mitochondrial								TUBB6
ALDH2	5,7-dihydroxy-4'-Methoxyflavone-7-o-d-apigenin(1→6)-O-β-D-Glucoside	DB02115	0.7368	Daidzin	P05091	Aldehyde_dehydrogenase,_mitochondrial								TUBD1
ALDH2	6-Feruloylajugol	DB02115	0.7872	Daidzin	P05091	Aldehyde_dehydrogenase,_mitochondrial								TUBE1
ALDH2	6-Hydroxykaempferol-3,6,7-triglucoside	DB02115	0.9744	Daidzin	P05091	Aldehyde_dehydrogenase,_mitochondrial								TUBG1
ALDH2	6-[(1R,2R)-1,2-dihydroxy-3-β-D-glucosyloxy-3-methylbutyl]-7-methoxycoumarin	DB02115	0.8222	Daidzin	P05091	Aldehyde_dehydrogenase,_mitochondrial								TUFM
ALDH2	6-hydroxyapigenin-6-O-β-dglucoside-7-O-β-D-glucuronide	DB02115	0.9744	Daidzin	P05091	Aldehyde_dehydrogenase,_mitochondrial								TXNRD1
ALDH2	6-hydroxykaempferol-3-O-β-D-glucoside	DB02115	1	Daidzin	P05091	Aldehyde_dehydrogenase,_mitochondrial								TYMS
ALDH2	7-O-β-D-apiofuranosyl-(1→6)-β-D-glucopyranosyl-Umbelliferone	DB02115	0.8	Daidzin	P05091	Aldehyde_dehydrogenase,_mitochondrial								TYR
ALDH2	Afzelin	DB02115	0.7949	Daidzin	P05091	Aldehyde_dehydrogenase,_mitochondrial								UAP1
ALDH2	AnthraglycosideB	DB02115	0.9	Daidzin	P05091	Aldehyde_dehydrogenase,_mitochondrial								UBA1
ALDH2	Baicalin	DB02115	0.7949	Daidzin	P05091	Aldehyde_dehydrogenase,_mitochondrial								UCK2
ALDH2	Carthamone	DB02115	0.7857	Daidzin	P05091	Aldehyde_dehydrogenase,_mitochondrial								UCKL1
ALDH2	CleomiscosinA	DB02115	0.8293	Daidzin	P05091	Aldehyde_dehydrogenase,_mitochondrial								UGCG
ALDH2	Columbianin	DB02115	0.7872	Daidzin	P05091	Aldehyde_dehydrogenase,_mitochondrial								UGDH
ALDH2	Diosmin	DB02115	0.9024	Daidzin	P05091	Aldehyde_dehydrogenase,_mitochondrial								UGT1A9
ALDH2	Galactose	DB02115	0.7368	Daidzin	P05091	Aldehyde_dehydrogenase,_mitochondrial								UGT3A1
ALDH2	Kaempferol-3-O-sophoroside	DB02115	0.9744	Daidzin	P05091	Aldehyde_dehydrogenase,_mitochondrial								UL30
ALDH2	Loganin	DB02115	0.7083	Daidzin	P05091	Aldehyde_dehydrogenase,_mitochondrial								UMPS
ALDH2	Mangiferin	DB02115	0.9474	Daidzin	P05091	Aldehyde_dehydrogenase,_mitochondrial								UPP1
ALDH2	Marmesinin	DB02115	0.8043	Daidzin	P05091	Aldehyde_dehydrogenase,_mitochondrial								UQCR10
ALDH2	Neomangiferin	DB02115	0.9744	Daidzin	P05091	Aldehyde_dehydrogenase,_mitochondrial								UQCRB
ALDH2	Paeonoside	DB02115	0.8293	Daidzin	P05091	Aldehyde_dehydrogenase,_mitochondrial								UQCRC1
ALDH2	Prim-O-glucosylcimifugin	DB02115	0.74	Daidzin	P05091	Aldehyde_dehydrogenase,_mitochondrial								UQCRC2
ALDH2	Quercetin-3,7-O-β-D-glucopyranoside	DB02115	0.9744	Daidzin	P05091	Aldehyde_dehydrogenase,_mitochondrial								UQCRFS1
ALDH2	Quercetin-3-O-β-D-glucoside	DB02115	1	Daidzin	P05091	Aldehyde_dehydrogenase,_mitochondrial								UQCRH
ALDH2	Rutin	DB02115	0.9487	Daidzin	P05091	Aldehyde_dehydrogenase,_mitochondrial								UQCRQ
ALDH2	SaffloquinosideC	DB02115	0.7391	Daidzin	P05091	Aldehyde_dehydrogenase,_mitochondrial								VAPA
ALDH2	Safflower-yellowB	DB02115	0.7174	Daidzin	P05091	Aldehyde_dehydrogenase,_mitochondrial								VCP
ALDH2	Salidroside	DB02115	0.7805	Daidzin	P05091	Aldehyde_dehydrogenase,_mitochondrial								VDAC1
ALDH2	Sweroside	DB02115	0.7391	Daidzin	P05091	Aldehyde_dehydrogenase,_mitochondrial								VDR
ALDH2	Syringin	DB02115	0.7674	Daidzin	P05091	Aldehyde_dehydrogenase,_mitochondrial								VEGFA
ALDH2	Wogonin	DB02115	0.7	Daidzin	P05091	Aldehyde_dehydrogenase,_mitochondrial								VIM
ALDH2	Woodorien	DB02115	0.85	Daidzin	P05091	Aldehyde_dehydrogenase,_mitochondrial								VKORC1
ALDH2	acteoside	DB02115	0.7907	Daidzin	P05091	Aldehyde_dehydrogenase,_mitochondrial								VLDLR
ALDH2	adenosine	DB00157	0.7568	NADH	P05091	Aldehyde_dehydrogenase,_mitochondrial								WARS
ALDH2	baohuosideVI	DB02115	0.8085	Daidzin	P05091	Aldehyde_dehydrogenase,_mitochondrial								WARS2
ALDH2	caohuosideB	DB02115	0.7755	Daidzin	P05091	Aldehyde_dehydrogenase,_mitochondrial								XDH
ALDH2	coumaric-acid-4-O-β-D-glucopyranoside	DB02115	0.8462	Daidzin	P05091	Aldehyde_dehydrogenase,_mitochondrial								XOG1
ALDH2	dextran	DB02115	0.8	Daidzin	P05091	Aldehyde_dehydrogenase,_mitochondrial								YARS
ALDH2	dihydrocinnacasside	DB02115	0.85	Daidzin	P05091	Aldehyde_dehydrogenase,_mitochondrial								YARS2
ALDH2	dihydrorosavin	DB02115	0.7209	Daidzin	P05091	Aldehyde_dehydrogenase,_mitochondrial								YWHAE
ALDH2	diphyllosideB	DB02115	0.8261	Daidzin	P05091	Aldehyde_dehydrogenase,_mitochondrial								ZFY
ALDH2	echinacoside	DB02115	0.814	Daidzin	P05091	Aldehyde_dehydrogenase,_mitochondrial								ZYX
ALDH2	epicatechin	DB02115	0.7436	Daidzin	P05091	Aldehyde_dehydrogenase,_mitochondrial
ALDH2	epimedinB	DB02115	0.7755	Daidzin	P05091	Aldehyde_dehydrogenase,_mitochondrial
ALDH2	epimedosideE	DB02115	0.7917	Daidzin	P05091	Aldehyde_dehydrogenase,_mitochondrial
ALDH2	fisetin	DB02115	0.7105	Daidzin	P05091	Aldehyde_dehydrogenase,_mitochondrial
ALDH2	forsythosideE	DB02115	0.7857	Daidzin	P05091	Aldehyde_dehydrogenase,_mitochondrial
ALDH2	guanosine	DB00157	0.7532	NADH	P05091	Aldehyde_dehydrogenase,_mitochondrial
ALDH2	hexandrasideE	DB02115	0.8261	Daidzin	P05091	Aldehyde_dehydrogenase,_mitochondrial
ALDH2	hyperoside	DB02115	1	Daidzin	P05091	Aldehyde_dehydrogenase,_mitochondrial
ALDH2	icariin	DB02115	0.8085	Daidzin	P05091	Aldehyde_dehydrogenase,_mitochondrial
ALDH2	icarisideII	DB02115	0.7021	Daidzin	P05091	Aldehyde_dehydrogenase,_mitochondrial
ALDH2	icaritin-3-O-rhamnoside	DB02115	0.7	Daidzin	P05091	Aldehyde_dehydrogenase,_mitochondrial
ALDH2	ikarisosideB	DB02115	0.8261	Daidzin	P05091	Aldehyde_dehydrogenase,_mitochondrial
ALDH2	ikarisosideF	DB02115	0.7872	Daidzin	P05091	Aldehyde_dehydrogenase,_mitochondrial
ALDH2	isomangiferin	DB02115	0.9474	Daidzin	P05091	Aldehyde_dehydrogenase,_mitochondrial
ALDH2	isovitexin	DB02115	0.9474	Daidzin	P05091	Aldehyde_dehydrogenase,_mitochondrial
ALDH2	jionosideA1	DB02115	0.7778	Daidzin	P05091	Aldehyde_dehydrogenase,_mitochondrial
ALDH2	jionosideB1	DB02115	0.7609	Daidzin	P05091	Aldehyde_dehydrogenase,_mitochondrial
ALDH2	jionosideD	DB02115	0.7556	Daidzin	P05091	Aldehyde_dehydrogenase,_mitochondrial
ALDH2	juglaninD	DB02115	0.95	Daidzin	P05091	Aldehyde_dehydrogenase,_mitochondrial
ALDH2	kaempferol	DB02115	0.7105	Daidzin	P05091	Aldehyde_dehydrogenase,_mitochondrial
ALDH2	kaempferol-3-O-α-L-rhamnopyranosyl	DB02115	0.9487	Daidzin	P05091	Aldehyde_dehydrogenase,_mitochondrial
ALDH2	kaempferol-3-O-β-D-galactoside	DB02115	1	Daidzin	P05091	Aldehyde_dehydrogenase,_mitochondrial
ALDH2	kaempferol-3-O-β-rutinoside	DB02115	0.9487	Daidzin	P05091	Aldehyde_dehydrogenase,_mitochondrial
ALDH2	luteolin	DB02115	0.7368	Daidzin	P05091	Aldehyde_dehydrogenase,_mitochondrial
ALDH2	luteolin-7-O-β-D-neohesperidoside	DB02115	0.9744	Daidzin	P05091	Aldehyde_dehydrogenase,_mitochondrial
ALDH2	maohuosideA	DB02115	0.76	Daidzin	P05091	Aldehyde_dehydrogenase,_mitochondrial
ALDH2	martynoside	DB02115	0.7391	Daidzin	P05091	Aldehyde_dehydrogenase,_mitochondrial
ALDH2	melibiose	DB02115	0.7949	Daidzin	P05091	Aldehyde_dehydrogenase,_mitochondrial
ALDH2	melittoside	DB02115	0.7333	Daidzin	P05091	Aldehyde_dehydrogenase,_mitochondrial
ALDH2	monomelittoside	DB02115	0.7333	Daidzin	P05091	Aldehyde_dehydrogenase,_mitochondrial
ALDH2	naringenin-7-O-β-D-glucopyranoside	DB02115	1	Daidzin	P05091	Aldehyde_dehydrogenase,_mitochondrial
ALDH2	naringin	DB02115	0.9744	Daidzin	P05091	Aldehyde_dehydrogenase,_mitochondrial
ALDH2	neoeriocitrin	DB02115	0.9744	Daidzin	P05091	Aldehyde_dehydrogenase,_mitochondrial
ALDH2	quercetin	DB02115	0.7368	Daidzin	P05091	Aldehyde_dehydrogenase,_mitochondrial
ALDH2	raffinose	DB02115	0.7209	Daidzin	P05091	Aldehyde_dehydrogenase,_mitochondrial
ALDH2	rehmanniosideD	DB02115	0.7333	Daidzin	P05091	Aldehyde_dehydrogenase,_mitochondrial
ALDH2	sagittasineA	DB02115	0.7917	Daidzin	P05091	Aldehyde_dehydrogenase,_mitochondrial
ALDH2	sagittasineC	DB02115	0.8085	Daidzin	P05091	Aldehyde_dehydrogenase,_mitochondrial
ALDH2	sec-o-glucosylhamaudol	DB02115	0.8222	Daidzin	P05091	Aldehyde_dehydrogenase,_mitochondrial
ALDH2	stachyose	DB02115	0.7209	Daidzin	P05091	Aldehyde_dehydrogenase,_mitochondrial
ALDH2	verbascose	DB02115	0.7209	Daidzin	P05091	Aldehyde_dehydrogenase,_mitochondrial
ALDH2	wanepimedosideA	DB02115	0.7	Daidzin	P05091	Aldehyde_dehydrogenase,_mitochondrial
ALDH2	wushanicariin	DB02115	0.8085	Daidzin	P05091	Aldehyde_dehydrogenase,_mitochondrial
ALDH2	Scutellarin	DB02115	0.7949	Daidzin	P05091	Aldehyde_dehydrogenase,_mitochondrial
ALDH3A1	adenosine	DB00157	0.7568	NADH	P30838	Aldehyde_dehydrogenase,_dimeric_NADP-preferring
ALDH3A1	guanosine	DB00157	0.7532	NADH	P30838	Aldehyde_dehydrogenase,_dimeric_NADP-preferring
ALDH3A2	adenosine	DB00157	0.7568	NADH	P51648	Fatty_aldehyde_dehydrogenase
ALDH3A2	guanosine	DB00157	0.7532	NADH	P51648	Fatty_aldehyde_dehydrogenase
ALDH3B1	adenosine	DB00157	0.7568	NADH	P43353	Aldehyde_dehydrogenase_family_3_member_B1
ALDH3B1	guanosine	DB00157	0.7532	NADH	P43353	Aldehyde_dehydrogenase_family_3_member_B1
ALDH3B2	adenosine	DB00157	0.7568	NADH	P48448	Aldehyde_dehydrogenase_family_3_member_B2
ALDH3B2	guanosine	DB00157	0.7532	NADH	P48448	Aldehyde_dehydrogenase_family_3_member_B2
ALDH4A1	adenosine	DB00157	0.7568	NADH	P30038	Delta-1-pyrroline-5-carboxylate_dehydrogenase,_mitochondrial
ALDH4A1	guanosine	DB00157	0.7532	NADH	P30038	Delta-1-pyrroline-5-carboxylate_dehydrogenase,_mitochondrial
ALDH5A1	9,12-octadecadienoicacid	DB00313	0.7727	Valproic_Acid	P51649	Succinate-semialdehyde_dehydrogenase,_mitochondrial
ALDH5A1	adenosine	DB00157	0.7568	NADH	P51649	Succinate-semialdehyde_dehydrogenase,_mitochondrial
ALDH5A1	guanosine	DB00157	0.7532	NADH	P51649	Succinate-semialdehyde_dehydrogenase,_mitochondrial
ALDH6A1	adenosine	DB00157	0.7568	NADH	Q02252	Methylmalonate-semialdehyde_dehydrogenase_[acylating],_mitochondrial
ALDH6A1	guanosine	DB00157	0.7532	NADH	Q02252	Methylmalonate-semialdehyde_dehydrogenase_[acylating],_mitochondrial
ALDH7A1	adenosine	DB00157	0.7568	NADH	P49419	Alpha-aminoadipic_semialdehyde_dehydrogenase
ALDH7A1	guanosine	DB00157	0.7532	NADH	P49419	Alpha-aminoadipic_semialdehyde_dehydrogenase
ALDH7A1	sarsasapogenin	DB11638	0.7111	Artenimol	P49419	Alpha-aminoadipic_semialdehyde_dehydrogenase
ALDH7A1	timosaponinAⅢ	DB11638	0.7059	Artenimol	P49419	Alpha-aminoadipic_semialdehyde_dehydrogenase
ALDH9A1	adenosine	DB00157	0.7568	NADH	P49189	4-trimethylaminobutyraldehyde_dehydrogenase
ALDH9A1	guanosine	DB00157	0.7532	NADH	P49189	4-trimethylaminobutyraldehyde_dehydrogenase
ALDOA	sarsasapogenin	DB11638	0.7111	Artenimol	P04075	Fructose-bisphosphate_aldolase_A
ALDOA	timosaponinAⅢ	DB11638	0.7059	Artenimol	P04075	Fructose-bisphosphate_aldolase_A
ALK	Uridine	DB00171	0.7222	ATP	Q9UM73	ALK_tyrosine_kinase_receptor
ALK	adenosine	DB00171	0.8235	ATP	Q9UM73	ALK_tyrosine_kinase_receptor
ALK	guanosine	DB00171	0.8169	ATP	Q9UM73	ALK_tyrosine_kinase_receptor
ALKBH2	Carthamone	DB00126	0.7	Ascorbic_acid	Q6NS38	DNA_oxidative_demethylase_ALKBH2
ALKBH2	Fructose	DB00126	0.7027	Ascorbic_acid	Q6NS38	DNA_oxidative_demethylase_ALKBH2
ALKBH2	Galactose	DB00126	0.7353	Ascorbic_acid	Q6NS38	DNA_oxidative_demethylase_ALKBH2
ALKBH2	L(+)-Arabinose	DB00126	0.7059	Ascorbic_acid	Q6NS38	DNA_oxidative_demethylase_ALKBH2
ALKBH2	Xylose	DB00126	0.7059	Ascorbic_acid	Q6NS38	DNA_oxidative_demethylase_ALKBH2
ALKBH2	coumaric-acid-4-O-β-D-glucopyranoside	DB00126	0.7105	Ascorbic_acid	Q6NS38	DNA_oxidative_demethylase_ALKBH2
ALKBH2	dextran	DB00126	0.7105	Ascorbic_acid	Q6NS38	DNA_oxidative_demethylase_ALKBH2
ALKBH3	Carthamone	DB00126	0.7	Ascorbic_acid	Q96Q83	Alpha-ketoglutarate-dependent_dioxygenase_alkB_homolog_3
ALKBH3	Fructose	DB00126	0.7027	Ascorbic_acid	Q96Q83	Alpha-ketoglutarate-dependent_dioxygenase_alkB_homolog_3
ALKBH3	Galactose	DB00126	0.7353	Ascorbic_acid	Q96Q83	Alpha-ketoglutarate-dependent_dioxygenase_alkB_homolog_3
ALKBH3	L(+)-Arabinose	DB00126	0.7059	Ascorbic_acid	Q96Q83	Alpha-ketoglutarate-dependent_dioxygenase_alkB_homolog_3
ALKBH3	Xylose	DB00126	0.7059	Ascorbic_acid	Q96Q83	Alpha-ketoglutarate-dependent_dioxygenase_alkB_homolog_3
ALKBH3	coumaric-acid-4-O-β-D-glucopyranoside	DB00126	0.7105	Ascorbic_acid	Q96Q83	Alpha-ketoglutarate-dependent_dioxygenase_alkB_homolog_3
ALKBH3	dextran	DB00126	0.7105	Ascorbic_acid	Q96Q83	Alpha-ketoglutarate-dependent_dioxygenase_alkB_homolog_3
ALOX15	Iriflophenone	DB02709	0.7619	Resveratrol	P16050	Arachidonate_15-lipoxygenase
ALOX15	Pyrogallol	DB02709	0.7143	Resveratrol	P16050	Arachidonate_15-lipoxygenase
ALOX5	3'-O-Acetylhamaudol	DB14001	0.7778	alpha-Tocopherol_succinate	P09917	Arachidonate_5-lipoxygenase
ALOX5	3'-O-Acetylhamaudol	DB14002	0.7045	D-alpha-Tocopherol_acetate	P09917	Arachidonate_5-lipoxygenase
ALOX5	3'-O-angeloylhamaudol	DB14001	0.7083	alpha-Tocopherol_succinate	P09917	Arachidonate_5-lipoxygenase
ALOX5	Anpubesol	DB14001	0.7234	alpha-Tocopherol_succinate	P09917	Arachidonate_5-lipoxygenase
ALOX5	Iriflophenone	DB02709	0.7619	Resveratrol	P09917	Arachidonate_5-lipoxygenase
ALOX5	Iriflophenone	DB13174	0.75	Rhein	P09917	Arachidonate_5-lipoxygenase
ALOX5	Pabulenol	DB14001	0.7174	alpha-Tocopherol_succinate	P09917	Arachidonate_5-lipoxygenase
ALOX5	Parietin	DB11994	0.8846	Diacerein	P09917	Arachidonate_5-lipoxygenase
ALOX5	Parietin	DB13174	0.8077	Rhein	P09917	Arachidonate_5-lipoxygenase
ALOX5	Pyrogallol	DB02709	0.7143	Resveratrol	P09917	Arachidonate_5-lipoxygenase
ALOX5	Umbelliferone	DB13174	0.72	Rhein	P09917	Arachidonate_5-lipoxygenase
ALOX5	hederagenin	DB01892	0.7826	Hyperforin	P09917	Arachidonate_5-lipoxygenase
ALOX5	icaritin-3-O-rhamnoside	DB14001	0.7451	alpha-Tocopherol_succinate	P09917	Arachidonate_5-lipoxygenase
ALOX5	japonicuminB	DB01892	0.7826	Hyperforin	P09917	Arachidonate_5-lipoxygenase
ALOX5	lycojaponicuminolD	DB01892	0.75	Hyperforin	P09917	Arachidonate_5-lipoxygenase
ALOX5	lycojaponicuminolD	DB14001	0.7115	alpha-Tocopherol_succinate	P09917	Arachidonate_5-lipoxygenase
ALOX5	maohuosideA	DB14001	0.7037	alpha-Tocopherol_succinate	P09917	Arachidonate_5-lipoxygenase
ALOX5	scopoletin	DB11994	0.7333	Diacerein	P09917	Arachidonate_5-lipoxygenase
ALOX5	wanepimedosideA	DB14001	0.7451	alpha-Tocopherol_succinate	P09917	Arachidonate_5-lipoxygenase
AMD1	adenosine	DB00118	0.7397	Ademetionine	P17707	S-adenosylmethionine_decarboxylase_proenzyme
AMD1	guanosine	DB00118	0.7143	Ademetionine	P17707	S-adenosylmethionine_decarboxylase_proenzyme
AMHR2	Uridine	DB00171	0.7222	ATP	Q16671	Anti-Muellerian_hormone_type-2_receptor
AMHR2	adenosine	DB00171	0.8235	ATP	Q16671	Anti-Muellerian_hormone_type-2_receptor
AMHR2	guanosine	DB00171	0.8169	ATP	Q16671	Anti-Muellerian_hormone_type-2_receptor
AMT	adenosine	DB00157	0.7568	NADH	P48728	Aminomethyltransferase,_mitochondrial
AMT	guanosine	DB00157	0.7532	NADH	P48728	Aminomethyltransferase,_mitochondrial
AMT	guanosine	DB04789	0.72	5-methyltetrahydrofolic_acid	P48728	Aminomethyltransferase,_mitochondrial
AMY1A	(2S)-5,7,3′,5′-tetrahydroxy-flavanone-7-O-neohesperidoside	DB02379	0.7368	Beta-D-Glucose	P04745	Alpha-amylase_1
AMY1A	1'-O-benzoylsucrose	DB02379	0.7368	Beta-D-Glucose	P04745	Alpha-amylase_1
AMY1A	1,2,3,4,6-Penta-O-galloyl-β-D-glucose	DB02379	0.7143	Beta-D-Glucose	P04745	Alpha-amylase_1
AMY1A	1,3,6,7-tetrahydroxy-C-glucosylxanthones	DB02379	0.7297	Beta-D-Glucose	P04745	Alpha-amylase_1
AMY1A	4H-1-benzopyran-4-one,7-[[2-O-(6-deoxy-a-L-mannopyranosyl)-b-D-glucopyranosyl]oxy]-5-hydroxy	DB02379	0.7568	Beta-D-Glucose	P04745	Alpha-amylase_1
AMY1A	6-Hydroxykaempferol-3,6,7-triglucoside	DB02379	0.7179	Beta-D-Glucose	P04745	Alpha-amylase_1
AMY1A	6-hydroxyapigenin-6-O-β-dglucoside-7-O-β-D-glucuronide	DB02379	0.7179	Beta-D-Glucose	P04745	Alpha-amylase_1
AMY1A	6-hydroxykaempferol-3-O-β-D-glucoside	DB02379	0.7368	Beta-D-Glucose	P04745	Alpha-amylase_1
AMY1A	AnthraglycosideB	DB02379	0.7368	Beta-D-Glucose	P04745	Alpha-amylase_1
AMY1A	Carthamone	DB02379	0.7568	Beta-D-Glucose	P04745	Alpha-amylase_1
AMY1A	Carthamone	DB03092	0.7027	5-Hydroxymethyl-Chonduritol	P04745	Alpha-amylase_1
AMY1A	Fructose	DB02379	0.875	Beta-D-Glucose	P04745	Alpha-amylase_1
AMY1A	Galactose	DB02379	1	Beta-D-Glucose	P04745	Alpha-amylase_1
AMY1A	Galactose	DB03092	0.7419	5-Hydroxymethyl-Chonduritol	P04745	Alpha-amylase_1
AMY1A	Kaempferol-3-O-sophoroside	DB02379	0.7179	Beta-D-Glucose	P04745	Alpha-amylase_1
AMY1A	L(+)-Arabinose	DB02379	0.8966	Beta-D-Glucose	P04745	Alpha-amylase_1
AMY1A	L-Pyroglutamic-acid	DB03088	1	Pidolic_Acid	P04745	Alpha-amylase_1
AMY1A	Mangiferin	DB02379	0.7297	Beta-D-Glucose	P04745	Alpha-amylase_1
AMY1A	Neomangiferin	DB02379	0.7179	Beta-D-Glucose	P04745	Alpha-amylase_1
AMY1A	Paeonoside	DB02379	0.7568	Beta-D-Glucose	P04745	Alpha-amylase_1
AMY1A	Quercetin-3,7-O-β-D-glucopyranoside	DB02379	0.7179	Beta-D-Glucose	P04745	Alpha-amylase_1
AMY1A	Quercetin-3-O-β-D-glucoside	DB02379	0.7368	Beta-D-Glucose	P04745	Alpha-amylase_1
AMY1A	Salidroside	DB02379	0.8	Beta-D-Glucose	P04745	Alpha-amylase_1
AMY1A	Syringin	DB02379	0.7368	Beta-D-Glucose	P04745	Alpha-amylase_1
AMY1A	Woodorien	DB02379	0.7778	Beta-D-Glucose	P04745	Alpha-amylase_1
AMY1A	Xylose	DB02379	0.8966	Beta-D-Glucose	P04745	Alpha-amylase_1
AMY1A	coumaric-acid-4-O-β-D-glucopyranoside	DB02379	0.8235	Beta-D-Glucose	P04745	Alpha-amylase_1
AMY1A	demethylsecologanol	DB02379	0.7	Beta-D-Glucose	P04745	Alpha-amylase_1
AMY1A	dextran	DB02379	0.8235	Beta-D-Glucose	P04745	Alpha-amylase_1
AMY1A	dihydrocinnacasside	DB02379	0.7778	Beta-D-Glucose	P04745	Alpha-amylase_1
AMY1A	dihydrorosavin	DB02379	0.7297	Beta-D-Glucose	P04745	Alpha-amylase_1
AMY1A	echinacoside	DB02379	0.7	Beta-D-Glucose	P04745	Alpha-amylase_1
AMY1A	forsythosideE	DB02379	0.7105	Beta-D-Glucose	P04745	Alpha-amylase_1
AMY1A	hyperoside	DB02379	0.7368	Beta-D-Glucose	P04745	Alpha-amylase_1
AMY1A	isomangiferin	DB02379	0.7297	Beta-D-Glucose	P04745	Alpha-amylase_1
AMY1A	isovitexin	DB02379	0.7297	Beta-D-Glucose	P04745	Alpha-amylase_1
AMY1A	juglaninD	DB02379	0.7	Beta-D-Glucose	P04745	Alpha-amylase_1
AMY1A	kaempferol-3-O-β-D-galactoside	DB02379	0.7368	Beta-D-Glucose	P04745	Alpha-amylase_1
AMY1A	luteolin-7-O-β-D-neohesperidoside	DB02379	0.7179	Beta-D-Glucose	P04745	Alpha-amylase_1
AMY1A	melibiose	DB02379	0.875	Beta-D-Glucose	P04745	Alpha-amylase_1
AMY1A	melittoside	DB02379	0.7	Beta-D-Glucose	P04745	Alpha-amylase_1
AMY1A	monomelittoside	DB02379	0.7	Beta-D-Glucose	P04745	Alpha-amylase_1
AMY1A	naringenin-7-O-β-D-glucopyranoside	DB02379	0.7368	Beta-D-Glucose	P04745	Alpha-amylase_1
AMY1A	naringin	DB02379	0.7179	Beta-D-Glucose	P04745	Alpha-amylase_1
AMY1A	neoeriocitrin	DB02379	0.7179	Beta-D-Glucose	P04745	Alpha-amylase_1
AMY1A	raffinose	DB02379	0.7778	Beta-D-Glucose	P04745	Alpha-amylase_1
AMY1A	rehmanniosideD	DB02379	0.7	Beta-D-Glucose	P04745	Alpha-amylase_1
AMY1A	stachyose	DB02379	0.7778	Beta-D-Glucose	P04745	Alpha-amylase_1
AMY1A	sucrose	DB02379	0.8	Beta-D-Glucose	P04745	Alpha-amylase_1
AMY1A	verbascose	DB02379	0.7778	Beta-D-Glucose	P04745	Alpha-amylase_1
AMY2A	(2S)-5,7,3′,5′-tetrahydroxy-flavanone-7-O-neohesperidoside	DB02379	0.7368	Beta-D-Glucose	P04746	Pancreatic_alpha-amylase
AMY2A	1'-O-benzoylsucrose	DB02379	0.7368	Beta-D-Glucose	P04746	Pancreatic_alpha-amylase
AMY2A	1,2,3,4,6-Penta-O-galloyl-β-D-glucose	DB02379	0.7143	Beta-D-Glucose	P04746	Pancreatic_alpha-amylase
AMY2A	1,3,6,7-tetrahydroxy-C-glucosylxanthones	DB02379	0.7297	Beta-D-Glucose	P04746	Pancreatic_alpha-amylase
AMY2A	4H-1-benzopyran-4-one,7-[[2-O-(6-deoxy-a-L-mannopyranosyl)-b-D-glucopyranosyl]oxy]-5-hydroxy	DB02379	0.7568	Beta-D-Glucose	P04746	Pancreatic_alpha-amylase
AMY2A	6-Hydroxykaempferol-3,6,7-triglucoside	DB02379	0.7179	Beta-D-Glucose	P04746	Pancreatic_alpha-amylase
AMY2A	6-hydroxyapigenin-6-O-β-dglucoside-7-O-β-D-glucuronide	DB02379	0.7179	Beta-D-Glucose	P04746	Pancreatic_alpha-amylase
AMY2A	6-hydroxykaempferol-3-O-β-D-glucoside	DB02379	0.7368	Beta-D-Glucose	P04746	Pancreatic_alpha-amylase
AMY2A	AnthraglycosideB	DB02379	0.7368	Beta-D-Glucose	P04746	Pancreatic_alpha-amylase
AMY2A	Carthamone	DB00284	0.7083	Acarbose	P04746	Pancreatic_alpha-amylase
AMY2A	Carthamone	DB02379	0.7568	Beta-D-Glucose	P04746	Pancreatic_alpha-amylase
AMY2A	Carthamone	DB02889	0.7021	4-O-(4,6-Dideoxy-4-{[4,5,6-Trihydroxy-3-(Hydroxymethyl)Cyclohex-2-En-1-Yl]Amino}-Beta-D-Lyxo-Hexopyranosyl)-Alpha-D-Erythro-Hexopyranose	P04746	Pancreatic_alpha-amylase
AMY2A	Carthamone	DB03092	0.7027	5-Hydroxymethyl-Chonduritol	P04746	Pancreatic_alpha-amylase
AMY2A	Carthamone	DB03495	0.7021	4,6-Dideoxy-4-{[4,5,6-Trihydroxy-3-(Hydroxymethyl)Cyclohex-2-En-1-Yl]Amino}-Alpha-D-Lyxo-Hexopyranosyl-(1->4)-Alpha-D-Threo-Hexopyranosyl-(1->6)-Alpha-L-Threo-Hexopyranose	P04746	Pancreatic_alpha-amylase
AMY2A	Carthamone	DB03971	0.7021	Acarbose_Derived_Hexasaccharide	P04746	Pancreatic_alpha-amylase
AMY2A	Carthamone	DB04453	0.7021	4-O-(4,6-Dideoxy-4-{[4-[(4-O-Hexopyranosylhexopyranosyl)Oxy]-5,6-Dihydroxy-3-(Hydroxymethyl)Cyclohex-2-En-1-Yl]Amino}Hexopyranosyl)Hexopyranose	P04746	Pancreatic_alpha-amylase
AMY2A	Carthamone	DB04618	0.7021	4,6-DIDEOXY-4-{[4-[(4-O-HEXOPYRANOSYLHEXOPYRANOSYL)OXY]-5,6-DIHYDROXY-3-(HYDROXYMETHYL)CYCLOHEX-2-EN-1-YL]AMINO}HEXOPYRANOSYL-(1->4)HEXOPYRANOSYL-(1->4)HEXOPYRANOSE	P04746	Pancreatic_alpha-amylase
AMY2A	Fructose	DB02379	0.875	Beta-D-Glucose	P04746	Pancreatic_alpha-amylase
AMY2A	Galactose	DB02379	1	Beta-D-Glucose	P04746	Pancreatic_alpha-amylase
AMY2A	Galactose	DB03092	0.7419	5-Hydroxymethyl-Chonduritol	P04746	Pancreatic_alpha-amylase
AMY2A	Galactose	DB03773	0.7241	alpha-D-quinovopyranose	P04746	Pancreatic_alpha-amylase
AMY2A	Glucogallin	DB03773	0.7586	alpha-D-quinovopyranose	P04746	Pancreatic_alpha-amylase
AMY2A	Inositol	DB03773	0.7727	alpha-D-quinovopyranose	P04746	Pancreatic_alpha-amylase
AMY2A	Kaempferol-3-O-sophoroside	DB02379	0.7179	Beta-D-Glucose	P04746	Pancreatic_alpha-amylase
AMY2A	L(+)-Arabinose	DB02379	0.8966	Beta-D-Glucose	P04746	Pancreatic_alpha-amylase
AMY2A	L(+)-Arabinose	DB03773	0.75	alpha-D-quinovopyranose	P04746	Pancreatic_alpha-amylase
AMY2A	L-Pyroglutamic-acid	DB03088	1	Pidolic_Acid	P04746	Pancreatic_alpha-amylase
AMY2A	Loganin	DB00284	0.7115	Acarbose	P04746	Pancreatic_alpha-amylase
AMY2A	Mangiferin	DB02379	0.7297	Beta-D-Glucose	P04746	Pancreatic_alpha-amylase
AMY2A	Neomangiferin	DB02379	0.7179	Beta-D-Glucose	P04746	Pancreatic_alpha-amylase
AMY2A	Paeonoside	DB02379	0.7568	Beta-D-Glucose	P04746	Pancreatic_alpha-amylase
AMY2A	Quercetin-3,7-O-β-D-glucopyranoside	DB02379	0.7179	Beta-D-Glucose	P04746	Pancreatic_alpha-amylase
AMY2A	Quercetin-3-O-β-D-glucoside	DB02379	0.7368	Beta-D-Glucose	P04746	Pancreatic_alpha-amylase
AMY2A	SaffloquinosideC	DB00284	0.74	Acarbose	P04746	Pancreatic_alpha-amylase
AMY2A	SaffloquinosideC	DB02889	0.7	4-O-(4,6-Dideoxy-4-{[4,5,6-Trihydroxy-3-(Hydroxymethyl)Cyclohex-2-En-1-Yl]Amino}-Beta-D-Lyxo-Hexopyranosyl)-Alpha-D-Erythro-Hexopyranose	P04746	Pancreatic_alpha-amylase
AMY2A	SaffloquinosideC	DB03495	0.7	4,6-Dideoxy-4-{[4,5,6-Trihydroxy-3-(Hydroxymethyl)Cyclohex-2-En-1-Yl]Amino}-Alpha-D-Lyxo-Hexopyranosyl-(1->4)-Alpha-D-Threo-Hexopyranosyl-(1->6)-Alpha-L-Threo-Hexopyranose	P04746	Pancreatic_alpha-amylase
AMY2A	SaffloquinosideC	DB03971	0.7	Acarbose_Derived_Hexasaccharide	P04746	Pancreatic_alpha-amylase
AMY2A	SaffloquinosideC	DB04453	0.7	4-O-(4,6-Dideoxy-4-{[4-[(4-O-Hexopyranosylhexopyranosyl)Oxy]-5,6-Dihydroxy-3-(Hydroxymethyl)Cyclohex-2-En-1-Yl]Amino}Hexopyranosyl)Hexopyranose	P04746	Pancreatic_alpha-amylase
AMY2A	SaffloquinosideC	DB04618	0.7	4,6-DIDEOXY-4-{[4-[(4-O-HEXOPYRANOSYLHEXOPYRANOSYL)OXY]-5,6-DIHYDROXY-3-(HYDROXYMETHYL)CYCLOHEX-2-EN-1-YL]AMINO}HEXOPYRANOSYL-(1->4)HEXOPYRANOSYL-(1->4)HEXOPYRANOSE	P04746	Pancreatic_alpha-amylase
AMY2A	Salidroside	DB02379	0.8	Beta-D-Glucose	P04746	Pancreatic_alpha-amylase
AMY2A	Sweroside	DB00284	0.7059	Acarbose	P04746	Pancreatic_alpha-amylase
AMY2A	Sweroside	DB02889	0.7	4-O-(4,6-Dideoxy-4-{[4,5,6-Trihydroxy-3-(Hydroxymethyl)Cyclohex-2-En-1-Yl]Amino}-Beta-D-Lyxo-Hexopyranosyl)-Alpha-D-Erythro-Hexopyranose	P04746	Pancreatic_alpha-amylase
AMY2A	Sweroside	DB03495	0.7	4,6-Dideoxy-4-{[4,5,6-Trihydroxy-3-(Hydroxymethyl)Cyclohex-2-En-1-Yl]Amino}-Alpha-D-Lyxo-Hexopyranosyl-(1->4)-Alpha-D-Threo-Hexopyranosyl-(1->6)-Alpha-L-Threo-Hexopyranose	P04746	Pancreatic_alpha-amylase
AMY2A	Sweroside	DB03971	0.7	Acarbose_Derived_Hexasaccharide	P04746	Pancreatic_alpha-amylase
AMY2A	Sweroside	DB04453	0.7	4-O-(4,6-Dideoxy-4-{[4-[(4-O-Hexopyranosylhexopyranosyl)Oxy]-5,6-Dihydroxy-3-(Hydroxymethyl)Cyclohex-2-En-1-Yl]Amino}Hexopyranosyl)Hexopyranose	P04746	Pancreatic_alpha-amylase
AMY2A	Sweroside	DB04618	0.7	4,6-DIDEOXY-4-{[4-[(4-O-HEXOPYRANOSYLHEXOPYRANOSYL)OXY]-5,6-DIHYDROXY-3-(HYDROXYMETHYL)CYCLOHEX-2-EN-1-YL]AMINO}HEXOPYRANOSYL-(1->4)HEXOPYRANOSYL-(1->4)HEXOPYRANOSE	P04746	Pancreatic_alpha-amylase
AMY2A	Syringin	DB02379	0.7368	Beta-D-Glucose	P04746	Pancreatic_alpha-amylase
AMY2A	Woodorien	DB02379	0.7778	Beta-D-Glucose	P04746	Pancreatic_alpha-amylase
AMY2A	Xylose	DB02379	0.8966	Beta-D-Glucose	P04746	Pancreatic_alpha-amylase
AMY2A	Xylose	DB03773	0.75	alpha-D-quinovopyranose	P04746	Pancreatic_alpha-amylase
AMY2A	coumaric-acid-4-O-β-D-glucopyranoside	DB02379	0.8235	Beta-D-Glucose	P04746	Pancreatic_alpha-amylase
AMY2A	demethylsecologanol	DB00284	0.7708	Acarbose	P04746	Pancreatic_alpha-amylase
AMY2A	demethylsecologanol	DB02379	0.7	Beta-D-Glucose	P04746	Pancreatic_alpha-amylase
AMY2A	demethylsecologanol	DB02889	0.7292	4-O-(4,6-Dideoxy-4-{[4,5,6-Trihydroxy-3-(Hydroxymethyl)Cyclohex-2-En-1-Yl]Amino}-Beta-D-Lyxo-Hexopyranosyl)-Alpha-D-Erythro-Hexopyranose	P04746	Pancreatic_alpha-amylase
AMY2A	demethylsecologanol	DB03495	0.7292	4,6-Dideoxy-4-{[4,5,6-Trihydroxy-3-(Hydroxymethyl)Cyclohex-2-En-1-Yl]Amino}-Alpha-D-Lyxo-Hexopyranosyl-(1->4)-Alpha-D-Threo-Hexopyranosyl-(1->6)-Alpha-L-Threo-Hexopyranose	P04746	Pancreatic_alpha-amylase
AMY2A	demethylsecologanol	DB03971	0.7292	Acarbose_Derived_Hexasaccharide	P04746	Pancreatic_alpha-amylase
AMY2A	demethylsecologanol	DB04453	0.7292	4-O-(4,6-Dideoxy-4-{[4-[(4-O-Hexopyranosylhexopyranosyl)Oxy]-5,6-Dihydroxy-3-(Hydroxymethyl)Cyclohex-2-En-1-Yl]Amino}Hexopyranosyl)Hexopyranose	P04746	Pancreatic_alpha-amylase
AMY2A	demethylsecologanol	DB04618	0.7292	4,6-DIDEOXY-4-{[4-[(4-O-HEXOPYRANOSYLHEXOPYRANOSYL)OXY]-5,6-DIHYDROXY-3-(HYDROXYMETHYL)CYCLOHEX-2-EN-1-YL]AMINO}HEXOPYRANOSYL-(1->4)HEXOPYRANOSYL-(1->4)HEXOPYRANOSE	P04746	Pancreatic_alpha-amylase
AMY2A	dextran	DB00284	0.7556	Acarbose	P04746	Pancreatic_alpha-amylase
AMY2A	dextran	DB02379	0.8235	Beta-D-Glucose	P04746	Pancreatic_alpha-amylase
AMY2A	dextran	DB02889	0.7111	4-O-(4,6-Dideoxy-4-{[4,5,6-Trihydroxy-3-(Hydroxymethyl)Cyclohex-2-En-1-Yl]Amino}-Beta-D-Lyxo-Hexopyranosyl)-Alpha-D-Erythro-Hexopyranose	P04746	Pancreatic_alpha-amylase
AMY2A	dextran	DB03495	0.7111	4,6-Dideoxy-4-{[4,5,6-Trihydroxy-3-(Hydroxymethyl)Cyclohex-2-En-1-Yl]Amino}-Alpha-D-Lyxo-Hexopyranosyl-(1->4)-Alpha-D-Threo-Hexopyranosyl-(1->6)-Alpha-L-Threo-Hexopyranose	P04746	Pancreatic_alpha-amylase
AMY2A	dextran	DB03971	0.7111	Acarbose_Derived_Hexasaccharide	P04746	Pancreatic_alpha-amylase
AMY2A	dextran	DB04453	0.7111	4-O-(4,6-Dideoxy-4-{[4-[(4-O-Hexopyranosylhexopyranosyl)Oxy]-5,6-Dihydroxy-3-(Hydroxymethyl)Cyclohex-2-En-1-Yl]Amino}Hexopyranosyl)Hexopyranose	P04746	Pancreatic_alpha-amylase
AMY2A	dextran	DB04618	0.7111	4,6-DIDEOXY-4-{[4-[(4-O-HEXOPYRANOSYLHEXOPYRANOSYL)OXY]-5,6-DIHYDROXY-3-(HYDROXYMETHYL)CYCLOHEX-2-EN-1-YL]AMINO}HEXOPYRANOSYL-(1->4)HEXOPYRANOSYL-(1->4)HEXOPYRANOSE	P04746	Pancreatic_alpha-amylase
AMY2A	dihydrocinnacasside	DB02379	0.7778	Beta-D-Glucose	P04746	Pancreatic_alpha-amylase
AMY2A	dihydrorosavin	DB02379	0.7297	Beta-D-Glucose	P04746	Pancreatic_alpha-amylase
AMY2A	echinacoside	DB00284	0.7	Acarbose	P04746	Pancreatic_alpha-amylase
AMY2A	echinacoside	DB02379	0.7	Beta-D-Glucose	P04746	Pancreatic_alpha-amylase
AMY2A	forsythosideE	DB02379	0.7105	Beta-D-Glucose	P04746	Pancreatic_alpha-amylase
AMY2A	hyperoside	DB02379	0.7368	Beta-D-Glucose	P04746	Pancreatic_alpha-amylase
AMY2A	isomangiferin	DB02379	0.7297	Beta-D-Glucose	P04746	Pancreatic_alpha-amylase
AMY2A	isovitexin	DB02379	0.7297	Beta-D-Glucose	P04746	Pancreatic_alpha-amylase
AMY2A	juglaninD	DB02379	0.7	Beta-D-Glucose	P04746	Pancreatic_alpha-amylase
AMY2A	kaempferol-3-O-β-D-galactoside	DB02379	0.7368	Beta-D-Glucose	P04746	Pancreatic_alpha-amylase
AMY2A	luteolin-7-O-β-D-neohesperidoside	DB02379	0.7179	Beta-D-Glucose	P04746	Pancreatic_alpha-amylase
AMY2A	melibiose	DB00284	0.7111	Acarbose	P04746	Pancreatic_alpha-amylase
AMY2A	melibiose	DB02379	0.875	Beta-D-Glucose	P04746	Pancreatic_alpha-amylase
AMY2A	melibiose	DB02889	0.7442	4-O-(4,6-Dideoxy-4-{[4,5,6-Trihydroxy-3-(Hydroxymethyl)Cyclohex-2-En-1-Yl]Amino}-Beta-D-Lyxo-Hexopyranosyl)-Alpha-D-Erythro-Hexopyranose	P04746	Pancreatic_alpha-amylase
AMY2A	melibiose	DB03495	0.7442	4,6-Dideoxy-4-{[4,5,6-Trihydroxy-3-(Hydroxymethyl)Cyclohex-2-En-1-Yl]Amino}-Alpha-D-Lyxo-Hexopyranosyl-(1->4)-Alpha-D-Threo-Hexopyranosyl-(1->6)-Alpha-L-Threo-Hexopyranose	P04746	Pancreatic_alpha-amylase
AMY2A	melibiose	DB03971	0.7442	Acarbose_Derived_Hexasaccharide	P04746	Pancreatic_alpha-amylase
AMY2A	melibiose	DB04453	0.7442	4-O-(4,6-Dideoxy-4-{[4-[(4-O-Hexopyranosylhexopyranosyl)Oxy]-5,6-Dihydroxy-3-(Hydroxymethyl)Cyclohex-2-En-1-Yl]Amino}Hexopyranosyl)Hexopyranose	P04746	Pancreatic_alpha-amylase
AMY2A	melibiose	DB04618	0.7442	4,6-DIDEOXY-4-{[4-[(4-O-HEXOPYRANOSYLHEXOPYRANOSYL)OXY]-5,6-DIHYDROXY-3-(HYDROXYMETHYL)CYCLOHEX-2-EN-1-YL]AMINO}HEXOPYRANOSYL-(1->4)HEXOPYRANOSYL-(1->4)HEXOPYRANOSE	P04746	Pancreatic_alpha-amylase
AMY2A	melittoside	DB00284	0.7	Acarbose	P04746	Pancreatic_alpha-amylase
AMY2A	melittoside	DB02379	0.7	Beta-D-Glucose	P04746	Pancreatic_alpha-amylase
AMY2A	melittoside	DB02889	0.7292	4-O-(4,6-Dideoxy-4-{[4,5,6-Trihydroxy-3-(Hydroxymethyl)Cyclohex-2-En-1-Yl]Amino}-Beta-D-Lyxo-Hexopyranosyl)-Alpha-D-Erythro-Hexopyranose	P04746	Pancreatic_alpha-amylase
AMY2A	melittoside	DB03495	0.7292	4,6-Dideoxy-4-{[4,5,6-Trihydroxy-3-(Hydroxymethyl)Cyclohex-2-En-1-Yl]Amino}-Alpha-D-Lyxo-Hexopyranosyl-(1->4)-Alpha-D-Threo-Hexopyranosyl-(1->6)-Alpha-L-Threo-Hexopyranose	P04746	Pancreatic_alpha-amylase
AMY2A	melittoside	DB03971	0.7292	Acarbose_Derived_Hexasaccharide	P04746	Pancreatic_alpha-amylase
AMY2A	melittoside	DB04453	0.7292	4-O-(4,6-Dideoxy-4-{[4-[(4-O-Hexopyranosylhexopyranosyl)Oxy]-5,6-Dihydroxy-3-(Hydroxymethyl)Cyclohex-2-En-1-Yl]Amino}Hexopyranosyl)Hexopyranose	P04746	Pancreatic_alpha-amylase
AMY2A	melittoside	DB04618	0.7292	4,6-DIDEOXY-4-{[4-[(4-O-HEXOPYRANOSYLHEXOPYRANOSYL)OXY]-5,6-DIHYDROXY-3-(HYDROXYMETHYL)CYCLOHEX-2-EN-1-YL]AMINO}HEXOPYRANOSYL-(1->4)HEXOPYRANOSYL-(1->4)HEXOPYRANOSE	P04746	Pancreatic_alpha-amylase
AMY2A	monomelittoside	DB00284	0.7	Acarbose	P04746	Pancreatic_alpha-amylase
AMY2A	monomelittoside	DB02379	0.7	Beta-D-Glucose	P04746	Pancreatic_alpha-amylase
AMY2A	monomelittoside	DB02889	0.7292	4-O-(4,6-Dideoxy-4-{[4,5,6-Trihydroxy-3-(Hydroxymethyl)Cyclohex-2-En-1-Yl]Amino}-Beta-D-Lyxo-Hexopyranosyl)-Alpha-D-Erythro-Hexopyranose	P04746	Pancreatic_alpha-amylase
AMY2A	monomelittoside	DB03495	0.7292	4,6-Dideoxy-4-{[4,5,6-Trihydroxy-3-(Hydroxymethyl)Cyclohex-2-En-1-Yl]Amino}-Alpha-D-Lyxo-Hexopyranosyl-(1->4)-Alpha-D-Threo-Hexopyranosyl-(1->6)-Alpha-L-Threo-Hexopyranose	P04746	Pancreatic_alpha-amylase
AMY2A	monomelittoside	DB03971	0.7292	Acarbose_Derived_Hexasaccharide	P04746	Pancreatic_alpha-amylase
AMY2A	monomelittoside	DB04453	0.7292	4-O-(4,6-Dideoxy-4-{[4-[(4-O-Hexopyranosylhexopyranosyl)Oxy]-5,6-Dihydroxy-3-(Hydroxymethyl)Cyclohex-2-En-1-Yl]Amino}Hexopyranosyl)Hexopyranose	P04746	Pancreatic_alpha-amylase
AMY2A	monomelittoside	DB04618	0.7292	4,6-DIDEOXY-4-{[4-[(4-O-HEXOPYRANOSYLHEXOPYRANOSYL)OXY]-5,6-DIHYDROXY-3-(HYDROXYMETHYL)CYCLOHEX-2-EN-1-YL]AMINO}HEXOPYRANOSYL-(1->4)HEXOPYRANOSYL-(1->4)HEXOPYRANOSE	P04746	Pancreatic_alpha-amylase
AMY2A	naringenin-7-O-β-D-glucopyranoside	DB02379	0.7368	Beta-D-Glucose	P04746	Pancreatic_alpha-amylase
AMY2A	naringin	DB02379	0.7179	Beta-D-Glucose	P04746	Pancreatic_alpha-amylase
AMY2A	neoeriocitrin	DB02379	0.7179	Beta-D-Glucose	P04746	Pancreatic_alpha-amylase
AMY2A	raffinose	DB02379	0.7778	Beta-D-Glucose	P04746	Pancreatic_alpha-amylase
AMY2A	rehmanniosideD	DB00284	0.7	Acarbose	P04746	Pancreatic_alpha-amylase
AMY2A	rehmanniosideD	DB02379	0.7	Beta-D-Glucose	P04746	Pancreatic_alpha-amylase
AMY2A	rehmanniosideD	DB02889	0.7292	4-O-(4,6-Dideoxy-4-{[4,5,6-Trihydroxy-3-(Hydroxymethyl)Cyclohex-2-En-1-Yl]Amino}-Beta-D-Lyxo-Hexopyranosyl)-Alpha-D-Erythro-Hexopyranose	P04746	Pancreatic_alpha-amylase
AMY2A	rehmanniosideD	DB03495	0.7292	4,6-Dideoxy-4-{[4,5,6-Trihydroxy-3-(Hydroxymethyl)Cyclohex-2-En-1-Yl]Amino}-Alpha-D-Lyxo-Hexopyranosyl-(1->4)-Alpha-D-Threo-Hexopyranosyl-(1->6)-Alpha-L-Threo-Hexopyranose	P04746	Pancreatic_alpha-amylase
AMY2A	rehmanniosideD	DB03971	0.7292	Acarbose_Derived_Hexasaccharide	P04746	Pancreatic_alpha-amylase
AMY2A	rehmanniosideD	DB04453	0.7292	4-O-(4,6-Dideoxy-4-{[4-[(4-O-Hexopyranosylhexopyranosyl)Oxy]-5,6-Dihydroxy-3-(Hydroxymethyl)Cyclohex-2-En-1-Yl]Amino}Hexopyranosyl)Hexopyranose	P04746	Pancreatic_alpha-amylase
AMY2A	rehmanniosideD	DB04618	0.7292	4,6-DIDEOXY-4-{[4-[(4-O-HEXOPYRANOSYLHEXOPYRANOSYL)OXY]-5,6-DIHYDROXY-3-(HYDROXYMETHYL)CYCLOHEX-2-EN-1-YL]AMINO}HEXOPYRANOSYL-(1->4)HEXOPYRANOSYL-(1->4)HEXOPYRANOSE	P04746	Pancreatic_alpha-amylase
AMY2A	stachyose	DB02379	0.7778	Beta-D-Glucose	P04746	Pancreatic_alpha-amylase
AMY2A	sucrose	DB02379	0.8	Beta-D-Glucose	P04746	Pancreatic_alpha-amylase
AMY2A	verbascose	DB02379	0.7778	Beta-D-Glucose	P04746	Pancreatic_alpha-amylase
AMY2B	(+)-lyoniresinol-3α-O-β-D-glucopyranoside	DB03277	0.7209	alpha-maltotriose	P19961	Alpha-amylase_2B
AMY2B	(+)-lyoniresinol-3α-O-β-D-glucopyranoside	DB03323	0.7209	Maltose	P19961	Alpha-amylase_2B
AMY2B	(2S)-5,7,3′,5′-tetrahydroxy-flavanone-7-O-neohesperidoside	DB02379	0.7368	Beta-D-Glucose	P19961	Alpha-amylase_2B
AMY2B	(2S)-5,7,3′,5′-tetrahydroxy-flavanone-7-O-neohesperidoside	DB03277	0.7949	alpha-maltotriose	P19961	Alpha-amylase_2B
AMY2B	(2S)-5,7,3′,5′-tetrahydroxy-flavanone-7-O-neohesperidoside	DB03323	0.7949	Maltose	P19961	Alpha-amylase_2B
AMY2B	1'-O-benzoylsucrose	DB02379	0.7368	Beta-D-Glucose	P19961	Alpha-amylase_2B
AMY2B	1'-O-benzoylsucrose	DB03277	0.8421	alpha-maltotriose	P19961	Alpha-amylase_2B
AMY2B	1'-O-benzoylsucrose	DB03323	0.8421	Maltose	P19961	Alpha-amylase_2B
AMY2B	1,2,3,4,6-Penta-O-galloyl-β-D-glucose	DB02379	0.7143	Beta-D-Glucose	P19961	Alpha-amylase_2B
AMY2B	1,2,3,4,6-Penta-O-galloyl-β-D-glucose	DB03277	0.7297	alpha-maltotriose	P19961	Alpha-amylase_2B
AMY2B	1,2,3,4,6-Penta-O-galloyl-β-D-glucose	DB03323	0.7297	Maltose	P19961	Alpha-amylase_2B
AMY2B	1,3,6,7-tetrahydroxy-C-glucosylxanthones	DB02379	0.7297	Beta-D-Glucose	P19961	Alpha-amylase_2B
AMY2B	1,3,6,7-tetrahydroxy-C-glucosylxanthones	DB03277	0.7436	alpha-maltotriose	P19961	Alpha-amylase_2B
AMY2B	1,3,6,7-tetrahydroxy-C-glucosylxanthones	DB03323	0.7436	Maltose	P19961	Alpha-amylase_2B
AMY2B	4H-1-benzopyran-4-one,7-[[2-O-(6-deoxy-a-L-mannopyranosyl)-b-D-glucopyranosyl]oxy]-5-hydroxy	DB02379	0.7568	Beta-D-Glucose	P19961	Alpha-amylase_2B
AMY2B	4H-1-benzopyran-4-one,7-[[2-O-(6-deoxy-a-L-mannopyranosyl)-b-D-glucopyranosyl]oxy]-5-hydroxy	DB03277	0.8158	alpha-maltotriose	P19961	Alpha-amylase_2B
AMY2B	4H-1-benzopyran-4-one,7-[[2-O-(6-deoxy-a-L-mannopyranosyl)-b-D-glucopyranosyl]oxy]-5-hydroxy	DB03323	0.8158	Maltose	P19961	Alpha-amylase_2B
AMY2B	6-Hydroxykaempferol-3,6,7-triglucoside	DB02379	0.7179	Beta-D-Glucose	P19961	Alpha-amylase_2B
AMY2B	6-Hydroxykaempferol-3,6,7-triglucoside	DB03277	0.8205	alpha-maltotriose	P19961	Alpha-amylase_2B
AMY2B	6-Hydroxykaempferol-3,6,7-triglucoside	DB03323	0.8205	Maltose	P19961	Alpha-amylase_2B
AMY2B	6-hydroxyapigenin-6-O-β-dglucoside-7-O-β-D-glucuronide	DB02379	0.7179	Beta-D-Glucose	P19961	Alpha-amylase_2B
AMY2B	6-hydroxyapigenin-6-O-β-dglucoside-7-O-β-D-glucuronide	DB03277	0.775	alpha-maltotriose	P19961	Alpha-amylase_2B
AMY2B	6-hydroxyapigenin-6-O-β-dglucoside-7-O-β-D-glucuronide	DB03323	0.775	Maltose	P19961	Alpha-amylase_2B
AMY2B	6-hydroxykaempferol-3-O-β-D-glucoside	DB02379	0.7368	Beta-D-Glucose	P19961	Alpha-amylase_2B
AMY2B	6-hydroxykaempferol-3-O-β-D-glucoside	DB03277	0.7949	alpha-maltotriose	P19961	Alpha-amylase_2B
AMY2B	6-hydroxykaempferol-3-O-β-D-glucoside	DB03323	0.7949	Maltose	P19961	Alpha-amylase_2B
AMY2B	7-O-β-D-apiofuranosyl-(1→6)-β-D-glucopyranosyl-Umbelliferone	DB03277	0.7442	alpha-maltotriose	P19961	Alpha-amylase_2B
AMY2B	7-O-β-D-apiofuranosyl-(1→6)-β-D-glucopyranosyl-Umbelliferone	DB03323	0.7442	Maltose	P19961	Alpha-amylase_2B
AMY2B	AnthraglycosideB	DB02379	0.7368	Beta-D-Glucose	P19961	Alpha-amylase_2B
AMY2B	AnthraglycosideB	DB03277	0.75	alpha-maltotriose	P19961	Alpha-amylase_2B
AMY2B	AnthraglycosideB	DB03323	0.75	Maltose	P19961	Alpha-amylase_2B
AMY2B	Carthamone	DB02379	0.7568	Beta-D-Glucose	P19961	Alpha-amylase_2B
AMY2B	Carthamone	DB03092	0.7027	5-Hydroxymethyl-Chonduritol	P19961	Alpha-amylase_2B
AMY2B	Carthamone	DB03277	0.7692	alpha-maltotriose	P19961	Alpha-amylase_2B
AMY2B	Carthamone	DB03323	0.7692	Maltose	P19961	Alpha-amylase_2B
AMY2B	Diosmin	DB03277	0.7143	alpha-maltotriose	P19961	Alpha-amylase_2B
AMY2B	Diosmin	DB03323	0.7143	Maltose	P19961	Alpha-amylase_2B
AMY2B	Fructose	DB01870	0.7714	1,4-dithio-alpha-D-glucopyranose	P19961	Alpha-amylase_2B
AMY2B	Fructose	DB02379	0.875	Beta-D-Glucose	P19961	Alpha-amylase_2B
AMY2B	Fructose	DB02730	0.7105	4-Methylthio-Alpha-D-Mannose	P19961	Alpha-amylase_2B
AMY2B	Fructose	DB03277	0.8286	alpha-maltotriose	P19961	Alpha-amylase_2B
AMY2B	Fructose	DB03323	0.8286	Maltose	P19961	Alpha-amylase_2B
AMY2B	Galactose	DB01870	0.871	1,4-dithio-alpha-D-glucopyranose	P19961	Alpha-amylase_2B
AMY2B	Galactose	DB02379	1	Beta-D-Glucose	P19961	Alpha-amylase_2B
AMY2B	Galactose	DB02730	0.7941	4-Methylthio-Alpha-D-Mannose	P19961	Alpha-amylase_2B
AMY2B	Galactose	DB03092	0.7419	5-Hydroxymethyl-Chonduritol	P19961	Alpha-amylase_2B
AMY2B	Galactose	DB03277	0.875	alpha-maltotriose	P19961	Alpha-amylase_2B
AMY2B	Galactose	DB03323	0.875	Maltose	P19961	Alpha-amylase_2B
AMY2B	Kaempferol-3-O-sophoroside	DB02379	0.7179	Beta-D-Glucose	P19961	Alpha-amylase_2B
AMY2B	Kaempferol-3-O-sophoroside	DB03277	0.8205	alpha-maltotriose	P19961	Alpha-amylase_2B
AMY2B	Kaempferol-3-O-sophoroside	DB03323	0.8205	Maltose	P19961	Alpha-amylase_2B
AMY2B	L(+)-Arabinose	DB01870	0.7812	1,4-dithio-alpha-D-glucopyranose	P19961	Alpha-amylase_2B
AMY2B	L(+)-Arabinose	DB02379	0.8966	Beta-D-Glucose	P19961	Alpha-amylase_2B
AMY2B	L(+)-Arabinose	DB02730	0.7143	4-Methylthio-Alpha-D-Mannose	P19961	Alpha-amylase_2B
AMY2B	L(+)-Arabinose	DB03277	0.7879	alpha-maltotriose	P19961	Alpha-amylase_2B
AMY2B	L(+)-Arabinose	DB03323	0.7879	Maltose	P19961	Alpha-amylase_2B
AMY2B	L-Pyroglutamic-acid	DB03088	1	Pidolic_Acid	P19961	Alpha-amylase_2B
AMY2B	Mangiferin	DB02379	0.7297	Beta-D-Glucose	P19961	Alpha-amylase_2B
AMY2B	Mangiferin	DB03277	0.7436	alpha-maltotriose	P19961	Alpha-amylase_2B
AMY2B	Mangiferin	DB03323	0.7436	Maltose	P19961	Alpha-amylase_2B
AMY2B	Neomangiferin	DB02379	0.7179	Beta-D-Glucose	P19961	Alpha-amylase_2B
AMY2B	Neomangiferin	DB03277	0.8205	alpha-maltotriose	P19961	Alpha-amylase_2B
AMY2B	Neomangiferin	DB03323	0.8205	Maltose	P19961	Alpha-amylase_2B
AMY2B	Paeonoside	DB02379	0.7568	Beta-D-Glucose	P19961	Alpha-amylase_2B
AMY2B	Paeonoside	DB02730	0.7073	4-Methylthio-Alpha-D-Mannose	P19961	Alpha-amylase_2B
AMY2B	Paeonoside	DB03277	0.7692	alpha-maltotriose	P19961	Alpha-amylase_2B
AMY2B	Paeonoside	DB03323	0.7692	Maltose	P19961	Alpha-amylase_2B
AMY2B	Quercetin-3,7-O-β-D-glucopyranoside	DB02379	0.7179	Beta-D-Glucose	P19961	Alpha-amylase_2B
AMY2B	Quercetin-3,7-O-β-D-glucopyranoside	DB03277	0.8205	alpha-maltotriose	P19961	Alpha-amylase_2B
AMY2B	Quercetin-3,7-O-β-D-glucopyranoside	DB03323	0.8205	Maltose	P19961	Alpha-amylase_2B
AMY2B	Quercetin-3-O-β-D-glucoside	DB02379	0.7368	Beta-D-Glucose	P19961	Alpha-amylase_2B
AMY2B	Quercetin-3-O-β-D-glucoside	DB03277	0.7949	alpha-maltotriose	P19961	Alpha-amylase_2B
AMY2B	Quercetin-3-O-β-D-glucoside	DB03323	0.7949	Maltose	P19961	Alpha-amylase_2B
AMY2B	Rutin	DB03277	0.75	alpha-maltotriose	P19961	Alpha-amylase_2B
AMY2B	Rutin	DB03323	0.75	Maltose	P19961	Alpha-amylase_2B
AMY2B	SaffloquinosideC	DB03277	0.7619	alpha-maltotriose	P19961	Alpha-amylase_2B
AMY2B	SaffloquinosideC	DB03323	0.7619	Maltose	P19961	Alpha-amylase_2B
AMY2B	Salidroside	DB01870	0.7105	1,4-dithio-alpha-D-glucopyranose	P19961	Alpha-amylase_2B
AMY2B	Salidroside	DB02379	0.8	Beta-D-Glucose	P19961	Alpha-amylase_2B
AMY2B	Salidroside	DB03277	0.8611	alpha-maltotriose	P19961	Alpha-amylase_2B
AMY2B	Salidroside	DB03323	0.8611	Maltose	P19961	Alpha-amylase_2B
AMY2B	Sweroside	DB03277	0.7619	alpha-maltotriose	P19961	Alpha-amylase_2B
AMY2B	Sweroside	DB03323	0.7619	Maltose	P19961	Alpha-amylase_2B
AMY2B	Syringin	DB02379	0.7368	Beta-D-Glucose	P19961	Alpha-amylase_2B
AMY2B	Syringin	DB03277	0.7949	alpha-maltotriose	P19961	Alpha-amylase_2B
AMY2B	Syringin	DB03323	0.7949	Maltose	P19961	Alpha-amylase_2B
AMY2B	Woodorien	DB02379	0.7778	Beta-D-Glucose	P19961	Alpha-amylase_2B
AMY2B	Woodorien	DB02730	0.725	4-Methylthio-Alpha-D-Mannose	P19961	Alpha-amylase_2B
AMY2B	Woodorien	DB03277	0.7895	alpha-maltotriose	P19961	Alpha-amylase_2B
AMY2B	Woodorien	DB03323	0.7895	Maltose	P19961	Alpha-amylase_2B
AMY2B	Xylose	DB01870	0.7812	1,4-dithio-alpha-D-glucopyranose	P19961	Alpha-amylase_2B
AMY2B	Xylose	DB02379	0.8966	Beta-D-Glucose	P19961	Alpha-amylase_2B
AMY2B	Xylose	DB02730	0.7143	4-Methylthio-Alpha-D-Mannose	P19961	Alpha-amylase_2B
AMY2B	Xylose	DB03277	0.7879	alpha-maltotriose	P19961	Alpha-amylase_2B
AMY2B	Xylose	DB03323	0.7879	Maltose	P19961	Alpha-amylase_2B
AMY2B	acteoside	DB03277	0.775	alpha-maltotriose	P19961	Alpha-amylase_2B
AMY2B	acteoside	DB03323	0.775	Maltose	P19961	Alpha-amylase_2B
AMY2B	coumaric-acid-4-O-β-D-glucopyranoside	DB01870	0.7297	1,4-dithio-alpha-D-glucopyranose	P19961	Alpha-amylase_2B
AMY2B	coumaric-acid-4-O-β-D-glucopyranoside	DB02379	0.8235	Beta-D-Glucose	P19961	Alpha-amylase_2B
AMY2B	coumaric-acid-4-O-β-D-glucopyranoside	DB03277	0.8333	alpha-maltotriose	P19961	Alpha-amylase_2B
AMY2B	coumaric-acid-4-O-β-D-glucopyranoside	DB03323	0.8333	Maltose	P19961	Alpha-amylase_2B
AMY2B	demethylsecologanol	DB02379	0.7	Beta-D-Glucose	P19961	Alpha-amylase_2B
AMY2B	demethylsecologanol	DB03277	0.8	alpha-maltotriose	P19961	Alpha-amylase_2B
AMY2B	demethylsecologanol	DB03323	0.8	Maltose	P19961	Alpha-amylase_2B
AMY2B	dextran	DB01870	0.7297	1,4-dithio-alpha-D-glucopyranose	P19961	Alpha-amylase_2B
AMY2B	dextran	DB02379	0.8235	Beta-D-Glucose	P19961	Alpha-amylase_2B
AMY2B	dextran	DB03277	0.9412	alpha-maltotriose	P19961	Alpha-amylase_2B
AMY2B	dextran	DB03323	0.9412	Maltose	P19961	Alpha-amylase_2B
AMY2B	dihydrocinnacasside	DB02379	0.7778	Beta-D-Glucose	P19961	Alpha-amylase_2B
AMY2B	dihydrocinnacasside	DB03277	0.7895	alpha-maltotriose	P19961	Alpha-amylase_2B
AMY2B	dihydrocinnacasside	DB03323	0.7895	Maltose	P19961	Alpha-amylase_2B
AMY2B	dihydrorosavin	DB02379	0.7297	Beta-D-Glucose	P19961	Alpha-amylase_2B
AMY2B	dihydrorosavin	DB03277	0.8378	alpha-maltotriose	P19961	Alpha-amylase_2B
AMY2B	dihydrorosavin	DB03323	0.8378	Maltose	P19961	Alpha-amylase_2B
AMY2B	echinacoside	DB02379	0.7	Beta-D-Glucose	P19961	Alpha-amylase_2B
AMY2B	echinacoside	DB03277	0.8	alpha-maltotriose	P19961	Alpha-amylase_2B
AMY2B	echinacoside	DB03323	0.8	Maltose	P19961	Alpha-amylase_2B
AMY2B	forsythosideE	DB02379	0.7105	Beta-D-Glucose	P19961	Alpha-amylase_2B
AMY2B	forsythosideE	DB03277	0.8158	alpha-maltotriose	P19961	Alpha-amylase_2B
AMY2B	forsythosideE	DB03323	0.8158	Maltose	P19961	Alpha-amylase_2B
AMY2B	hyperoside	DB02379	0.7368	Beta-D-Glucose	P19961	Alpha-amylase_2B
AMY2B	hyperoside	DB03277	0.7949	alpha-maltotriose	P19961	Alpha-amylase_2B
AMY2B	hyperoside	DB03323	0.7949	Maltose	P19961	Alpha-amylase_2B
AMY2B	isomangiferin	DB02379	0.7297	Beta-D-Glucose	P19961	Alpha-amylase_2B
AMY2B	isomangiferin	DB03277	0.7436	alpha-maltotriose	P19961	Alpha-amylase_2B
AMY2B	isomangiferin	DB03323	0.7436	Maltose	P19961	Alpha-amylase_2B
AMY2B	isovitexin	DB02379	0.7297	Beta-D-Glucose	P19961	Alpha-amylase_2B
AMY2B	isovitexin	DB03277	0.7436	alpha-maltotriose	P19961	Alpha-amylase_2B
AMY2B	isovitexin	DB03323	0.7436	Maltose	P19961	Alpha-amylase_2B
AMY2B	jionosideA1	DB03277	0.7619	alpha-maltotriose	P19961	Alpha-amylase_2B
AMY2B	jionosideA1	DB03323	0.7619	Maltose	P19961	Alpha-amylase_2B
AMY2B	jionosideB1	DB03277	0.7442	alpha-maltotriose	P19961	Alpha-amylase_2B
AMY2B	jionosideB1	DB03323	0.7442	Maltose	P19961	Alpha-amylase_2B
AMY2B	jionosideD	DB03277	0.7381	alpha-maltotriose	P19961	Alpha-amylase_2B
AMY2B	jionosideD	DB03323	0.7381	Maltose	P19961	Alpha-amylase_2B
AMY2B	juglaninD	DB02379	0.7	Beta-D-Glucose	P19961	Alpha-amylase_2B
AMY2B	juglaninD	DB03277	0.7561	alpha-maltotriose	P19961	Alpha-amylase_2B
AMY2B	juglaninD	DB03323	0.7561	Maltose	P19961	Alpha-amylase_2B
AMY2B	kaempferol-3-O-α-L-rhamnopyranosyl	DB03277	0.75	alpha-maltotriose	P19961	Alpha-amylase_2B
AMY2B	kaempferol-3-O-α-L-rhamnopyranosyl	DB03323	0.75	Maltose	P19961	Alpha-amylase_2B
AMY2B	kaempferol-3-O-β-D-galactoside	DB02379	0.7368	Beta-D-Glucose	P19961	Alpha-amylase_2B
AMY2B	kaempferol-3-O-β-D-galactoside	DB03277	0.7949	alpha-maltotriose	P19961	Alpha-amylase_2B
AMY2B	kaempferol-3-O-β-D-galactoside	DB03323	0.7949	Maltose	P19961	Alpha-amylase_2B
AMY2B	kaempferol-3-O-β-rutinoside	DB03277	0.75	alpha-maltotriose	P19961	Alpha-amylase_2B
AMY2B	kaempferol-3-O-β-rutinoside	DB03323	0.75	Maltose	P19961	Alpha-amylase_2B
AMY2B	luteolin-7-O-β-D-neohesperidoside	DB02379	0.7179	Beta-D-Glucose	P19961	Alpha-amylase_2B
AMY2B	luteolin-7-O-β-D-neohesperidoside	DB03277	0.775	alpha-maltotriose	P19961	Alpha-amylase_2B
AMY2B	luteolin-7-O-β-D-neohesperidoside	DB03323	0.775	Maltose	P19961	Alpha-amylase_2B
AMY2B	martynoside	DB03277	0.7209	alpha-maltotriose	P19961	Alpha-amylase_2B
AMY2B	martynoside	DB03323	0.7209	Maltose	P19961	Alpha-amylase_2B
AMY2B	melibiose	DB01870	0.7714	1,4-dithio-alpha-D-glucopyranose	P19961	Alpha-amylase_2B
AMY2B	melibiose	DB02379	0.875	Beta-D-Glucose	P19961	Alpha-amylase_2B
AMY2B	melibiose	DB02730	0.7105	4-Methylthio-Alpha-D-Mannose	P19961	Alpha-amylase_2B
AMY2B	melibiose	DB03277	1	alpha-maltotriose	P19961	Alpha-amylase_2B
AMY2B	melibiose	DB03323	1	Maltose	P19961	Alpha-amylase_2B
AMY2B	melittoside	DB02379	0.7	Beta-D-Glucose	P19961	Alpha-amylase_2B
AMY2B	melittoside	DB03277	0.8	alpha-maltotriose	P19961	Alpha-amylase_2B
AMY2B	melittoside	DB03323	0.8	Maltose	P19961	Alpha-amylase_2B
AMY2B	monomelittoside	DB02379	0.7	Beta-D-Glucose	P19961	Alpha-amylase_2B
AMY2B	monomelittoside	DB03277	0.8	alpha-maltotriose	P19961	Alpha-amylase_2B
AMY2B	monomelittoside	DB03323	0.8	Maltose	P19961	Alpha-amylase_2B
AMY2B	naringenin-7-O-β-D-glucopyranoside	DB02379	0.7368	Beta-D-Glucose	P19961	Alpha-amylase_2B
AMY2B	naringenin-7-O-β-D-glucopyranoside	DB03277	0.7949	alpha-maltotriose	P19961	Alpha-amylase_2B
AMY2B	naringenin-7-O-β-D-glucopyranoside	DB03323	0.7949	Maltose	P19961	Alpha-amylase_2B
AMY2B	naringin	DB02379	0.7179	Beta-D-Glucose	P19961	Alpha-amylase_2B
AMY2B	naringin	DB03277	0.775	alpha-maltotriose	P19961	Alpha-amylase_2B
AMY2B	naringin	DB03323	0.775	Maltose	P19961	Alpha-amylase_2B
AMY2B	neoeriocitrin	DB02379	0.7179	Beta-D-Glucose	P19961	Alpha-amylase_2B
AMY2B	neoeriocitrin	DB03277	0.775	alpha-maltotriose	P19961	Alpha-amylase_2B
AMY2B	neoeriocitrin	DB03323	0.775	Maltose	P19961	Alpha-amylase_2B
AMY2B	raffinose	DB02379	0.7778	Beta-D-Glucose	P19961	Alpha-amylase_2B
AMY2B	raffinose	DB03277	0.8889	alpha-maltotriose	P19961	Alpha-amylase_2B
AMY2B	raffinose	DB03323	0.8889	Maltose	P19961	Alpha-amylase_2B
AMY2B	rehmanniosideD	DB02379	0.7	Beta-D-Glucose	P19961	Alpha-amylase_2B
AMY2B	rehmanniosideD	DB03277	0.8	alpha-maltotriose	P19961	Alpha-amylase_2B
AMY2B	rehmanniosideD	DB03323	0.8	Maltose	P19961	Alpha-amylase_2B
AMY2B	stachyose	DB02379	0.7778	Beta-D-Glucose	P19961	Alpha-amylase_2B
AMY2B	stachyose	DB03277	0.8889	alpha-maltotriose	P19961	Alpha-amylase_2B
AMY2B	stachyose	DB03323	0.8889	Maltose	P19961	Alpha-amylase_2B
AMY2B	sucrose	DB01870	0.7105	1,4-dithio-alpha-D-glucopyranose	P19961	Alpha-amylase_2B
AMY2B	sucrose	DB02379	0.8	Beta-D-Glucose	P19961	Alpha-amylase_2B
AMY2B	sucrose	DB03277	0.8611	alpha-maltotriose	P19961	Alpha-amylase_2B
AMY2B	sucrose	DB03323	0.8611	Maltose	P19961	Alpha-amylase_2B
AMY2B	verbascose	DB02379	0.7778	Beta-D-Glucose	P19961	Alpha-amylase_2B
AMY2B	verbascose	DB03277	0.8889	alpha-maltotriose	P19961	Alpha-amylase_2B
AMY2B	verbascose	DB03323	0.8889	Maltose	P19961	Alpha-amylase_2B
ANG	L-Pyroglutamic-acid	DB03088	1	Pidolic_Acid	P03950	Angiogenin
ANXA1	(Z)-(1S,5R)-β-pinen-10-yl-β-vicianoside	DB14539	0.7091	Hydrocortisone_acetate	P04083	Annexin_A1
ANXA1	(Z)-(1S,5R)-β-pinen-10-yl-β-vicianoside	DB14541	0.7222	Hydrocortisone_cypionate	P04083	Annexin_A1
ANXA1	6-O-β-D-glucopyranosyl-lactinolide	DB00591	0.7018	Fluocinolone_acetonide	P04083	Annexin_A1
ANXA1	AsparagosideG	DB00288	0.7119	Amcinonide	P04083	Annexin_A1
ANXA1	AsparagosideG	DB00741	0.7091	Hydrocortisone	P04083	Annexin_A1
ANXA1	AsparagosideG	DB14539	0.7273	Hydrocortisone_acetate	P04083	Annexin_A1
ANXA1	AsparagosideG	DB14540	0.7143	Hydrocortisone_butyrate	P04083	Annexin_A1
ANXA1	AsparagosideG	DB14541	0.7091	Hydrocortisone_cypionate	P04083	Annexin_A1
ANXA1	AsparagosideG	DB14544	0.7143	Hydrocortisone_valerate	P04083	Annexin_A1
ANXA1	AsperosaponinVI	DB00288	0.75	Amcinonide	P04083	Annexin_A1
ANXA1	AsperosaponinVI	DB00591	0.75	Fluocinolone_acetonide	P04083	Annexin_A1
ANXA1	AsperosaponinVI	DB00741	0.7818	Hydrocortisone	P04083	Annexin_A1
ANXA1	AsperosaponinVI	DB01234	0.7458	Dexamethasone	P04083	Annexin_A1
ANXA1	AsperosaponinVI	DB14538	0.75	Hydrocortisone_aceponate	P04083	Annexin_A1
ANXA1	AsperosaponinVI	DB14539	0.8	Hydrocortisone_acetate	P04083	Annexin_A1
ANXA1	AsperosaponinVI	DB14540	0.7857	Hydrocortisone_butyrate	P04083	Annexin_A1
ANXA1	AsperosaponinVI	DB14541	0.7818	Hydrocortisone_cypionate	P04083	Annexin_A1
ANXA1	AsperosaponinVI	DB14543	0.75	Hydrocortisone_probutate	P04083	Annexin_A1
ANXA1	AsperosaponinVI	DB14544	0.7857	Hydrocortisone_valerate	P04083	Annexin_A1
ANXA1	Daucosterol	DB00288	0.7167	Amcinonide	P04083	Annexin_A1
ANXA1	Daucosterol	DB00591	0.7167	Fluocinolone_acetonide	P04083	Annexin_A1
ANXA1	Daucosterol	DB00741	0.7778	Hydrocortisone	P04083	Annexin_A1
ANXA1	Daucosterol	DB01234	0.7414	Dexamethasone	P04083	Annexin_A1
ANXA1	Daucosterol	DB14538	0.7778	Hydrocortisone_aceponate	P04083	Annexin_A1
ANXA1	Daucosterol	DB14539	0.7963	Hydrocortisone_acetate	P04083	Annexin_A1
ANXA1	Daucosterol	DB14540	0.8148	Hydrocortisone_butyrate	P04083	Annexin_A1
ANXA1	Daucosterol	DB14541	0.7778	Hydrocortisone_cypionate	P04083	Annexin_A1
ANXA1	Daucosterol	DB14543	0.7778	Hydrocortisone_probutate	P04083	Annexin_A1
ANXA1	Daucosterol	DB14544	0.8148	Hydrocortisone_valerate	P04083	Annexin_A1
ANXA1	DipsacosideB	DB00288	0.75	Amcinonide	P04083	Annexin_A1
ANXA1	DipsacosideB	DB00591	0.75	Fluocinolone_acetonide	P04083	Annexin_A1
ANXA1	DipsacosideB	DB00741	0.7818	Hydrocortisone	P04083	Annexin_A1
ANXA1	DipsacosideB	DB01234	0.7458	Dexamethasone	P04083	Annexin_A1
ANXA1	DipsacosideB	DB14538	0.75	Hydrocortisone_aceponate	P04083	Annexin_A1
ANXA1	DipsacosideB	DB14539	0.8	Hydrocortisone_acetate	P04083	Annexin_A1
ANXA1	DipsacosideB	DB14540	0.7857	Hydrocortisone_butyrate	P04083	Annexin_A1
ANXA1	DipsacosideB	DB14541	0.7818	Hydrocortisone_cypionate	P04083	Annexin_A1
ANXA1	DipsacosideB	DB14543	0.75	Hydrocortisone_probutate	P04083	Annexin_A1
ANXA1	DipsacosideB	DB14544	0.7857	Hydrocortisone_valerate	P04083	Annexin_A1
ANXA1	DipsacussaponinA	DB00288	0.75	Amcinonide	P04083	Annexin_A1
ANXA1	DipsacussaponinA	DB00591	0.75	Fluocinolone_acetonide	P04083	Annexin_A1
ANXA1	DipsacussaponinA	DB00741	0.7818	Hydrocortisone	P04083	Annexin_A1
ANXA1	DipsacussaponinA	DB01234	0.7458	Dexamethasone	P04083	Annexin_A1
ANXA1	DipsacussaponinA	DB14538	0.75	Hydrocortisone_aceponate	P04083	Annexin_A1
ANXA1	DipsacussaponinA	DB14539	0.8	Hydrocortisone_acetate	P04083	Annexin_A1
ANXA1	DipsacussaponinA	DB14540	0.7857	Hydrocortisone_butyrate	P04083	Annexin_A1
ANXA1	DipsacussaponinA	DB14541	0.7818	Hydrocortisone_cypionate	P04083	Annexin_A1
ANXA1	DipsacussaponinA	DB14543	0.75	Hydrocortisone_probutate	P04083	Annexin_A1
ANXA1	DipsacussaponinA	DB14544	0.7857	Hydrocortisone_valerate	P04083	Annexin_A1
ANXA1	DipsacussaponinB	DB00288	0.7333	Amcinonide	P04083	Annexin_A1
ANXA1	DipsacussaponinB	DB00591	0.7333	Fluocinolone_acetonide	P04083	Annexin_A1
ANXA1	DipsacussaponinB	DB00741	0.7636	Hydrocortisone	P04083	Annexin_A1
ANXA1	DipsacussaponinB	DB01234	0.7288	Dexamethasone	P04083	Annexin_A1
ANXA1	DipsacussaponinB	DB14538	0.7321	Hydrocortisone_aceponate	P04083	Annexin_A1
ANXA1	DipsacussaponinB	DB14539	0.7818	Hydrocortisone_acetate	P04083	Annexin_A1
ANXA1	DipsacussaponinB	DB14540	0.7679	Hydrocortisone_butyrate	P04083	Annexin_A1
ANXA1	DipsacussaponinB	DB14541	0.7636	Hydrocortisone_cypionate	P04083	Annexin_A1
ANXA1	DipsacussaponinB	DB14543	0.7321	Hydrocortisone_probutate	P04083	Annexin_A1
ANXA1	DipsacussaponinB	DB14544	0.7679	Hydrocortisone_valerate	P04083	Annexin_A1
ANXA1	DipsacussaponinC	DB00288	0.75	Amcinonide	P04083	Annexin_A1
ANXA1	DipsacussaponinC	DB00591	0.75	Fluocinolone_acetonide	P04083	Annexin_A1
ANXA1	DipsacussaponinC	DB00741	0.7818	Hydrocortisone	P04083	Annexin_A1
ANXA1	DipsacussaponinC	DB01234	0.7458	Dexamethasone	P04083	Annexin_A1
ANXA1	DipsacussaponinC	DB14538	0.75	Hydrocortisone_aceponate	P04083	Annexin_A1
ANXA1	DipsacussaponinC	DB14539	0.8	Hydrocortisone_acetate	P04083	Annexin_A1
ANXA1	DipsacussaponinC	DB14540	0.7857	Hydrocortisone_butyrate	P04083	Annexin_A1
ANXA1	DipsacussaponinC	DB14541	0.7818	Hydrocortisone_cypionate	P04083	Annexin_A1
ANXA1	DipsacussaponinC	DB14543	0.75	Hydrocortisone_probutate	P04083	Annexin_A1
ANXA1	DipsacussaponinC	DB14544	0.7857	Hydrocortisone_valerate	P04083	Annexin_A1
ANXA1	JapondipsaponinE1	DB00288	0.75	Amcinonide	P04083	Annexin_A1
ANXA1	JapondipsaponinE1	DB00591	0.75	Fluocinolone_acetonide	P04083	Annexin_A1
ANXA1	JapondipsaponinE1	DB00741	0.7818	Hydrocortisone	P04083	Annexin_A1
ANXA1	JapondipsaponinE1	DB01234	0.7458	Dexamethasone	P04083	Annexin_A1
ANXA1	JapondipsaponinE1	DB14538	0.75	Hydrocortisone_aceponate	P04083	Annexin_A1
ANXA1	JapondipsaponinE1	DB14539	0.8	Hydrocortisone_acetate	P04083	Annexin_A1
ANXA1	JapondipsaponinE1	DB14540	0.7857	Hydrocortisone_butyrate	P04083	Annexin_A1
ANXA1	JapondipsaponinE1	DB14541	0.7818	Hydrocortisone_cypionate	P04083	Annexin_A1
ANXA1	JapondipsaponinE1	DB14543	0.75	Hydrocortisone_probutate	P04083	Annexin_A1
ANXA1	JapondipsaponinE1	DB14544	0.7857	Hydrocortisone_valerate	P04083	Annexin_A1
ANXA1	KalopanaxsaponinA	DB00288	0.75	Amcinonide	P04083	Annexin_A1
ANXA1	KalopanaxsaponinA	DB00591	0.75	Fluocinolone_acetonide	P04083	Annexin_A1
ANXA1	KalopanaxsaponinA	DB00741	0.7818	Hydrocortisone	P04083	Annexin_A1
ANXA1	KalopanaxsaponinA	DB01234	0.7458	Dexamethasone	P04083	Annexin_A1
ANXA1	KalopanaxsaponinA	DB14538	0.75	Hydrocortisone_aceponate	P04083	Annexin_A1
ANXA1	KalopanaxsaponinA	DB14539	0.8	Hydrocortisone_acetate	P04083	Annexin_A1
ANXA1	KalopanaxsaponinA	DB14540	0.7857	Hydrocortisone_butyrate	P04083	Annexin_A1
ANXA1	KalopanaxsaponinA	DB14541	0.7818	Hydrocortisone_cypionate	P04083	Annexin_A1
ANXA1	KalopanaxsaponinA	DB14543	0.75	Hydrocortisone_probutate	P04083	Annexin_A1
ANXA1	KalopanaxsaponinA	DB14544	0.7857	Hydrocortisone_valerate	P04083	Annexin_A1
ANXA1	LaciniatosideVI	DB00741	0.7091	Hydrocortisone	P04083	Annexin_A1
ANXA1	LaciniatosideVI	DB14541	0.7091	Hydrocortisone_cypionate	P04083	Annexin_A1
ANXA1	MacranthoidinA	DB00288	0.75	Amcinonide	P04083	Annexin_A1
ANXA1	MacranthoidinA	DB00591	0.75	Fluocinolone_acetonide	P04083	Annexin_A1
ANXA1	MacranthoidinA	DB00741	0.7818	Hydrocortisone	P04083	Annexin_A1
ANXA1	MacranthoidinA	DB01234	0.7458	Dexamethasone	P04083	Annexin_A1
ANXA1	MacranthoidinA	DB14538	0.75	Hydrocortisone_aceponate	P04083	Annexin_A1
ANXA1	MacranthoidinA	DB14539	0.8	Hydrocortisone_acetate	P04083	Annexin_A1
ANXA1	MacranthoidinA	DB14540	0.7857	Hydrocortisone_butyrate	P04083	Annexin_A1
ANXA1	MacranthoidinA	DB14541	0.7818	Hydrocortisone_cypionate	P04083	Annexin_A1
ANXA1	MacranthoidinA	DB14543	0.75	Hydrocortisone_probutate	P04083	Annexin_A1
ANXA1	MacranthoidinA	DB14544	0.7857	Hydrocortisone_valerate	P04083	Annexin_A1
ANXA1	SylvestrosideI	DB00741	0.7091	Hydrocortisone	P04083	Annexin_A1
ANXA1	SylvestrosideI	DB14541	0.7091	Hydrocortisone_cypionate	P04083	Annexin_A1
ANXA1	ajugol	DB00741	0.7115	Hydrocortisone	P04083	Annexin_A1
ANXA1	ajugol	DB14541	0.7115	Hydrocortisone_cypionate	P04083	Annexin_A1
ANXA1	anemarrhenasaponinI	DB00288	0.7	Amcinonide	P04083	Annexin_A1
ANXA1	anemarrhenasaponinI	DB00591	0.7	Fluocinolone_acetonide	P04083	Annexin_A1
ANXA1	anemarrhenasaponinI	DB14539	0.7143	Hydrocortisone_acetate	P04083	Annexin_A1
ANXA1	anemarrhenasaponinI	DB14540	0.7018	Hydrocortisone_butyrate	P04083	Annexin_A1
ANXA1	anemarrhenasaponinI	DB14544	0.7018	Hydrocortisone_valerate	P04083	Annexin_A1
ANXA1	anemarrhenasaponinⅡ	DB00288	0.7	Amcinonide	P04083	Annexin_A1
ANXA1	anemarrhenasaponinⅡ	DB00591	0.7	Fluocinolone_acetonide	P04083	Annexin_A1
ANXA1	anemarrhenasaponinⅡ	DB14539	0.7143	Hydrocortisone_acetate	P04083	Annexin_A1
ANXA1	anemarrhenasaponinⅡ	DB14540	0.7018	Hydrocortisone_butyrate	P04083	Annexin_A1
ANXA1	anemarrhenasaponinⅡ	DB14544	0.7018	Hydrocortisone_valerate	P04083	Annexin_A1
ANXA1	cinnacaside	DB00288	0.75	Amcinonide	P04083	Annexin_A1
ANXA1	cinnacaside	DB00591	0.7213	Fluocinolone_acetonide	P04083	Annexin_A1
ANXA1	cinnacaside	DB00741	0.7818	Hydrocortisone	P04083	Annexin_A1
ANXA1	cinnacaside	DB01234	0.7458	Dexamethasone	P04083	Annexin_A1
ANXA1	cinnacaside	DB14538	0.75	Hydrocortisone_aceponate	P04083	Annexin_A1
ANXA1	cinnacaside	DB14539	0.8	Hydrocortisone_acetate	P04083	Annexin_A1
ANXA1	cinnacaside	DB14540	0.7857	Hydrocortisone_butyrate	P04083	Annexin_A1
ANXA1	cinnacaside	DB14541	0.7818	Hydrocortisone_cypionate	P04083	Annexin_A1
ANXA1	cinnacaside	DB14543	0.75	Hydrocortisone_probutate	P04083	Annexin_A1
ANXA1	cinnacaside	DB14544	0.7857	Hydrocortisone_valerate	P04083	Annexin_A1
ANXA1	frehmaglutinB	DB00741	0.717	Hydrocortisone	P04083	Annexin_A1
ANXA1	frehmaglutinB	DB14539	0.7358	Hydrocortisone_acetate	P04083	Annexin_A1
ANXA1	frehmaglutinB	DB14540	0.7222	Hydrocortisone_butyrate	P04083	Annexin_A1
ANXA1	frehmaglutinB	DB14541	0.717	Hydrocortisone_cypionate	P04083	Annexin_A1
ANXA1	frehmaglutinB	DB14544	0.7222	Hydrocortisone_valerate	P04083	Annexin_A1
ANXA1	hederagenin	DB00288	0.7018	Amcinonide	P04083	Annexin_A1
ANXA1	hederagenin	DB00591	0.7321	Fluocinolone_acetonide	P04083	Annexin_A1
ANXA1	hederagenin	DB00741	0.875	Hydrocortisone	P04083	Annexin_A1
ANXA1	hederagenin	DB01234	0.8269	Dexamethasone	P04083	Annexin_A1
ANXA1	hederagenin	DB14538	0.8	Hydrocortisone_aceponate	P04083	Annexin_A1
ANXA1	hederagenin	DB14539	0.8571	Hydrocortisone_acetate	P04083	Annexin_A1
ANXA1	hederagenin	DB14540	0.84	Hydrocortisone_butyrate	P04083	Annexin_A1
ANXA1	hederagenin	DB14541	0.8367	Hydrocortisone_cypionate	P04083	Annexin_A1
ANXA1	hederagenin	DB14543	0.8	Hydrocortisone_probutate	P04083	Annexin_A1
ANXA1	hederagenin	DB14544	0.84	Hydrocortisone_valerate	P04083	Annexin_A1
ANXA1	huzhangosideB	DB00288	0.75	Amcinonide	P04083	Annexin_A1
ANXA1	huzhangosideB	DB00591	0.75	Fluocinolone_acetonide	P04083	Annexin_A1
ANXA1	huzhangosideB	DB00741	0.7818	Hydrocortisone	P04083	Annexin_A1
ANXA1	huzhangosideB	DB01234	0.7458	Dexamethasone	P04083	Annexin_A1
ANXA1	huzhangosideB	DB14538	0.75	Hydrocortisone_aceponate	P04083	Annexin_A1
ANXA1	huzhangosideB	DB14539	0.8	Hydrocortisone_acetate	P04083	Annexin_A1
ANXA1	huzhangosideB	DB14540	0.7857	Hydrocortisone_butyrate	P04083	Annexin_A1
ANXA1	huzhangosideB	DB14541	0.7818	Hydrocortisone_cypionate	P04083	Annexin_A1
ANXA1	huzhangosideB	DB14543	0.75	Hydrocortisone_probutate	P04083	Annexin_A1
ANXA1	huzhangosideB	DB14544	0.7857	Hydrocortisone_valerate	P04083	Annexin_A1
ANXA1	huzhangosideD	DB00288	0.75	Amcinonide	P04083	Annexin_A1
ANXA1	huzhangosideD	DB00591	0.75	Fluocinolone_acetonide	P04083	Annexin_A1
ANXA1	huzhangosideD	DB00741	0.7818	Hydrocortisone	P04083	Annexin_A1
ANXA1	huzhangosideD	DB01234	0.7458	Dexamethasone	P04083	Annexin_A1
ANXA1	huzhangosideD	DB14538	0.75	Hydrocortisone_aceponate	P04083	Annexin_A1
ANXA1	huzhangosideD	DB14539	0.8	Hydrocortisone_acetate	P04083	Annexin_A1
ANXA1	huzhangosideD	DB14540	0.7857	Hydrocortisone_butyrate	P04083	Annexin_A1
ANXA1	huzhangosideD	DB14541	0.7818	Hydrocortisone_cypionate	P04083	Annexin_A1
ANXA1	huzhangosideD	DB14543	0.75	Hydrocortisone_probutate	P04083	Annexin_A1
ANXA1	huzhangosideD	DB14544	0.7857	Hydrocortisone_valerate	P04083	Annexin_A1
ANXA1	japonicuminB	DB00591	0.7018	Fluocinolone_acetonide	P04083	Annexin_A1
ANXA1	japonicuminB	DB00741	0.875	Hydrocortisone	P04083	Annexin_A1
ANXA1	japonicuminB	DB01234	0.8269	Dexamethasone	P04083	Annexin_A1
ANXA1	japonicuminB	DB14538	0.7647	Hydrocortisone_aceponate	P04083	Annexin_A1
ANXA1	japonicuminB	DB14539	0.82	Hydrocortisone_acetate	P04083	Annexin_A1
ANXA1	japonicuminB	DB14540	0.8039	Hydrocortisone_butyrate	P04083	Annexin_A1
ANXA1	japonicuminB	DB14541	0.8	Hydrocortisone_cypionate	P04083	Annexin_A1
ANXA1	japonicuminB	DB14543	0.7647	Hydrocortisone_probutate	P04083	Annexin_A1
ANXA1	japonicuminB	DB14544	0.8039	Hydrocortisone_valerate	P04083	Annexin_A1
ANXA1	lamiol	DB00741	0.7115	Hydrocortisone	P04083	Annexin_A1
ANXA1	lamiol	DB14541	0.7115	Hydrocortisone_cypionate	P04083	Annexin_A1
ANXA1	lycojaponicuminolD	DB00288	0.7069	Amcinonide	P04083	Annexin_A1
ANXA1	lycojaponicuminolD	DB00741	0.7692	Hydrocortisone	P04083	Annexin_A1
ANXA1	lycojaponicuminolD	DB01234	0.7321	Dexamethasone	P04083	Annexin_A1
ANXA1	lycojaponicuminolD	DB14538	0.8039	Hydrocortisone_aceponate	P04083	Annexin_A1
ANXA1	lycojaponicuminolD	DB14539	0.86	Hydrocortisone_acetate	P04083	Annexin_A1
ANXA1	lycojaponicuminolD	DB14540	0.8077	Hydrocortisone_butyrate	P04083	Annexin_A1
ANXA1	lycojaponicuminolD	DB14541	0.84	Hydrocortisone_cypionate	P04083	Annexin_A1
ANXA1	lycojaponicuminolD	DB14543	0.8039	Hydrocortisone_probutate	P04083	Annexin_A1
ANXA1	lycojaponicuminolD	DB14544	0.8077	Hydrocortisone_valerate	P04083	Annexin_A1
ANXA1	macrostemonosideF	DB00288	0.7458	Amcinonide	P04083	Annexin_A1
ANXA1	macrostemonosideF	DB00591	0.7167	Fluocinolone_acetonide	P04083	Annexin_A1
ANXA1	macrostemonosideF	DB00741	0.7455	Hydrocortisone	P04083	Annexin_A1
ANXA1	macrostemonosideF	DB01234	0.7119	Dexamethasone	P04083	Annexin_A1
ANXA1	macrostemonosideF	DB14538	0.7143	Hydrocortisone_aceponate	P04083	Annexin_A1
ANXA1	macrostemonosideF	DB14539	0.7636	Hydrocortisone_acetate	P04083	Annexin_A1
ANXA1	macrostemonosideF	DB14540	0.75	Hydrocortisone_butyrate	P04083	Annexin_A1
ANXA1	macrostemonosideF	DB14541	0.7455	Hydrocortisone_cypionate	P04083	Annexin_A1
ANXA1	macrostemonosideF	DB14543	0.7143	Hydrocortisone_probutate	P04083	Annexin_A1
ANXA1	macrostemonosideF	DB14544	0.75	Hydrocortisone_valerate	P04083	Annexin_A1
ANXA1	macrostemonosideJ	DB00288	0.7119	Amcinonide	P04083	Annexin_A1
ANXA1	macrostemonosideJ	DB00741	0.7091	Hydrocortisone	P04083	Annexin_A1
ANXA1	macrostemonosideJ	DB14539	0.7273	Hydrocortisone_acetate	P04083	Annexin_A1
ANXA1	macrostemonosideJ	DB14540	0.7143	Hydrocortisone_butyrate	P04083	Annexin_A1
ANXA1	macrostemonosideJ	DB14541	0.7091	Hydrocortisone_cypionate	P04083	Annexin_A1
ANXA1	macrostemonosideJ	DB14544	0.7143	Hydrocortisone_valerate	P04083	Annexin_A1
ANXA1	officinalisnin-I	DB00288	0.7119	Amcinonide	P04083	Annexin_A1
ANXA1	officinalisnin-I	DB00741	0.7091	Hydrocortisone	P04083	Annexin_A1
ANXA1	officinalisnin-I	DB14539	0.7273	Hydrocortisone_acetate	P04083	Annexin_A1
ANXA1	officinalisnin-I	DB14540	0.7143	Hydrocortisone_butyrate	P04083	Annexin_A1
ANXA1	officinalisnin-I	DB14541	0.7091	Hydrocortisone_cypionate	P04083	Annexin_A1
ANXA1	officinalisnin-I	DB14544	0.7143	Hydrocortisone_valerate	P04083	Annexin_A1
ANXA1	paeonilactoneC	DB14539	0.7	Hydrocortisone_acetate	P04083	Annexin_A1
ANXA1	paeonilactoneC	DB14541	0.7143	Hydrocortisone_cypionate	P04083	Annexin_A1
ANXA1	timosaponinAⅡ	DB00288	0.7119	Amcinonide	P04083	Annexin_A1
ANXA1	timosaponinAⅡ	DB00741	0.7091	Hydrocortisone	P04083	Annexin_A1
ANXA1	timosaponinAⅡ	DB14539	0.7273	Hydrocortisone_acetate	P04083	Annexin_A1
ANXA1	timosaponinAⅡ	DB14540	0.7143	Hydrocortisone_butyrate	P04083	Annexin_A1
ANXA1	timosaponinAⅡ	DB14541	0.7091	Hydrocortisone_cypionate	P04083	Annexin_A1
ANXA1	timosaponinAⅡ	DB14544	0.7143	Hydrocortisone_valerate	P04083	Annexin_A1
ANXA1	timosaponinAⅢ	DB14539	0.7091	Hydrocortisone_acetate	P04083	Annexin_A1
ANXA1	timosaponinBⅡ	DB00288	0.7119	Amcinonide	P04083	Annexin_A1
ANXA1	timosaponinBⅡ	DB00741	0.7091	Hydrocortisone	P04083	Annexin_A1
ANXA1	timosaponinBⅡ	DB14539	0.7273	Hydrocortisone_acetate	P04083	Annexin_A1
ANXA1	timosaponinBⅡ	DB14540	0.7143	Hydrocortisone_butyrate	P04083	Annexin_A1
ANXA1	timosaponinBⅡ	DB14541	0.7091	Hydrocortisone_cypionate	P04083	Annexin_A1
ANXA1	timosaponinBⅡ	DB14544	0.7143	Hydrocortisone_valerate	P04083	Annexin_A1
ANXA1	timosaponinD	DB00288	0.7627	Amcinonide	P04083	Annexin_A1
ANXA1	timosaponinD	DB00591	0.7333	Fluocinolone_acetonide	P04083	Annexin_A1
ANXA1	timosaponinD	DB00741	0.7636	Hydrocortisone	P04083	Annexin_A1
ANXA1	timosaponinD	DB01234	0.7288	Dexamethasone	P04083	Annexin_A1
ANXA1	timosaponinD	DB14538	0.7321	Hydrocortisone_aceponate	P04083	Annexin_A1
ANXA1	timosaponinD	DB14539	0.7818	Hydrocortisone_acetate	P04083	Annexin_A1
ANXA1	timosaponinD	DB14540	0.7679	Hydrocortisone_butyrate	P04083	Annexin_A1
ANXA1	timosaponinD	DB14541	0.7636	Hydrocortisone_cypionate	P04083	Annexin_A1
ANXA1	timosaponinD	DB14543	0.7321	Hydrocortisone_probutate	P04083	Annexin_A1
ANXA1	timosaponinD	DB14544	0.7679	Hydrocortisone_valerate	P04083	Annexin_A1
ANXA1	timosaponinD1	DB00288	0.7119	Amcinonide	P04083	Annexin_A1
ANXA1	timosaponinD1	DB00741	0.7091	Hydrocortisone	P04083	Annexin_A1
ANXA1	timosaponinD1	DB14539	0.7273	Hydrocortisone_acetate	P04083	Annexin_A1
ANXA1	timosaponinD1	DB14540	0.7143	Hydrocortisone_butyrate	P04083	Annexin_A1
ANXA1	timosaponinD1	DB14541	0.7091	Hydrocortisone_cypionate	P04083	Annexin_A1
ANXA1	timosaponinD1	DB14544	0.7143	Hydrocortisone_valerate	P04083	Annexin_A1
ANXA1	timosaponinE1	DB00288	0.7119	Amcinonide	P04083	Annexin_A1
ANXA1	timosaponinE1	DB00741	0.7091	Hydrocortisone	P04083	Annexin_A1
ANXA1	timosaponinE1	DB14539	0.7273	Hydrocortisone_acetate	P04083	Annexin_A1
ANXA1	timosaponinE1	DB14540	0.7143	Hydrocortisone_butyrate	P04083	Annexin_A1
ANXA1	timosaponinE1	DB14541	0.7091	Hydrocortisone_cypionate	P04083	Annexin_A1
ANXA1	timosaponinE1	DB14544	0.7143	Hydrocortisone_valerate	P04083	Annexin_A1
ANXA1	timosaponinG(C39)	DB00288	0.7119	Amcinonide	P04083	Annexin_A1
ANXA1	timosaponinG(C39)	DB00741	0.7091	Hydrocortisone	P04083	Annexin_A1
ANXA1	timosaponinG(C39)	DB14539	0.7273	Hydrocortisone_acetate	P04083	Annexin_A1
ANXA1	timosaponinG(C39)	DB14540	0.7143	Hydrocortisone_butyrate	P04083	Annexin_A1
ANXA1	timosaponinG(C39)	DB14541	0.7091	Hydrocortisone_cypionate	P04083	Annexin_A1
ANXA1	timosaponinG(C39)	DB14544	0.7143	Hydrocortisone_valerate	P04083	Annexin_A1
ANXA1	timosaponinH1	DB00288	0.7797	Amcinonide	P04083	Annexin_A1
ANXA1	timosaponinH1	DB00591	0.75	Fluocinolone_acetonide	P04083	Annexin_A1
ANXA1	timosaponinH1	DB00741	0.7818	Hydrocortisone	P04083	Annexin_A1
ANXA1	timosaponinH1	DB01234	0.7458	Dexamethasone	P04083	Annexin_A1
ANXA1	timosaponinH1	DB14538	0.75	Hydrocortisone_aceponate	P04083	Annexin_A1
ANXA1	timosaponinH1	DB14539	0.8	Hydrocortisone_acetate	P04083	Annexin_A1
ANXA1	timosaponinH1	DB14540	0.7857	Hydrocortisone_butyrate	P04083	Annexin_A1
ANXA1	timosaponinH1	DB14541	0.7818	Hydrocortisone_cypionate	P04083	Annexin_A1
ANXA1	timosaponinH1	DB14543	0.75	Hydrocortisone_probutate	P04083	Annexin_A1
ANXA1	timosaponinH1	DB14544	0.7857	Hydrocortisone_valerate	P04083	Annexin_A1
ANXA2	6-O-β-D-glucopyranosyl-lactinolide	DB00591	0.7018	Fluocinolone_acetonide	P07355	Annexin_A2
ANXA2	AsperosaponinVI	DB00591	0.75	Fluocinolone_acetonide	P07355	Annexin_A2
ANXA2	Daucosterol	DB00591	0.7167	Fluocinolone_acetonide	P07355	Annexin_A2
ANXA2	DipsacosideB	DB00591	0.75	Fluocinolone_acetonide	P07355	Annexin_A2
ANXA2	DipsacussaponinA	DB00591	0.75	Fluocinolone_acetonide	P07355	Annexin_A2
ANXA2	DipsacussaponinB	DB00591	0.7333	Fluocinolone_acetonide	P07355	Annexin_A2
ANXA2	DipsacussaponinC	DB00591	0.75	Fluocinolone_acetonide	P07355	Annexin_A2
ANXA2	JapondipsaponinE1	DB00591	0.75	Fluocinolone_acetonide	P07355	Annexin_A2
ANXA2	KalopanaxsaponinA	DB00591	0.75	Fluocinolone_acetonide	P07355	Annexin_A2
ANXA2	MacranthoidinA	DB00591	0.75	Fluocinolone_acetonide	P07355	Annexin_A2
ANXA2	anemarrhenasaponinI	DB00591	0.7	Fluocinolone_acetonide	P07355	Annexin_A2
ANXA2	anemarrhenasaponinⅡ	DB00591	0.7	Fluocinolone_acetonide	P07355	Annexin_A2
ANXA2	cinnacaside	DB00591	0.7213	Fluocinolone_acetonide	P07355	Annexin_A2
ANXA2	hederagenin	DB00591	0.7321	Fluocinolone_acetonide	P07355	Annexin_A2
ANXA2	huzhangosideB	DB00591	0.75	Fluocinolone_acetonide	P07355	Annexin_A2
ANXA2	huzhangosideD	DB00591	0.75	Fluocinolone_acetonide	P07355	Annexin_A2
ANXA2	japonicuminB	DB00591	0.7018	Fluocinolone_acetonide	P07355	Annexin_A2
ANXA2	macrostemonosideF	DB00591	0.7167	Fluocinolone_acetonide	P07355	Annexin_A2
ANXA2	sarsasapogenin	DB11638	0.7111	Artenimol	P07355	Annexin_A2
ANXA2	timosaponinAⅢ	DB11638	0.7059	Artenimol	P07355	Annexin_A2
ANXA2	timosaponinD	DB00591	0.7333	Fluocinolone_acetonide	P07355	Annexin_A2
ANXA2	timosaponinH1	DB00591	0.75	Fluocinolone_acetonide	P07355	Annexin_A2
ANXA3	6-O-β-D-glucopyranosyl-lactinolide	DB00591	0.7018	Fluocinolone_acetonide	P12429	Annexin_A3
ANXA3	AsperosaponinVI	DB00591	0.75	Fluocinolone_acetonide	P12429	Annexin_A3
ANXA3	Daucosterol	DB00591	0.7167	Fluocinolone_acetonide	P12429	Annexin_A3
ANXA3	DipsacosideB	DB00591	0.75	Fluocinolone_acetonide	P12429	Annexin_A3
ANXA3	DipsacussaponinA	DB00591	0.75	Fluocinolone_acetonide	P12429	Annexin_A3
ANXA3	DipsacussaponinB	DB00591	0.7333	Fluocinolone_acetonide	P12429	Annexin_A3
ANXA3	DipsacussaponinC	DB00591	0.75	Fluocinolone_acetonide	P12429	Annexin_A3
ANXA3	JapondipsaponinE1	DB00591	0.75	Fluocinolone_acetonide	P12429	Annexin_A3
ANXA3	KalopanaxsaponinA	DB00591	0.75	Fluocinolone_acetonide	P12429	Annexin_A3
ANXA3	MacranthoidinA	DB00591	0.75	Fluocinolone_acetonide	P12429	Annexin_A3
ANXA3	anemarrhenasaponinI	DB00591	0.7	Fluocinolone_acetonide	P12429	Annexin_A3
ANXA3	anemarrhenasaponinⅡ	DB00591	0.7	Fluocinolone_acetonide	P12429	Annexin_A3
ANXA3	cinnacaside	DB00591	0.7213	Fluocinolone_acetonide	P12429	Annexin_A3
ANXA3	hederagenin	DB00591	0.7321	Fluocinolone_acetonide	P12429	Annexin_A3
ANXA3	hederagenin	DB09095	0.7308	Difluocortolone	P12429	Annexin_A3
ANXA3	huzhangosideB	DB00591	0.75	Fluocinolone_acetonide	P12429	Annexin_A3
ANXA3	huzhangosideD	DB00591	0.75	Fluocinolone_acetonide	P12429	Annexin_A3
ANXA3	japonicuminB	DB00591	0.7018	Fluocinolone_acetonide	P12429	Annexin_A3
ANXA3	japonicuminB	DB09095	0.7308	Difluocortolone	P12429	Annexin_A3
ANXA3	macrostemonosideF	DB00591	0.7167	Fluocinolone_acetonide	P12429	Annexin_A3
ANXA3	timosaponinD	DB00591	0.7333	Fluocinolone_acetonide	P12429	Annexin_A3
ANXA3	timosaponinH1	DB00591	0.75	Fluocinolone_acetonide	P12429	Annexin_A3
ANXA4	6-O-β-D-glucopyranosyl-lactinolide	DB00591	0.7018	Fluocinolone_acetonide	P09525	Annexin_A4
ANXA4	AsperosaponinVI	DB00591	0.75	Fluocinolone_acetonide	P09525	Annexin_A4
ANXA4	Daucosterol	DB00591	0.7167	Fluocinolone_acetonide	P09525	Annexin_A4
ANXA4	DipsacosideB	DB00591	0.75	Fluocinolone_acetonide	P09525	Annexin_A4
ANXA4	DipsacussaponinA	DB00591	0.75	Fluocinolone_acetonide	P09525	Annexin_A4
ANXA4	DipsacussaponinB	DB00591	0.7333	Fluocinolone_acetonide	P09525	Annexin_A4
ANXA4	DipsacussaponinC	DB00591	0.75	Fluocinolone_acetonide	P09525	Annexin_A4
ANXA4	JapondipsaponinE1	DB00591	0.75	Fluocinolone_acetonide	P09525	Annexin_A4
ANXA4	KalopanaxsaponinA	DB00591	0.75	Fluocinolone_acetonide	P09525	Annexin_A4
ANXA4	MacranthoidinA	DB00591	0.75	Fluocinolone_acetonide	P09525	Annexin_A4
ANXA4	anemarrhenasaponinI	DB00591	0.7	Fluocinolone_acetonide	P09525	Annexin_A4
ANXA4	anemarrhenasaponinⅡ	DB00591	0.7	Fluocinolone_acetonide	P09525	Annexin_A4
ANXA4	cinnacaside	DB00591	0.7213	Fluocinolone_acetonide	P09525	Annexin_A4
ANXA4	hederagenin	DB00591	0.7321	Fluocinolone_acetonide	P09525	Annexin_A4
ANXA4	huzhangosideB	DB00591	0.75	Fluocinolone_acetonide	P09525	Annexin_A4
ANXA4	huzhangosideD	DB00591	0.75	Fluocinolone_acetonide	P09525	Annexin_A4
ANXA4	japonicuminB	DB00591	0.7018	Fluocinolone_acetonide	P09525	Annexin_A4
ANXA4	macrostemonosideF	DB00591	0.7167	Fluocinolone_acetonide	P09525	Annexin_A4
ANXA4	timosaponinD	DB00591	0.7333	Fluocinolone_acetonide	P09525	Annexin_A4
ANXA4	timosaponinH1	DB00591	0.75	Fluocinolone_acetonide	P09525	Annexin_A4
ANXA5	6-O-β-D-glucopyranosyl-lactinolide	DB00591	0.7018	Fluocinolone_acetonide	P08758	Annexin_A5
ANXA5	AsperosaponinVI	DB00591	0.75	Fluocinolone_acetonide	P08758	Annexin_A5
ANXA5	Daucosterol	DB00591	0.7167	Fluocinolone_acetonide	P08758	Annexin_A5
ANXA5	DipsacosideB	DB00591	0.75	Fluocinolone_acetonide	P08758	Annexin_A5
ANXA5	DipsacussaponinA	DB00591	0.75	Fluocinolone_acetonide	P08758	Annexin_A5
ANXA5	DipsacussaponinB	DB00591	0.7333	Fluocinolone_acetonide	P08758	Annexin_A5
ANXA5	DipsacussaponinC	DB00591	0.75	Fluocinolone_acetonide	P08758	Annexin_A5
ANXA5	JapondipsaponinE1	DB00591	0.75	Fluocinolone_acetonide	P08758	Annexin_A5
ANXA5	KalopanaxsaponinA	DB00591	0.75	Fluocinolone_acetonide	P08758	Annexin_A5
[truncated: 15,322 more rows]
